# Supplementary material for: Genomic Dissection and Expression Profiling Revealed Functional Divergence in Triticum aestivum Leucine Rich Repeat Receptor Like Kinases (TaLRRKs)
Source: Front Plant Sci. 2016 Sep 22;7:1374. doi: 10.3389/fpls.2016.01374 (PMC5031697; doi:10.3389/fpls.2016.01374)
Supplement: File S2 — Predicted number of LRRKs in T.urartu and A.tauschii. [file DataSheet2.XLSX]

## Sheet: Sheet1
		File S2: Predicted LRRK genes in T. urartu and A. tauschii.
		Aegilops taushii LRRK	Triticum urartu LRRK
		EMT14778	TRIUR3_18458-P1
		EMT31747	TRIUR3_05715-P1
		EMT14955	TRIUR3_01537-P1
		EMT21082	TRIUR3_03166-P1
		EMT26413	TRIUR3_07035-P1
		EMT09043	TRIUR3_31141-P1
		EMT01648	TRIUR3_18210-P1
		EMT25583	TRIUR3_11168-P1
		EMT29293	TRIUR3_08882-P1
		EMT10668	TRIUR3_13789-P1
		EMT33575	TRIUR3_15283-P1
		EMT04404	TRIUR3_05476-P1
		EMT18362	TRIUR3_20727-P1
		EMT22247	TRIUR3_25838-P1
		EMT18174	TRIUR3_05551-P1
		EMT13049	TRIUR3_16537-P1
		EMT08914	TRIUR3_00597-P1
		EMT13853	TRIUR3_00598-P1
		EMT13854	TRIUR3_00599-P1
		EMT31434	TRIUR3_00600-P1
		EMT26346	TRIUR3_00601-P1
		EMT24672	TRIUR3_00602-P1
		EMT28984	TRIUR3_27615-P1
		EMT03180	TRIUR3_23737-P1
		EMT08968	TRIUR3_30841-P1
		EMT09927	TRIUR3_07512-P1
		EMT21016	TRIUR3_07515-P1
		EMT22107	TRIUR3_13963-P1
		EMT15074	TRIUR3_02377-P1
		EMT28034	TRIUR3_18237-P1
		EMT02279	TRIUR3_24404-P1
		EMT24554	TRIUR3_23637-P1
		EMT08098	TRIUR3_03915-P1
		EMT10960	TRIUR3_31066-P1
		EMT28911	TRIUR3_12294-P1
		EMT06260	TRIUR3_10106-P1
		EMT06130	TRIUR3_30457-P1
		EMT06131	TRIUR3_03480-P1
		EMT07670	TRIUR3_15909-P1
		EMT23943	TRIUR3_25494-P1
		EMT14290	TRIUR3_02572-P1
		EMT32060	TRIUR3_04343-P1
		EMT32062	TRIUR3_05798-P1
		EMT32063	TRIUR3_05799-P1
		EMT32898	TRIUR3_23967-P1
		EMT26014	TRIUR3_19999-P1
		EMT31385	TRIUR3_05141-P1
		EMT17457	TRIUR3_18911-P1
		EMT04063	TRIUR3_25376-P1
		EMT06427	TRIUR3_09158-P1
		EMT06134	TRIUR3_21986-P1
		EMT06135	TRIUR3_29238-P1
		EMT11370	TRIUR3_31434-P1
		EMT09348	TRIUR3_12261-P1
		EMT13485	TRIUR3_12262-P1
		EMT12400	TRIUR3_06790-P1
		EMT12662	TRIUR3_22182-P1
		EMT12155	TRIUR3_03675-P1
		EMT26986	TRIUR3_03676-P1
		EMT11507	TRIUR3_03679-P1
		EMT27104	TRIUR3_06100-P1
		EMT20821	TRIUR3_13578-P1
		EMT06799	TRIUR3_27994-P1
		EMT31232	TRIUR3_02098-P1
		EMT31233	TRIUR3_02102-P1
		EMT10973	TRIUR3_03892-P1
		EMT20446	TRIUR3_02682-P1
		EMT15147	TRIUR3_17476-P1
		EMT32306	TRIUR3_19552-P1
		EMT33813	TRIUR3_19553-P1
		EMT02096	TRIUR3_31587-P1
		EMT07441	TRIUR3_22980-P1
		EMT17121	TRIUR3_26702-P1
		EMT01483	TRIUR3_30266-P1
		EMT00050	TRIUR3_19510-P1
		EMT23646	TRIUR3_11831-P1
		EMT03007	TRIUR3_26326-P1
		EMT20532	TRIUR3_09612-P1
		EMT05017	TRIUR3_30482-P1
		EMT02742	TRIUR3_02267-P1
		EMT14889	TRIUR3_00584-P1
		EMT23194	TRIUR3_00585-P1
		EMT18599	TRIUR3_00586-P1
		EMT18601	TRIUR3_00593-P1
		EMT27999	TRIUR3_12853-P1
		EMT09899	TRIUR3_09003-P1
		EMT26720	TRIUR3_27677-P1
		EMT32810	TRIUR3_23828-P1
		EMT26008	TRIUR3_02775-P1
		EMT15737	TRIUR3_25820-P1
		EMT18590	TRIUR3_34444-P1
		EMT21833	TRIUR3_17097-P1
		EMT21835	TRIUR3_05211-P1
		EMT21837	TRIUR3_21487-P1
		EMT21838	TRIUR3_26300-P1
		EMT21839	TRIUR3_10184-P1
		EMT21840	TRIUR3_28405-P1
		EMT21841	TRIUR3_25269-P1
		EMT21842	TRIUR3_17674-P1
		EMT21473	TRIUR3_13887-P1
		EMT21719	TRIUR3_20052-P1
		EMT16060	TRIUR3_29173-P1
		EMT27558	TRIUR3_15498-P1
		EMT02219	TRIUR3_05307-P1
		EMT10587	TRIUR3_20906-P1
		EMT02317	TRIUR3_04707-P1
		EMT02318	TRIUR3_04709-P1
		EMT08076	TRIUR3_28014-P1
		EMT23073	TRIUR3_26231-P1
		EMT05641	TRIUR3_26018-P1
		EMT05246	TRIUR3_21590-P1
		EMT22265	TRIUR3_33765-P1
		EMT21475	TRIUR3_15598-P1
		EMT32109	TRIUR3_14903-P1
		EMT27739	TRIUR3_09863-P1
		EMT30489	TRIUR3_18381-P1
		EMT14284	TRIUR3_12183-P1
		EMT33753	TRIUR3_12401-P1
		EMT30861	TRIUR3_19611-P1
		EMT26261	TRIUR3_18535-P1
		EMT31350	TRIUR3_08895-P1
		EMT10528	TRIUR3_03139-P1
		EMT15790	TRIUR3_15270-P1
		EMT15791	TRIUR3_22888-P1
		EMT06051	TRIUR3_02929-P1
		EMT27028	TRIUR3_02930-P1
		EMT00838	TRIUR3_02931-P1
		EMT15956	TRIUR3_07785-P1
		EMT07205	TRIUR3_08822-P1
		EMT32192	TRIUR3_34672-P1
		EMT30343	TRIUR3_15984-P1
		EMT01280	TRIUR3_04302-P1
		EMT32747	TRIUR3_11367-P1
		EMT31659	TRIUR3_32943-P1
		EMT18823	TRIUR3_13254-P1
		EMT30428	TRIUR3_29720-P1
		EMT12712	TRIUR3_17009-P1
		EMT02736	TRIUR3_07283-P1
		EMT02711	TRIUR3_22952-P1
		EMT23363	TRIUR3_12284-P1
		EMT10242	TRIUR3_30349-P1
		EMT28496	TRIUR3_03967-P1
		EMT01346	TRIUR3_04951-P1
		EMT01347	TRIUR3_18436-P1
		EMT22712	TRIUR3_33861-P1
		EMT22713	TRIUR3_14628-P1
		EMT01284	TRIUR3_31821-P1
		EMT23949	TRIUR3_00826-P1
		EMT15641	TRIUR3_00830-P1
		EMT29923	TRIUR3_00835-P1
		EMT29429	TRIUR3_34316-P1
		EMT22844	TRIUR3_33396-P1
		EMT23226	TRIUR3_18418-P1
		EMT15281	TRIUR3_30746-P1
		EMT24198	TRIUR3_05155-P1
		EMT09448	TRIUR3_05156-P1
		EMT01986	TRIUR3_26524-P1
		EMT00328	TRIUR3_15524-P1
		EMT29551	TRIUR3_08694-P1
		EMT05135	TRIUR3_10697-P1
		EMT05957	TRIUR3_16664-P1
		EMT31871	TRIUR3_15201-P1
		EMT31112	TRIUR3_15095-P1
		EMT29216	TRIUR3_16359-P1
		EMT17698	TRIUR3_04293-P1
		EMT33357	TRIUR3_02411-P1
		EMT21681	TRIUR3_31704-P1
		EMT08219	TRIUR3_18450-P1
		EMT26161	TRIUR3_31523-P1
		EMT24947	TRIUR3_06116-P1
		EMT32475	TRIUR3_00480-P1
		EMT08006	TRIUR3_00482-P1
		EMT08539	TRIUR3_00485-P1
		EMT08540	TRIUR3_00486-P1
		EMT08541	TRIUR3_00488-P1
		EMT33805	TRIUR3_17992-P1
		EMT32870	TRIUR3_16581-P1
		EMT25367	TRIUR3_19375-P1
		EMT01365	TRIUR3_25334-P1
		EMT11751	TRIUR3_04640-P1
		EMT01985	TRIUR3_03596-P1
		EMT14116	TRIUR3_15974-P1
		EMT28754	TRIUR3_13733-P1
		EMT07607	TRIUR3_27328-P1
		EMT09183	TRIUR3_06342-P1
		EMT09185	TRIUR3_06207-P1
		EMT27407	TRIUR3_03985-P1
		EMT04722	TRIUR3_33947-P1
		EMT15500	TRIUR3_16725-P1
		EMT02813	TRIUR3_29157-P1
		EMT02814	TRIUR3_29509-P1
		EMT05695	TRIUR3_06616-P1
		EMT19664	TRIUR3_02296-P1
		EMT18352	TRIUR3_01827-P1
		EMT33744	TRIUR3_29788-P1
		EMT29040	TRIUR3_21299-P1
		EMT31194	TRIUR3_22096-P1
		EMT08304	TRIUR3_04226-P1
		EMT30005	TRIUR3_01633-P1
		EMT09506	TRIUR3_24905-P1
		EMT16628	TRIUR3_05690-P1
		EMT21530	TRIUR3_19691-P1
		EMT25627	TRIUR3_00369-P1
		EMT29721	TRIUR3_00373-P1
		EMT08644	TRIUR3_00379-P1
		EMT06293	TRIUR3_22893-P1
		EMT12910	TRIUR3_15630-P1
		EMT12862	TRIUR3_03185-P1
		EMT17815	TRIUR3_16065-P1
		EMT03820	TRIUR3_23915-P1
		EMT01712	TRIUR3_24671-P1
		EMT13878	TRIUR3_04427-P1
		EMT03810	TRIUR3_03793-P1
		EMT13276	TRIUR3_28130-P1
		EMT21813	TRIUR3_09269-P1
		EMT30941	TRIUR3_12436-P1
		EMT25423	TRIUR3_24310-P1
		EMT26315
		EMT33730
		EMT33736
		EMT22496
		EMT32317
		EMT31815
		EMT21175
		EMT32217
		EMT11646
		EMT15869
		EMT30322
		EMT06652
		EMT06370
		EMT12215
		EMT06621
		EMT25841
		EMT25842
		EMT25844
		EMT01037
		EMT20014
		EMT20015
		EMT10040
		EMT32603
		EMT00756
		EMT14139
		EMT01434
		EMT30111
		EMT28336
		EMT17730
		EMT19148
		EMT04765
