# Supplementary material for: Genomic Dissection and Expression Profiling Revealed Functional Divergence in Triticum aestivum Leucine Rich Repeat Receptor Like Kinases (TaLRRKs)
Source: Front Plant Sci. 2016 Sep 22;7:1374. doi: 10.3389/fpls.2016.01374 (PMC5031697; doi:10.3389/fpls.2016.01374)
Supplement: File S3 — Unigene clustering, nomenclature, chromosomal localization, and characterization of LRR receptor like kinases. [file DataSheet3.XLSX]

## Sheet: Sheet1
		File S3: Various characteristic features of TaLRRK genes and proteins.
Gene ID	Unigene	Proposed name	CDS	Chromosome ID	F/R Strand	From	To	Intron	Exon	Protein length	MW(DA)	pI	Transmembrane	Cellular localisation	Signal peptide	No. of LRR repeat
Traes_2AL_8B764E9DD.1	Ta.99102	LRRK1	1986	Chromosome 2A	Forward strand	65541248	65546944	12	13	661	71859.6	5.49	1	PlasmaMembrane	Y	5
Traes_6AS_D09BF5BF8.1	Ta.97966	LRRK2	3195	Scaffold IWGSC_CSS_6AS_scaff_4371089	Forward strand	6907	11732	1	2	1064	116090	6.24	2	PlasmaMembrane	N	21
Traes_2AS_E68606426.1	Ta.97884	LRRK3.1	1845	Chromosome 2A	Forward strand	113544125	113546215	1	2	614	63722.1	9.9	1	Mitochondrial	N	8
Traes_4BS_526B663EF.1	Ta.97884	LRRK3.2	1764	Chromosome 4B	reverse strand	94239724	94,242,440	1	2	587	61030.1	9.04	2	PlasmaMembrane	Y	9
Traes_3B_AB2E14101.1	Ta.9744	LRRK4	3360	Chromosome 3B	Reverse strand	440092940	440096302	0	1	1119	0	0	1	Extracellular	N	20
Traes_4AS_F0BE29CA6.1	Ta.9701	LRRK5.1	2922	Chromosome 4A	forward strand	111201168	111,206,427	2	3	973	103128	5.5	1	PlasmaMembrane	Y	15
Traes_4DL_816A82380.1	Ta.9701	LRRK5.2	2922	Scaffold IWGSC_CSS_4DL_scaff_14390022	forward strand	1993	5,827	2	3	973	103139	5.67	2	PlasmaMembrane	Y	14
Traes_2AS_B716F1F3D.1	Ta.96777	LRRK6.1	2865	Chromosome 2A	Forward strand	9331823	9335944	1	2	954	102371	6.22	1	PlasmaMembrane	N	28
Traes_2BS_03C62AC89.1	Ta.96777	LRRK6.2	1203	Scaffold IWGSC_CSS_2AS_scaff_5234144	Forward strand	1330	4581	1	2	400	43828.8	8.4	2	PlasmaMembrane	N	6
Traes_2BS_1BEC3A8D2.1	Ta.96777	LRRK6.3	3123	Chromosome 2B	Reverse strand	9976112	9980788	2	3	1040	112283	7.8	2	PlasmaMembrane	N	20
Traes_4DL_D0237CA32.1	Ta.96321	LRRK7	2799	Scaffold IWGSC_CSS_4DL_scaff_14310070	reverse strand	123	8327	11	12	932	103585	6.17	2	PlasmaMembrane	Y	2
Traes_3DL_740865E24.1	Ta.96159	LRRK8	2028	Chromosome 3B	Reverse strand	699941454	699944823	0	1	675	74446.6	6.01	1	PlasmaMembrane	N	9
Traes_3AL_84A266B0D.1	Ta.96090	LRRK9.1	1122	Chromosome 3A	Reverse strand	183711766	183714297	9	10	373	41229.1	7.62	1	Chloroplast	N	3
Traes_3B_D8336810E.1	Ta.96090	LRRK9.2	1224	Chromosome 3B	Reverse strand	761737123	761752219	14	15	407	45061.5	6.94	1	Chloroplast	N	4
Traes_5BL_3E06A51F0.1	Ta.95279	LRRK10.1	2871	Chromosome 5B	reverse strand	118819145	118822573	1	2	956	103116	5.95	2	Extracellular	Y	18
Traes_5DL_3D188C339.1	Ta.95279	LRRK10.2	1776	Chromosome 5D	Reverse strand	51518929	51521296	1	2	591	64257	6.2	1	Cytoplasmic	N	7
Traes_7AS_89A1BC551.1	Ta.95168	LRRK11.1	2802	Chromosome 7A	Reverse strand	45561351	45565209	1	2	933	101550	7.02	1	Extracellular	N	20
Traes_7DS_04DBC98E0.1	Ta.95168	LRRK11.2	3159	Chromosome 7D	Forward strand	32871248	32875420	1	2	1052	114680	6.96	1	Extracellular	N	24
Traes_3AL_5572A580E.1	Ta.949	LRRK12.1	2739	Scaffold IWGSC_CSS_3AL_scaff_4448177	Forward strand	1072	7148	10	11	912	102534	6.05	1	PlasmaMembrane	N	2
Traes_6AS_59FEAEA88.1	Ta.949	LRRK12.10	2580	Scaffold IWGSC_CSS_6AS_scaff_4401494	Forward strand	364	6477	10	11	859	96037.4	5.93	1	PlasmaMembrane	N	3
Traes_3AL_9D6C25FCD.1	Ta.949	LRRK12.2	1365	Scaffold IWGSC_CSS_3AL_scaff_4446508	Reverse strand	433	9902	7	8	454	50308.8	5.57	1	Cytoplasmic	N	1
Traes_3AL_FC7EA8925.1	Ta.949	LRRK12.3	1425	Scaffold IWGSC_CSS_3AL_scaff_2526721	Forward strand	19	4089	8	9	474	52612	5.64	1	Nuclear	N	2
Traes_3B_347C48C15.1	Ta.949	LRRK12.4	2790	Chromosome 3B	Reverse strand	566177370	566195002	18	19	929	104146	5.84	2	PlasmaMembrane	Y	2
Traes_3B_A31D23ED2.1	Ta.949	LRRK12.5	2100	Chromosome 3B	Reverse strand	566177370	566195002	18	19	699	78480.2	5.67	1	PlasmaMembrane	Y	3
Traes_3B_D3F852B9D.1	Ta.949	LRRK12.6	2835	Chromosome 3B	Reverse strand	566221006	566227345	12	13	944	105852	6.36	1	PlasmaMembrane	Y	2
Traes_3B_EC670FF35.1	Ta.949	LRRK12.7	1422	Chromosome 3B	Reverse strand	566024201	566031175	11	12	473	52511	5.78	1	Nuclear	N	2
Traes_3DL_249DEAFBE.1	Ta.949	LRRK12.8	1764	Scaffold IWGSC_CSS_3DL_scaff_6854511	Reverse strand	1	6710	9	10	587	65551.6	5.59	1	Nuclear	N	3
Traes_3DL_7122B82C2.1	Ta.949	LRRK12.9	1764	Chromosome 3D	Forward strand	36190407	36195398	9	10	587	65867.2	6.03	1	Nuclear	N	2
Traes_6AS_8684E560A.1	Ta.949	LRRK12.11	2079	Chromosome 6A	Reverse strand	268711	274638	10	11	692	78453.9	8.29	2	PlasmaMembrane	Y	3
Traes_6BL_3ED7BA007.1	Ta.949	LRRK12.12	2646	Chromosome 6B	Reverse strand	180640389	180652757	11	12	881	98627.6	5.66	1	PlasmaMembrane	N	3
Traes_6BS_44C94EF7A.1	Ta.949	LRRK12.13	2124	Chromosome 6B	Reverse strand	733287	739909	9	10	707	80117.9	6.14	3	PlasmaMembrane	Y	3
Traes_6BS_742A06EDD.1	Ta.949	LRRK12.14	1989	Chromosome 6B	Forward strand	178463	182973	9	10	662	74965.7	7.88	2	PlasmaMembrane	Y	3
Traes_6BS_83614F9DD.1	Ta.949	LRRK12.15	1998	Chromosome 6B	Forward strand	647424	651500	9	10	665	75009.8	7.17	2	PlasmaMembrane	Y	2
Traes_6DS_B85E4EA94.1	Ta.949	LRRK12.16	2256	Chromosome 6D	Forward strand	173229	179,668	11	12	751	84569.2	6.12	1	PlasmaMembrane	Y	3
Traes_6DS_C6B122880.1	Ta.949	LRRK12.17	2379	Scaffold IWGSC_CSS_6DS_scaff_2111983	Forward strand	6633	13274	11	12	792	89050.6	6.07	1	PlasmaMembrane	Y	2
Traes_3AS_4E051C215.1	Ta.94665	LRRK13	2478	Scaffold IWGSC_CSS_3AS_scaff_3340128	Forward strand	3	5005	17	18	825	90054.9	6.62	1	Extracellular	Y	12
Traes_3AS_7E9A63553.1	Ta.94295	LRRK14.1	1953	Chromosome 3A	Reverse strand	103999530	104003664	11	12	650	71138.3	5.35	1	Cytoplasmic	N	1
Traes_3B_CF1CD417B.1	Ta.94295	LRRK14.2	2004	Chromosome 3B	Reverse strand	172788003	172791792	11	12	667	72960.9	5.58	2	Cytoplasmic	Y	3
Traes_6BS_6121C9705.1	Ta.94164	LRRK15	3249	Chromosome 6B	Forward strand	110590325	110595083	1	2	1082	0	0	2	Extracellular	Y	22
Traes_2BL_B28389816.1	Ta.92683	LRRK16	3189	Chromosome 2B	Forward strand	259113155	259116834	0	1	1062	112092	5.76	1	PlasmaMembrane	N	27
Traes_4AS_145927471.1	Ta.92447	LRRK17	3063	Chromosome 4A	reverse strand	2521076	2,528,072	8	9	1020	115083	6.16	0	Nuclear	N	8
Traes_7BL_E42AD3557.1	Ta.91485	LRRK18	2349	Chromosome 7B	Reverse strand	247808880	247811704	0	1	782	84898.6	8.18	1	PlasmaMembrane	N	17
Traes_1AS_0D7003754.1	Ta.91293	LRRK19	1293	Scaffold IWGSC_CSS_1AS_scaff_3263664	Reverse strand	3278	5195	1	2	430	47872.8	4.8	1	PlasmaMembrane	N	2
Traes_3AL_6518E15DB.1	Ta.91020	LRRK20.1	2772	Scaffold IWGSC_CSS_3AL_scaff_4447309	Forward strand	3101	16786	18	19	923	101287	6.42	1	PlasmaMembrane	Y	10
Traes_3B_5CE03374D.1	Ta.91020	LRRK20.2	2049	Chromosome 3B	Forward strand	577658394	577663811	10	11	682	74915.8	5.65	1	PlasmaMembrane	N	3
Traes_3B_71F5F4312.1	Ta.91020	LRRK20.3	2322	Chromosome 3B	Forward strand	577623077	577638582	15	16	773	84808.8	6.05	1	PlasmaMembrane	N	8
Traes_3DL_72232EE0D.1	Ta.91020	LRRK20.4	2322	Chromosome 3D	Reverse strand	86312911	86333935	15	16	773	84618.4	6.05	1	PlasmaMembrane	N	8
Traes_2AS_20038A755.1	Ta.90878	LRRK21.1	2283	Chromosome 2A	Reverse strand	217345886	217347133	18	19	760	82505.2	5.91	1	Extracellular	Y	7
Traes_2DS_2132DCCCC.1	Ta.90878	LRRK21.2	2370	Chromosome 2D	Forward strand	99624653	99630706	18	19	789	86116.6	6.41	1	Nuclear	Y	7
Traes_6AS_0C62233D6.1	Ta.90654	LRRK22.1	3153	Chromosome 6A	Reverse strand	29466794	29471250	1	2	1050	114749	5.91	2	Extracellular	Y	19
Traes_6DS_2E767B57A.1	Ta.90654	LRRK22.2	3156	Chromosome 6D	Forward strand	20257752	20261796	0	1	1051	114853	6.09	1	Extracellular	Y	20
Traes_1AS_A81221E1D.1	Ta.90496	LRRK23.1	2250	Chromosome 1A	Reverse strand	1000371	1002617	0	1	749	82624	5.69	1	Nuclear	N	17
Traes_1BL_233A2D537.1	Ta.90496	LRRK23.2	3138	Chromosome 1B	Forward strand	288264587	288267365	2	3	1045	115130	5.81	1	PlasmaMembrane	N	21
Traes_1BS_024A580FB.1	Ta.90496	LRRK23.3	3138	Scaffold IWGSC_CSS_1BS_scaff_3484614	Reverse strand	1290	5298	2	3	1045	114257	5.74	1	PlasmaMembrane	N	22
Traes_1BS_3E4052CF2.1	Ta.90496	LRRK23.4	3273	Scaffold IWGSC_CSS_1BS_scaff_3439444	Forward strand	783	4367	1	2	1090	120464	6.19	1	PlasmaMembrane	Y	22
Traes_1BS_D9B54E5CF.1	Ta.90496	LRRK23.5	2034	Chromosome 1B	Reverse strand	652973	655179	0	1	677	74829.2	6.48	1	Nuclear	N	17
Traes_1DL_B8ACFA24B.1	Ta.90496	LRRK23.6	3324	Chromosome 1D	Reverse strand	134345343	134348754	1	2	1107	121644	6.39	1	PlasmaMembrane	Y	20
Traes_1DS_2528CAD16.1	Ta.90496	LRRK23.7	2397	Scaffold IWGSC_CSS_1DS_scaff_1883724	Reverse strand	6555	9321	1	2	798	87086.6	5.41	1	PlasmaMembrane	N	15
Traes_1DS_2FC781118.1	Ta.90496	LRRK23.8	3138	Chromosome 1D	Reverse strand	603272	606642	2	3	1045	115247	5.82	1	PlasmaMembrane	N	22
Traes_1DS_F3F7B8AFE1.1	Ta.90496	LRRK23.9	2442	Chromosome 1D	Reverse strand	158184	160699	1	2	813	88458.4	6.25	1	Extracellular	N	25
Traes_6AS_B801EA659.1	Ta.90289	LRRK24	2583	Scaffold IWGSC_CSS_6AS_scaff_4429549	Reverse strand	1	2664	1	2	860	93925.5	6.45	1	Extracellular	Y	20
Traes_1AL_88C4E33E6.1	Ta.90186	LRRK25	1689	Scaffold IWGSC_CSS_1AL_scaff_3949184	Reverse strand	2851	7146	2	3	562	62237.1	6.67	1	PlasmaMembrane	N	5
Traes_1AL_F171CDC68.1	Ta.90182	LRRK26	2838	Chromosome 1A	Forward strand	216091652	216092148	20	21	945	103501	5.8	1	PlasmaMembrane	Y	12
Traes_1AL_015BAE72C.1	Ta.90153	LRRK27.1	2091	Chromosome 1A	Forward strand	228754524	228756614	0	1	696	75675	8.63	1	PlasmaMembrane	N	18
Traes_6AL_C22A20588.1	Ta.90153	LRRK27.2	1515	Scaffold IWGSC_CSS_6AL_scaff_5752212	Reverse strand	215	3977	1	2	504	55011.3	6.14	1	PlasmaMembrane	N	3
Traes_5AL_239FEEF09.1	Ta.90051	LRRK28.1	2235	Scaffold IWGSC_CSS_5AL_scaff_2705438	reverse strand	873	3556	1	2	744	80739.1	5.53	1	PlasmaMembrane	N	13
Traes_5BL_6683DC2C8.1	Ta.90051	LRRK28.2	3087	Chromosome 5B	forward strand	189085432	189,088,852	1	2	1028	111169	6.41	1	PlasmaMembrane	Y	22
Traes_5DL_28D30A923.1	Ta.90051	LRRK28.3	2991	Scaffold IWGSC_CSS_5DL_scaff_4550962	Reverse strand	1061	4720	1	2	996	107275	6.04	2	PlasmaMembrane	Y	19
Traes_3AS_FE0B33F6E.1	Ta.89764	LRRK29.1	1416	Scaffold IWGSC_CSS_3AS_scaff_3393614	Reverse strand	2803	6105	1	2	471	51885.9	7.64	1	PlasmaMembrane	N	No repeat
Traes_3DS_505659C69.1	Ta.89764	LRRK29.2	1416	Scaffold IWGSC_CSS_3DS_scaff_2602486	reverse strand	1802	4387	1	2	471	51814.9	6.76	1	PlasmaMembrane	N	No repeat
Traes_7DL_F026FF884.1	Ta.89764	LRRK29.3	1041	Scaffold IWGSC_CSS_7DL_scaff_2890003	Forward strand	49	3344	2	3	346	37978.9	7.25	1	PlasmaMembrane	N	No repeat
Traes_6AL_4815187D4.1	Ta.89042	LRRK30	1488	Chromosome 6A	Forward strand	191517427	191519087	1	2	495	54840.2	6.52	1	PlasmaMembrane	N	4
Traes_5BL_63B6994AA.1	Ta.89039	LRRK31.1	3297	Chromosome 5B	reverse strand	221515068	221,518,760	1	2	1098	0	0	0	Nuclear	Y	22
Traes_5DL_DA208BF44.1	Ta.89039	LRRK31.2	3297	Chromosome 5D	Reverse strand	128622722	128626155	1	2	1098	0	0	1	Nuclear	Y	23
Traes_6AL_088483FFC.1	Ta.88896	LRRK32.1	930	Scaffold IWGSC_CSS_6AL_scaff_5816041	Forward strand	431	3241	1	2	309	33392.8	8.88	1	PlasmaMembrane	N	5
Traes_6AL_0DC7178A7.1	Ta.88896	LRRK32.2	3189	Scaffold IWGSC_CSS_6AL_scaff_5812866	Reverse strand	3994	18423	1	2	1062	114635	6.3	1	Extracellular	Y	20
Traes_6AS_4FE7F18F3.1	Ta.88896	LRRK32.3	3126	Chromosome 6A	Forward strand	7717711	7721948	1	2	1041	112969	5.58	1	PlasmaMembrane	Y	20
Traes_6BL_9353FB6E5.1	Ta.88896	LRRK32.4	2772	Scaffold IWGSC_CSS_6BL_scaff_4396748	Forward strand	5705	10740	2	3	923	100485	7.27	1	PlasmaMembrane	Y	21
Traes_6BS_2A18D88A1.1	Ta.88896	LRRK32.5	3126	Scaffold IWGSC_CSS_6BS_scaff_3044136	Forward strand	258	3464	1	2	1041	112955	6.48	1	PlasmaMembrane	Y	44
Traes_6BS_2A18D88A11.1	Ta.88896	LRRK32.6	3126	Scaffold IWGSC_CSS_6BS_scaff_2940670	Forward strand	686	3892	1	2	1041	112955	6.48	1	PlasmaMembrane	Y	44
Traes_6DL_1EC4A77EE.1	Ta.88896	LRRK32.7	3180	Scaffold IWGSC_CSS_6DL_scaff_3312194	Forward strand	3612	24175	1	2	1059	114645	6.25	1	Extracellular	Y	21
Traes_6DS_548140E5A.1	Ta.88896	LRRK32.8	3126	Chromosome 6D	Reverse strand	8893063	8899259	2	3	1041	112836	5.96	1	PlasmaMembrane	Y	21
Traes_7DL_212DC5147.1	Ta.88896	LRRK32.9	2211	Chromosome 7D	Forward strand	229211911	229215299	2	3	736	79992.6	5.92	1	PlasmaMembrane	N	10
Traes_6DL_62B8235B8.1	Ta.88580	LRRK33	3195	Chromosome 6D	Reverse strand	160361220	160364562	1	2	1064	115963	8.3	1	PlasmaMembrane	Y	22
Traes_6AL_C2A56B745.1	Ta.88292	LRRK34	3351	Chromosome 6A	Reverse strand	189941533	189945478	1	2	1116	122213	6.77	1	PlasmaMembrane	Y	23
Traes_5AL_209FB3EAD.1	Ta.88267	LRRK35.1	1779	Scaffold IWGSC_CSS_5AL_scaff_1179618	reverse strand	944	2,861	1	2	592	66250.9	5.93	1	PlasmaMembrane	N	9
Traes_5AL_85638E125.1	Ta.88267	LRRK35.2	1368	Scaffold IWGSC_CSS_5AL_scaff_1097903	forward strand	217	1970	1	2	455	50741	5.42	1	PlasmaMembrane	N	3
Traes_5BL_6DF6A8565.1	Ta.88267	LRRK35.3	2175	Scaffold IWGSC_CSS_5BL_scaff_10838081	forward strand	6571	8,842	1	2	724	80503.2	5.91	1	PlasmaMembrane	N	13
Traes_5BL_B49AE01D3.1	Ta.88267	LRRK35.4	1881	Scaffold IWGSC_CSS_5BL_scaff_10855886	forward strand	7315	9,561	1	2	626	69769.4	5.45	1	PlasmaMembrane	N	13
Traes_5DL_C9DD4275B.1	Ta.88267	LRRK35.5	1977	Chromosome 5D	Forward strand	119062206	119068054	0	1	658	73443.3	5.94	1	PlasmaMembrane	N	13
Traes_5DL_DE006BD75.1	Ta.88267	LRRK35.6	3348	Chromosome 5D	Forward strand	120447833	120451702	2	3	1115	122409	6.17	1	PlasmaMembrane	Y	22
Traes_5DL_F1226CCBF.1	Ta.88267	LRRK35.7	1593	Scaffold IWGSC_CSS_5DL_scaff_4564443	Reverse strand	1	1743	1	2	530	58941.5	5.35	1	PlasmaMembrane	N	7
Traes_2BL_FE3AD6919.1	Ta.87792	LRRK36	2592	Chromosome 2B	Forward strand	309477347	309481053	2	3	863	93900.9	6.06	1	PlasmaMembrane	Y	18
Traes_2AS_5FC555343.1	Ta.87248	LRRK37.1	3186	Chromosome 2A	Forward strand	217345886	217347133	2	3	1061	114271	8.42	2	PlasmaMembrane	N	20
Traes_2DS_F1CF872A0.1	Ta.87248	LRRK37.2	2853	Scaffold IWGSC_CSS_2DS_scaff_5329756	Reverse strand	1	2929	1	2	950	102125	8.4	2	PlasmaMembrane	N	20
Traes_3DL_CCCAF26BC.1	Ta.8706	LRRK38.1	2304	Chromosome 3D	reverse strand	121448850	121455570	18	19	767	84869.1	6.3	1	PlasmaMembrane	Y	10
Traes_7BS_5029D06BA.1	Ta.8706	LRRK38.2	2610	Chromosome 7B	Reverse strand	8608039	8617071	18	19	869	96037.6	6.25	1	PlasmaMembrane	Y	9
Traes_7AL_95FA4DBC0.1	Ta.85750	LRRK39.1	1896	Chromosome 7A	Forward strand	128197941	128,203,095	9	10	631	0	0	1	Nuclear	N	3
Traes_7BS_803508A49.1	Ta.85750	LRRK39.2	1476	Chromosome 7B	Forward strand	155597180	155600518	7	8	491	54360.8	5.96	1	Chloroplast	N	No repeat
Traes_7DL_17D5E6E22.1	Ta.85750	LRRK39.3	1794	Chromosome 7D	Forward strand	61002161	61008880	9	10	597	65883	5.5	1	Cytoplasmic	Y	2
Traes_6AS_658FD4BB5.1	Ta.82939	LRRK40.1	2268	Chromosome 6A	Reverse strand	120129369	120133636	1	2	755	81791.9	5.87	1	PlasmaMembrane	N	10
Traes_6DS_EA5E8D85F.1	Ta.82939	LRRK40.2	3003	Scaffold IWGSC_CSS_6DS_scaff_1504714	Reverse strand	10	4086	2	3	1000	107207	5.77	1	Extracellular	N	21
Traes_6BL_5C760EEE8.1	Ta.82816	LRRK41.1	2985	Chromosome 6B	Reverse strand	189226409	189229473	1	2	994	110323	5.9	1	PlasmaMembrane	Y	16
Traes_6DS_C4861C9FF.1	Ta.82816	LRRK41.2	3066	Scaffold IWGSC_CSS_6DS_scaff_2101636	Forward strand	2921	6439	1	2	1021	113321	6.41	2	PlasmaMembrane	N	17
Traes_5BL_9FB490A0A.1	Ta.82584	LRRK42.1	3015	Scaffold IWGSC_CSS_5BL_scaff_10914897	reverse strand	10785	15881	2	3	1004	109932	6.24	1	Extracellular	Y	25
Traes_5DL_A11093627.1	Ta.82584	LRRK42.2	3309	Chromosome 5D	Forward strand	118000787	118005795	3	4	1102	120971	6.06	1	PlasmaMembrane	Y	25
Traes_6BS_3D502C4FF.1	Ta.80282	LRRK43	1905	Chromosome 6B	Reverse strand	25025144	25029626	2	3	634	69969.1	6.87	1	PlasmaMembrane	N	7
Traes_1DL_809CA70F3.1	Ta.79951	LRRK44	1761	Scaffold IWGSC_CSS_1DL_scaff_2204599	Forward strand	1	2564	1	2	586	63150.1	5.85	1	Nuclear	N	6
Traes_2AL_7D153BBBC.1	Ta.79179	LRRK45.1	3030	Chromosome 2A	Reverse strand	94382895	94387220	2	3	1009	111202	5.89	2	Extracellular	Y	20
Traes_2BL_BCC83EDDC.1	Ta.79179	LRRK45.2	3030	Chromosome 2B	Forward strand	190682301	190685924	2	3	1009	111133	5.75	2	Extracellular	Y	19
Traes_2DL_9963476E7.1	Ta.79179	LRRK45.3	2625	Chromosome 2D	Forward strand	90606473	90609910	1	2	874	96347.2	6.41	2	Extracellular	Y	19
Traes_5DL_7BFD7261C.1	Ta.78186	LRRK46	1446	Chromosome 5D	Forward strand	157390587	157392423	1	2	481	53103.7	5.8	1	PlasmaMembrane	N	4
Traes_4AL_C9430F2A2.1	Ta.77999	LRRK47.1	2355	Scaffold IWGSC_CSS_4AL_scaff_7118367	forward strand	1243	3,596	0	1	784	84484.9	6.15	1	Extracellular	Y	11
Traes_4AS_C9430F2A2.1	Ta.77999	LRRK47.2	2355	Scaffold IWGSC_CSS_4AL_scaff_7118367	forward strand	1243	3596	0	1	784	84484.9	6.15	1	Extracellular	Y	11
Traes_4BL_D24E19232.1	Ta.77999	LRRK47.3	2349	Chromosome 4B	forward strand	138751733	138757140	2	3	782	83705.2	6.11	2	Extracellular	Y	10
Traes_4DL_96F8D5869.1	Ta.77999	LRRK47.4	2352	Chromosome 4D	forward strand	80862871	80869139	1	2	783	83919.1	6	2	Extracellular	Y	10
Traes_6DL_5CCC8021D.1	Ta.77423	LRRK48	3318	Chromosome 6D	Reverse strand	169838704	169845195	1	2	1105	119099	6.39	1	PlasmaMembrane	Y	24
Traes_6AS_3DE5736FF.1	Ta.76924	LRRK49.1	3174	Scaffold IWGSC_CSS_6AS_scaff_4349877	Forward strand	3183	8113	0	1	1057	116111	6	1	Extracellular	Y	18
Traes_6AS_8141627D9.1	Ta.76924	LRRK49.2	3069	Scaffold IWGSC_CSS_6AS_scaff_4386856	Forward strand	5100	9667	1	2	1022	112690	6.43	1	Extracellular	Y	17
Traes_6BS_966E77D9A.1	Ta.76924	LRRK49.3	3078	Chromosome 6B	Reverse strand	130144913	130148473	1	2	1025	112583	5.76	1	Extracellular	Y	19
Traes_6DS_03416621F.1	Ta.76924	LRRK49.4	2619	Chromosome 6D	Reverse strand	25796144	25799494	0	1	872	95662.9	6.43	1	PlasmaMembrane	N	15
Traes_6DS_324E2E32A.1	Ta.76924	LRRK49.5	3153	Scaffold IWGSC_CSS_6DS_scaff_84088	Reverse strand	929	4500	0	1	1050	115131	5.92	1	Extracellular	Y	20
Traes_3B_0A6ED48BE.1	Ta.76551	LRRK50	3105	Scaffold IWGSC_CSS_3B_scaff_10762672	Forward strand	471	4829	2	3	1034	112231	5.96	1	PlasmaMembrane	Y	20
Traes_7BL_50E3F93EB.1	Ta.75545	LRRK51.1	1008	Scaffold IWGSC_CSS_7BL_scaff_6679106	Forward strand	1860	2,953	1	2	335	36638.3	7.64	1	Extracellular	N	No repeat
Traes_7BL_9EA381351.1	Ta.75545	LRRK51.2	510	Scaffold IWGSC_CSS_7BL_scaff_6555033	Forward strand	1	548	0	1	169	17931.5	9.01	1	Extracellular	N	1
Traes_2AS_7B74BE6D6.1	Ta.75540	LRRK52.1	2643	Chromosome 2A	Forward strand	217345886	217347133	1	2	880	95411.1	5.94	1	Extracellular	N	20
Traes_2BS_439E3F9A5.1	Ta.75540	LRRK52.2	1836	Scaffold IWGSC_CSS_2BS_scaff_5187990	Reverse strand	134	1966	0	1	611	66026.6	6.43	1	Extracellular	N	14
Traes_2BS_5FD1998D4.1	Ta.75540	LRRK52.3	1833	Scaffold IWGSC_CSS_2BS_scaff_4960783	Forward strand	185	2014	0	1	610	65856.6	6.01	1	PlasmaMembrane	N	13
Traes_2BS_9129BEB1A.1	Ta.75540	LRRK52.4	1833	Chromosome 2B	Reverse strand	782067	784510	1	2	610	66004.7	6.07	1	PlasmaMembrane	N	11
Traes_2BS_9182D31B8.1	Ta.75540	LRRK52.5	1563	Scaffold IWGSC_CSS_2BS_scaff_4812065	Forward strand	1	1706	0	1	520	56396.7	5.9	1	PlasmaMembrane	N	14
Traes_2BS_D2ED6DCD7.1	Ta.75540	LRRK52.6	1707	Scaffold IWGSC_CSS_2BS_scaff_4905407	Reverse strand	1	1912	0	1	568	61344.6	6.62	1	Extracellular	N	13
Traes_2DS_ADF8926CE.1	Ta.75540	LRRK52.7	3306	Chromosome 2D	Forward strand	343402	347169	1	2	1101	118725	5.67	1	Extracellular	Y	24
Traes_4BS_5FD1998D4.1	Ta.75540	LRRK52.8	1833	Scaffold IWGSC_CSS_4BS_scaff_4955684	reverse strand	3778	5607	0	1	610	65856.6	6.01	1	PlasmaMembrane	N	13
Traes_6BS_0EE965756.1	Ta.75540	LRRK52.9	1203	Scaffold IWGSC_CSS_6BS_scaff_2990666	Reverse strand	5851	7095	0	1	400	43260.9	6.88	1	PlasmaMembrane	N	5
Traes_1AS_49B9E658F.1	Ta.75512	LRRK53.1	1467	Scaffold IWGSC_CSS_1AS_scaff_3311228	Forward strand	1046	3964	0	1	488	53752.9	8.65	1	Nuclear	N	9
Traes_1BS_EA1207F88.1	Ta.75512	LRRK53.10	1101	Scaffold IWGSC_CSS_1BS_scaff_854317	Reverse strand	1	1282	0	1	366	40774.1	8.16	1	Nuclear	N	4
Traes_1BS_F2B009FD8.1	Ta.75512	LRRK53.11	2100	Chromosome 1D	Forward strand	21040	23370	0	1	699	77026.8	6.51	1	PlasmaMembrane	N	17
Traes_1DS_82D0EC12B.1	Ta.75512	LRRK53.12	3135	Scaffold IWGSC_CSS_1DS_scaff_1887255	Forward strand	1657	5992	2	3	1044	114503	6.18	1	PlasmaMembrane	N	24
Traes_3DL_6D98A54F8.1	Ta.75512	LRRK53.13	2538	Chromosome 3D	Reverse strand	109288223	109290950	1	2	845	92629.8	5.8	1	Nuclear	N	17
Traes_1AS_5F591BB6F.1	Ta.75512	LRRK53.2	2853	Chromosome 1A	Reverse strand	343268	345309	1	2	950	104240	6.65	1	Extracellular	Y	20
Traes_1AS_853B8F438.1	Ta.75512	LRRK53.3	2247	Scaffold IWGSC_CSS_1AS_scaff_3281047	Reverse strand	1324	3677	1	2	748	81866.4	7	1	Nuclear	N	9
Traes_1AS_BDECE97A5.1	Ta.75512	LRRK53.4	2547	Scaffold IWGSC_CSS_1AS_scaff_2194859	Reverse strand	1	2545	0	1	848	92359	9.11	2	PlasmaMembrane	Y	21
Traes_1BS_0BC1EB8D5.1	Ta.75512	LRRK53.5	3399	Scaffold IWGSC_CSS_1BS_scaff_3443540	Forward strand	5172	8650	1	2	1132	123904	6.75	2	PlasmaMembrane	Y	24
Traes_1BS_8A04C604C.1	Ta.75512	LRRK53.6	1677	Scaffold IWGSC_CSS_1BS_scaff_3480063	Reverse strand	422	3372	1	2	558	61340.1	5.26	1	PlasmaMembrane	N	5
Traes_1BS_B285F1829.1	Ta.75512	LRRK53.7	1590	Scaffold IWGSC_CSS_1BS_scaff_3434053	Reverse strand	13	1898	0	1	529	57975.5	5.87	1	Nuclear	N	11
Traes_1BS_C80E668C8.1	Ta.75512	LRRK53.8	1980	Scaffold IWGSC_CSS_1BS_scaff_1079856	Reverse strand	1	1994	0	1	659	72907.7	6.51	1	Nuclear	N	15
Traes_1BS_D81308A45.1	Ta.75512	LRRK53.9	2988	Scaffold IWGSC_CSS_1BS_scaff_3466816	Reverse strand	382	3861	1	2	995	0	0	1	Nuclear	N	25
Traes_2BS_82E35A769.1	Ta.75442	LRRK54.1	1716	Chromosome 2B	Forward strand	13130699	13134221	0	1	571	63015.2	8.86	1	PlasmaMembrane	N	13
Traes_2DS_032B64A46.1	Ta.75442	LRRK54.2	2700	Chromosome 2D	Reverse strand	10315810	10319483	1	2	899	98037.1	5.57	0	PlasmaMembrane	N	18
Traes_2DS_22A335A25.1	Ta.75442	LRRK54.3	2259	Scaffold IWGSC_CSS_2DS_scaff_5385061	Forward strand	366	5161	2	3	752	82132	6.48	0	PlasmaMembrane	N	13
Traes_4AL_E1F53CF30.1	Ta.75198	LRRK55.1	1242	Scaffold IWGSC_CSS_4AL_scaff_11556	forward strand	2	1,508	0	1	413	43541.5	6.93	1	PlasmaMembrane	N	4
Traes_4BS_7C4CA591A.1	Ta.75198	LRRK55.2	1974	Chromosome 4B	forward strand	192606622	192,610,934	3	4	657	70451.5	6.47	1	Nuclear	N	6
Traes_4DS_BC66FFD46.1	Ta.75198	LRRK55.3	2127	Chromosome 4D	forward strand	6653025	6,657,692	3	4	708	75666.4	6.92	1	Extracellular	N	5
Traes_4AS_73EAE6633.1	Ta.7511	LRRK56.1	2928	Chromosome 4A: 87,734,630-87,740,018	reverse strand	87734630	87740018	5	6	975	106119	6.07	1	Extracellular	Y	8
Traes_4DL_B1B736A00.1	Ta.7511	LRRK56.2	2904	Scaffold IWGSC_CSS_4DL_scaff_14470729	reverse strand	2451	7,940	17	18	967	105350	6.31	1	Extracellular	Y	8
Traes_4AL_AA0CC6D2F.1	Ta.74878	LRRK57.1	1965	Chromosome 4A	reverse strand	211234850	211238488	1	2	654	72595.9	7.53	1	PlasmaMembrane	N	8
Traes_7DL_99309361C.1	Ta.74878	LRRK57.2	3027	Chromosome 7D	Reverse strand	213206587	213211075	1	2	1008	110369	6.37	1	PlasmaMembrane	Y	17
Traes_2DS_206FB0C57.1	Ta.74526	LRRK58	1500	Chromosome 2D	Forward strand	10635782	10637939	1	2	499	55812.3	6.02	1	PlasmaMembrane	N	2
Traes_1BL_3F4BF09B6.1	Ta.7448	LRRK59.1	1398	Chromosome 1B	Forward strand	260302630	260302930	9	10	465	51243.9	9	1	Mitochondrial	N	3
Traes_1BL_C8ED70412.1	Ta.7448	LRRK59.2	2103	Chromosome 1B	Reverse strand	260929167	260929665	11	12	700	78425.8	8.66	1	PlasmaMembrane	N	3
Traes_1DL_5F7868CCC.1	Ta.7448	LRRK59.3	2586	Chromosome 1D	Reverse strand	116446871	116451560	10	11	861	96245.8	6.75	1	PlasmaMembrane	N	3
Traes_5BL_278904557.1	Ta.7448	LRRK59.4	2832	Chromosome 5B	reverse strand	270,622,093	270,626,610	12	13	943	104962	5.63	2	PlasmaMembrane	Y	2
Traes_2BL_E6E029813.1	Ta.74193	LRRK60	2688	Scaffold IWGSC_CSS_2BL_scaff_8019092	Reverse strand	1544	5893	1	2	895	95901.1	6.06	1	PlasmaMembrane	N	17
Traes_6DL_5B3132521.1	Ta.74039	LRRK61	2694	Chromosome 6D	Forward strand	174123506	174126470	0	1	897	97145.2	6.21	1	PlasmaMembrane	N	21
Traes_5AL_922FDD124.1	Ta.73194	LRRK62.1	2550	Scaffold IWGSC_CSS_5AL_scaff_2697212	forward strand	1351	11,198	23	24	849	93266.6	8.39	1	PlasmaMembrane	N	7
Traes_5BL_F167D5635.1	Ta.73194	LRRK62.2	2550	Chromosome 5B	Reverse strand	122324473	122333082	22	23	849	93363.7	8.09	1	PlasmaMembrane	N	7
Traes_5DL_D794C8995.1	Ta.73194	LRRK62.3	2172	Chromosome 5D	Forward strand	69408673	69416994	20	21	723	79676.7	8.5	1	PlasmaMembrane	N	No repeat
Traes_2BL_E97C9BFBE.1	Ta.72743	LRRK63	756	Scaffold IWGSC_CSS_2BL_scaff_8079511	Reverse strand	1623	3634	0	1	251	27403.8	8.3	1	Chloroplast	N	1
Traes_6BS_B56573263.1	Ta.72683	LRRK64	2880	Chromosome 6B	Forward strand	132841342	132845989	0	1	959	105089	6.06	2	Extracellular	Y	14
Traes_1AL_222FC742B.1	Ta.72273	LRRK65	1572	Scaffold IWGSC_CSS_1AL_scaff_3937596	Forward strand	4	2598	1	2	523	56356.4	5.99	1	Chloroplast	N	3
Traes_5AL_44570C8AA.1	Ta.71663	LRRK66.1	2892	Scaffold IWGSC_CSS_5AL_scaff_2049845	reverse strand	5250	12,953	13	14	963	106614	6.04	1	PlasmaMembrane	N	3
Traes_5BL_B81842E5B.1	Ta.71663	LRRK66.2	2769	Chromosome 5B	forward strand	104825655	104,836,683	14	15	922	101600	5.64	1	PlasmaMembrane	Y	3
Traes_5DL_DA76A0727.1	Ta.71663	LRRK66.3	2769	Chromosome 5D	Forward strand	50836540	50842259	14	15	922	101419	5.51	1	PlasmaMembrane	Y	3
Traes_5DL_024D77406.1	Ta.71238	LRRK67	2763	Chromosome 5D	Reverse strand	155035875	155044843	13	14	920	102691	5.63	1	PlasmaMembrane	Y	3
Traes_7AL_F0E04F6F0.1	Ta.70673	LRRK68.1	2352	Chromosome 7A	Forward strand	163948447	163,954,846	15	16	783	85395.2	6.11	2	Nuclear	N	6
Traes_7BL_26B5F81E0.1	Ta.70673	LRRK68.2	2346	Chromosome 7B	Reverse strand	233336961	233,342,978	15	16	781	85021.7	6.12	2	Nuclear	N	6
Traes_7DL_6599172BA.1	Ta.70673	LRRK68.3	2691	Chromosome 7D	Forward strand	219210518	219217796	16	17	896	0	0	1	Nuclear	N	5
Traes_4AL_3C7432A1E.1	Ta.70487	LRRK69.1	2955	Chromosome 4A	reverse strand	199325832	199,333,021	27	28	984	107036	5.59	2	Extracellular	Y	18
Traes_7AS_B62D0E401.1	Ta.70487	LRRK69.2	2487	Chromosome 7A	Reverse strand	8639906	8,645,534	24	25	828	90733.1	5.83	1	Cytoplasmic	N	9
Traes_7DS_4563FC5AE.1	Ta.70487	LRRK69.3	2592	Chromosome 7D	Reverse strand	10542264	10548060	24	25	863	0	0	1	Nuclear	N	17
Traes_6AS_0A72D3AF5.1	Ta.69856	LRRK70.1	3192	Scaffold IWGSC_CSS_6AS_scaff_4392962	Forward strand	1917	6667	1	2	1063	116915	7.87	1	Extracellular	Y	19
Traes_6BS_DFFD8D207.1	Ta.69856	LRRK70.10	3156	Chromosome 6B	Reverse strand	129617220	129620679	0	1	1051	115730	8.55	1	PlasmaMembrane	Y	19
Traes_6BS_E52059EA3.1	Ta.69856	LRRK70.11	3159	Chromosome 6B	Forward strand	130574212	130577534	1	2	1052	115540	7.73	1	PlasmaMembrane	Y	21
Traes_6BS_FC3E73AC6.1	Ta.69856	LRRK70.12	3165	Scaffold IWGSC_CSS_6BS_scaff_3022953	Forward strand	3781	8185	0	1	1054	115738	6.91	2	Extracellular	Y	20
Traes_6DS_0C7CCF381.1	Ta.69856	LRRK70.13	3150	Chromosome 6D	Reverse strand	18687851	18691356	0	1	1049	115250	5.82	1	Extracellular	Y	18
Traes_6DS_28AC66057.1	Ta.69856	LRRK70.14	3177	Chromosome 6D	Forward strand	25632082	25637877	1	2	1058	116213	7.43	2	Extracellular	Y	19
Traes_6DS_6E865520A.1	Ta.69856	LRRK70.15	1593	Scaffold IWGSC_CSS_6DS_scaff_2058969: 27-2,063	Forward strand	27	2063	0	1	530	58860.8	6.92	1	Extracellular	N	3
Traes_6DS_9DF272FBB.1	Ta.69856	LRRK70.16	3180	Chromosome 6D	Forward strand	26342334	26,345,757	0	1	1059	115998	5.8	2	Extracellular	N	20
Traes_6DS_C1B7F14A41.1	Ta.69856	LRRK70.17	3153	Chromosome 6D	Forward strand	23173242	23177443	1	2	1050	114644	6.06	1	PlasmaMembrane	Y	19
Traes_6DS_D12396896.1	Ta.69856	LRRK70.18	3090	Chromosome 6D	Reverse strand	25779308	25789865	0	1	1029	112741	7.74	1	PlasmaMembrane	Y	19
Traes_6DS_DD7B29152.1	Ta.69856	LRRK70.19	3063	Chromosome 6D	Reverse strand	23154450	23157593	1	2	1020	111770	6.57	1	Extracellular	Y	17
Traes_6AS_8920C1490.1	Ta.69856	LRRK70.2	3078	Scaffold IWGSC_CSS_6AS_scaff_4375386	Forward strand	16	6901	1	2	1025	112332	6.39	1	PlasmaMembrane	Y	19
Traes_6DS_FFEA7560F.1	Ta.69856	LRRK70.20	2649	Chromosome 6D	Forward strand	23165142	23168043	1	2	882	97698.2	5.73	1	PlasmaMembrane	N	17
Traes_6AS_9BA8C3E7F.1	Ta.69856	LRRK70.3	3045	Scaffold IWGSC_CSS_6AS_scaff_4354886	Forward strand	1847	6084	1	2	1014	111239	5.88	1	Extracellular	Y	19
Traes_6AS_ACC32562F.1	Ta.69856	LRRK70.4	1212	Scaffold IWGSC_CSS_6AS_scaff_1517362	Reverse strand	3378	5337	0	1	403	44654.1	5.86	1	Nuclear	N	3
Traes_6AS_C351D0BCC.1	Ta.69856	LRRK70.5	2589	Chromosome 6A	Forward strand	27695249	27697908	1	2	862	94324.8	6.24	1	Extracellular	Y	19
Traes_6BS_2C1B13754.1	Ta.69856	LRRK70.6	3147	Scaffold IWGSC_CSS_6BS_scaff_2939659	Reverse strand	169	3491	0	1	1048	0	0	1	Extracellular	Y	16
Traes_6BS_7BA051651.1	Ta.69856	LRRK70.7	3162	Chromosome 6B	Reverse strand	129612898	129616327	1	2	1053	116256	6.5	1	PlasmaMembrane	Y	18
Traes_6BS_7F0DA7EF4.1	Ta.69856	LRRK70.8	1872	Chromosome 6B	Reverse strand	135455331	135459035	0	1	623	68742.9	6.25	1	PlasmaMembrane	N	7
Traes_6BS_C921AEBA2.1	Ta.69856	LRRK70.9	3171	Chromosome 6B	Forward strand	134378402	134381822	0	1	1056	115841	5.9	2	PlasmaMembrane	Y	18
Traes_7AS_C414AF939.1	Ta.69457	LRRK71	2868	Chromosome 7A	Forward strand	19897833	19,901,490	11	12	955	0	0	1	Nuclear	N	10
Traes_6AS_33F61B348.1	Ta.69321	LRRK72.1	2277	Chromosome 6A	Forward strand	50424753	50431945	16	17	758	81973	7.9	1	PlasmaMembrane	Y	6
Traes_6BS_67DF198CC.1	Ta.69321	LRRK72.2	1452	Chromosome 6B	Forward strand	106644694	106648084	10	11	483	52612.1	7.66	1	PlasmaMembrane	N	6
Traes_6DS_BCE24BE99.1	Ta.69321	LRRK72.3	2271	Chromosome 6D	Reverse strand	54974874	54,980,752	16	17	756	81915.7	7.91	1	PlasmaMembrane	Y	6
Traes_1AL_9B45E596F.1	Ta.68729	LRRK73.1	2112	Chromosome 1A	Forward strand	230564539	230565101	10	11	703	77686	8.5	2	PlasmaMembrane	Y	2
Traes_1AL_E24044A9F.1	Ta.68729	LRRK73.2	1314	Chromosome 1A	Reverse strand	231511934	231514391	8	9	437	0	0	1	Nuclear	N	3
Traes_1AS_126301F41.1	Ta.68729	LRRK73.3	1572	Chromosome 1A	Reverse strand	2867646	2868324	9	10	523	57718.5	7.72	1	Nuclear	N	3
Traes_1BL_59C620E19.1	Ta.68729	LRRK73.4	1350	Chromosome 1B	Reverse strand	260312523	260312952	10	11	449	49807	5.39	1	Nuclear	N	3
Traes_1BS_C7BCFEFA4.1	Ta.68729	LRRK73.5	2805	Chromosome 1B	Reverse strand	7547229	7561975	10	11	934	103731	6.69	1	PlasmaMembrane	Y	3
Traes_1DL_3EE5BBEA1.1	Ta.68729	LRRK73.6	1818	Chromosome 1D	Forward strand	119821934	119826895	12	13	605	67594.2	8.91	1	Nuclear	N	3
Traes_1AS_3CF969B6A.1	Ta.68641	LRRK74	2760	Scaffold IWGSC_CSS_1AS_scaff_3304110	Reverse strand	5	3765	1	2	919	100284	6.83	1	Extracellular	N	22
Traes_2AL_993ED6D63.1	Ta.68587	LRRK75.1	2907	Chromosome 2A	Reverse strand	217345886	217347133	18	19	968	106504	7.2	1	Nuclear	Y	22
Traes_2AL_993ED6D631.1	Ta.68587	LRRK75.2	2907	Chromosome 2A	Reverse strand	217345886	217347133	18	19	968	106504	7.2	1	Nuclear	Y	22
Traes_2BL_29F5B2711.1	Ta.68587	LRRK75.3	2910	Chromosome 2B	Forward strand	296910728	296916426	18	19	969	106831	7.52	2	Nuclear	Y	11
Traes_2DL_3B0C839E5.1	Ta.68587	LRRK75.4	2778	Chromosome 2D	Reverse strand	24712460	24717830	18	19	925	102187	7.83	1	Nuclear	N	10
Traes_4AL_CC989B4A5.1	Ta.68556	LRRK76	2037	Chromosome 4A	forward strand	171039472	171,043,114	2	3	678	74903.4	7.05	1	PlasmaMembrane	N	9
Traes_3B_EB029D501.1	Ta.68550	LRRK77	2709	Chromosome 3B	Forward strand	75623227	75626133	0	1	902	97061.3	6.83	1	PlasmaMembrane	N	12
Traes_4BS_ED4399BF6.1	Ta.68354	LRRK78.1	2889	Chromosome 4B	reverse strand	186511154	186,514,709	2	3	962	104185	8.05	1	PlasmaMembrane	Y	18
Traes_4DS_05B3D0DD9.1	Ta.68354	LRRK78.2	2067	Chromosome 4D	reverse strand	39010209	39,013,121	1	2	688	74526.2	7.15	1	PlasmaMembrane	N	13
Traes_2AL_5F66010A0.1	Ta.68332	LRRK79.1	2187	Chromosome 2A	Reverse strand	21660399	21664147	1	2	728	80021.2	9.39	1	PlasmaMembrane	Y	7
Traes_2BL_C085E7F9A.1	Ta.68332	LRRK79.2	2199	Chromosome 2B	Forward strand	101300511	101304014	1	2	732	80043.4	9.67	1	PlasmaMembrane	Y	8
Traes_2DL_5642F7EAC.1	Ta.68332	LRRK79.3	2199	Chromosome 2D	Reverse strand	90101237	90104795	1	2	732	80140.6	9.52	1	PlasmaMembrane	Y	7
Traes_2BS_2ECE9A912.1	Ta.68302	LRRK80.1	3069	Chromosome 2B	Forward strand	2892672	2897206	1	2	1022	0	0	0	PlasmaMembrane	N	19
Traes_2BS_510BCDA5A.1	Ta.68302	LRRK80.2	2883	Chromosome 2B	Forward strand	55289596	55292855	1	2	960	0	0	1	PlasmaMembrane	Y	15
Traes_7AL_880E72F4A.1	Ta.68227	LRRK81.1	1842	Scaffold IWGSC_CSS_7AL_scaff_4521102	Reverse strand	673	3,761	3	4	613	66417.8	9.5	1	Nuclear	N	6
Traes_7DL_8C38F134B.1	Ta.68227	LRRK81.2	2088	Chromosome 7D	Reverse strand	171003280	171007140	3	4	695	0	0	1	Nuclear	Y	7
Traes_5BL_BA0980957.1	Ta.68135	LRRK82	2439	Chromosome 5B	reverse strand	63249995	63,252,974	1	2	812	84636.9	8.51	2	PlasmaMembrane	Y	6
Traes_4DS_B761B130E.1	Ta.67894	LRRK83	2316	Chromosome 4D	reverse strand	16237988	16243272	7	8	771	85199	5.82	1	PlasmaMembrane	Y	8
Traes_7DL_40D3A519E.1	Ta.67794	LRRK84	3192	Chromosome 7D	Forward strand	201231403	201236271	2	3	1063	115696	5.93	1	Extracellular	N	19
Traes_5BL_12BD22902.1	Ta.6745	LRRK85	2079	Scaffold IWGSC_CSS_5BL_scaff_413376	forward strand	1	2396	1	2	692	73191.1	7.23	0	Extracellular	N	5
Traes_4AL_1906273A1.1	Ta.67352	LRRK86.1	2271	Scaffold IWGSC_CSS_4AL_scaff_7175857	reverse strand	3077	6,843	3	4	756	82095.8	7.06	1	PlasmaMembrane	N	12
Traes_5BL_0B5C0ACAC.1	Ta.67352	LRRK86.2	2826	Chromosome 5B	reverse strand	272715307	272,719,297	1	2	941	101318	6.72	1	PlasmaMembrane	N	19
Traes_6DS_74F42074B.1	Ta.67311	LRRK87.1	3447	Chromosome 6D	Reverse strand	1057230	1061585	1	2	1148	124182	5.57	1	Extracellular	Y	25
Traes_7AL_4E9560A80.1	Ta.67311	LRRK87.2	1395	Scaffold IWGSC_CSS_7AL_scaff_4512617	Forward strand	14500	18,571	1	2	464	50857.2	6.28	1	PlasmaMembrane	N	No repeat
Traes_4AL_0C44C35BE.1	Ta.6690	LRRK88.1	2361	Chromosome 4A	reverse strand	40607235	40610143	1	2	786	82140.8	7.22	1	PlasmaMembrane	Y	9
Traes_4DS_F7F6E4552.1	Ta.6690	LRRK88.2	2364	Chromosome 4D	reverse strand	63368110	63371054	2	3	787	82282	7.56	2	PlasmaMembrane	Y	9
Traes_3AS_C95C632F8.1	Ta.66665	LRRK89.1	1398	Scaffold IWGSC_CSS_3AS_scaff_3366469	Forward strand	2642	5958	1	2	465	51388.7	7.71	1	PlasmaMembrane	N	No repeat
Traes_3B_5500D69F3.1	Ta.66665	LRRK89.2	2385	Chromosome 3B	Reverse strand	12277503	12284244	0	1	794	87159.4	6.14	1	PlasmaMembrane	N	18
Traes_3AL_38DF202C5.1	Ta.60294	LRRK90.1	1560	Chromosome 3A	Forward strand	134580705	134587654	10	11	519	56695.9	6.08	1	PlasmaMembrane	Y	4
Traes_3B_83F0B0296.1	Ta.60294	LRRK90.2	1554	Chromosome 3B	Reverse strand	526958108	526964040	10	11	517	56532.8	6.39	1	Chloroplast	Y	4
Traes_3DL_85AC242CB.1	Ta.60294	LRRK90.3	1605	Chromosome 3D	Reverse strand	32651211	32655652	9	10	534	0	0	1	Nuclear	N	4
Traes_7AS_40984D058.1	Ta.57090	LRRK91.1	1011	Chromosome 7A	Forward strand	52988254	52,990,609	7	8	336	36618.9	8.77	1	PlasmaMembrane	N	4
Traes_7BS_7CE784C2C.1	Ta.57090	LRRK91.2	1008	Chromosome 7B	Forward strand	113519367	113521845	7	8	335	36384.6	8.49	1	Extracellular	N	4
Traes_7DS_0554D792C.1	Ta.57090	LRRK91.3	1011	Chromosome 7D	Reverse strand	41897808	41899784	6	7	336	36648.1	9.07	1	PlasmaMembrane	N	4
Traes_2DL_D2D68FAFC.1	Ta.56508	LRRK92	1962	Chromosome 2D	Reverse strand	30859199	30864346	12	13	653	71368.5	5.65	1	PlasmaMembrane	Y	5
Traes_6AL_0E17312C4.1	Ta.5488	LRRK93.1	1281	Chromosome 6A	Forward strand	187718473	187729097	9	10	426	46600.8	8.3	1	Extracellular	Y	2
Traes_6BL_6F3D757B2.1	Ta.5488	LRRK93.2	1215	Chromosome 6B	Reverse strand	151254437	151257138	8	9	404	44272.1	8.96	1	Extracellular	Y	4
Traes_6DL_190FBCEF8.1	Ta.5488	LRRK93.3	1881	Chromosome 6D	Forward strand	121508875	121512945	10	11	626	68772.1	6.97	2	Extracellular	Y	4
Traes_4AS_F54BA27F7.1	Ta.54319	LRRK94.1	1863	Scaffold IWGSC_CSS_4AS_scaff_5959767	forward strand	239	9,185	15	16	620	68001.8	5.91	1	Nuclear	N	6
Traes_4BL_413C72B37.1	Ta.54319	LRRK94.2	1764	Chromosome 4B	forward strand	293072479	293,077,462	12	13	587	63541.8	6.54	1	Nuclear	Y	6
Traes_4DL_EF6739023.1	Ta.54319	LRRK94.3	1569	Chromosome 4D	reverse strand	113614575	113,618,305	9	10	522	57374.8	6.14	1	Nuclear	N	2
Traes_5AL_140D4BD4A.1	Ta.53845	LRRK95.1	2601	Scaffold IWGSC_CSS_5AL_scaff_2688806	forward strand	1369	8,089	11	12	866	95855	5.29	0	PlasmaMembrane	N	3
Traes_5DL_D765A0EEB.1	Ta.53845	LRRK95.2	2703	Chromosome 5D	Forward strand	94282928	94291352	12	13	900	99494.1	5.58	0	PlasmaMembrane	Y	3
Traes_2AS_9A4BE5937.1	Ta.53743	LRRK96.1	3147	Scaffold IWGSC_CSS_2AS_scaff_5234144	Forward strand	1330	4581	1	2	1048	113537	6.7	1	PlasmaMembrane	Y	44
Traes_2AS_9A4BE59371.1	Ta.53743	LRRK96.2	3147	Scaffold IWGSC_CSS_2AS_scaff_5241007	Reverse strand	19936	23187	1	2	1048	113537	6.7	1	PlasmaMembrane	Y	44
Traes_2AS_BCEF3FFED.1	Ta.53743	LRRK96.3	3333	Chromosome 2A	Forward strand	9636899	9641213	1	2	1110	121038	8.06	2	PlasmaMembrane	N	22
Traes_2BS_435719967.1	Ta.53743	LRRK96.4	3171	Chromosome 2B	Reverse strand	14942171	14946181	2	3	1056	114576	6.7	1	PlasmaMembrane	Y	19
Traes_2BS_A453E0886.1	Ta.53743	LRRK96.5	2010	Chromosome 2B	Forward strand	10511017	10515654	1	2	669	73525.6	6.91	1	PlasmaMembrane	N	11
Traes_2BS_E1C6C866F.1	Ta.53743	LRRK96.6	1848	Chromosome 2B	Forward strand	10505903	10508071	1	2	615	68142.1	8.05	1	PlasmaMembrane	N	8
Traes_2AS_E77AB4BD1.1	Ta.5354	LRRK97.1	1611	Chromosome 2A	Reverse strand	185058126	185062372	11	12	536	58575.3	6.29	0	Nuclear	N	3
Traes_2BS_91EC0D1B7.1	Ta.5354	LRRK97.2	1764	Chromosome 2B	Reverse strand	200531864	200536358	11	12	587	64239.9	6.12	0	Extracellular	Y	3
Traes_2DS_29ED1D7E0.1	Ta.5354	LRRK97.3	1764	Chromosome 2D	Reverse strand	117533086	117537535	11	12	587	0	0	0	Extracellular	Y	3
Traes_2BS_4D596211E.1	Ta.52998	LRRK98	1464	Chromosome 2B	Reverse strand	14979153	14980760	1	2	487	54279.8	6.78	1	PlasmaMembrane	N	1
Traes_1AL_4DD378632.1	Ta.52658	LRRK99	2790	Chromosome 1A	Forward strand	231341370	231342424	11	12	929	101421	6.71	1	Extracellular	Y	No repeat
Traes_2AS_5810DD9381.1	Ta.5204	LRRK100.1	1917	Chromosome 2A	Reverse strand	217345886	217347133	1	2	638	69466.5	6.59	1	Chloroplast	Y	5
Traes_2BS_BDB1BA66F.1	Ta.5204	LRRK100.2	1917	Chromosome 2B	Reverse strand	23775838	23778306	1	2	638	69698.9	6.45	1	Chloroplast	Y	5
Traes_2BS_1BDF33897.1	Ta.51731	LRRK101	3798	Chromosome 2B	Forward strand	141755246	141761043	1	2	1265	133992	5.67	1	Cytoplasmic	Y	29
Traes_4AL_4F7E76BBF.1	Ta.50950	LRRK102.1	2316	Scaffold IWGSC_CSS_4AL_scaff_7176420	forward strand	1589	8,384	7	8	771	85053.9	6.03	1	Nuclear	Y	8
Traes_4BS_ADB6672F0.1	Ta.50950	LRRK102.2	2316	Chromosome 4B	reverse strand	88906283	88,913,352	7	8	771	85239.1	6.07	1	Extracellular	Y	8
Traes_2DS_CAF3312DA.1	Ta.50619	LRRK103.1	2559	Scaffold IWGSC_CSS_2DS_scaff_5389092	Reverse strand	139	2981	0	1	852	92745.4	5.95	2	PlasmaMembrane	N	16
Traes_3AL_5631EB300.1	Ta.50619	LRRK103.2	3936	Scaffold IWGSC_CSS_3AL_scaff_4409723	Forward strand	859	5607	1	2	1311	142894	5.55	3	PlasmaMembrane	N	27
Traes_3B_EC9D0FC5F.1	Ta.50619	LRRK103.3	3933	Scaffold IWGSC_CSS_3B_scaff_10354201	Reverse strand	5668	12251	2	3	1310	142705	5.55	3	PlasmaMembrane	Y	30
Traes_3DL_A466BAECF.1	Ta.50527	LRRK104	2244	Chromosome 3D	Reverse strand	101452896	101458351	20	21	747	82966.8	5.8	1	PlasmaMembrane	N	3
Traes_1AL_1A5D607B4.1	Ta.50452	LRRK105.1	2577	Chromosome 1A	Forward strand	222473739	222475238	2	3	858	92179.7	7.34	1	PlasmaMembrane	Y	14
Traes_1BL_492A736EC.1	Ta.50452	LRRK105.2	3174	Chromosome 1B	Reverse strand	244312603	244315405	1	2	1057	114472	6.44	1	PlasmaMembrane	Y	19
Traes_1DL_37CFA5738.1	Ta.50452	LRRK105.3	3087	Chromosome 1D	Reverse strand	107905536	107910306	1	2	1028	110684	6.8	1	PlasmaMembrane	Y	16
Traes_1DL_4E7B5379F.1	Ta.50452	LRRK105.4	1731	Chromosome 1D	Forward strand	111853648	111857650	1	2	576	62731.1	5.64	1	PlasmaMembrane	N	5
Traes_2AL_5A5A59972.1	Ta.50244	LRRK106.1	2697	Chromosome 2A	Forward strand	237330813	237335355	4	5	898	98205.3	7.88	1	PlasmaMembrane	Y	2
Traes_2BL_7A70D735B.1	Ta.50244	LRRK106.2	3030	Chromosome 2B	Forward strand	317704141	317707813	1	2	1009	110231	7.07	1	PlasmaMembrane	Y	20
Traes_2DL_3A573C1CD.1	Ta.50244	LRRK106.3	1893	Chromosome 2D	Reverse strand	139426313	139429032	2	3	630	68462.4	6.08	1	PlasmaMembrane	N	9
Traes_3DS_57C9F64DC.1	Ta.50244	LRRK106.4	2697	Chromosome 3D	forward strand	5808384	5813737	2	3	898	97248.5	6.82	1	PlasmaMembrane	N	18
Traes_3DS_735801C27.1	Ta.50244	LRRK106.5	1473	Chromosome 3D	reverse strand	5,991,332	5996371	2	3	490	53284.2	6.09	1	Chloroplast	N	3
Traes_4DS_17FF5683F.1	Ta.50244	LRRK106.6	2616	Scaffold IWGSC_CSS_4DS_scaff_2325990	forward strand	5381	8458	1	2	871	94186.2	6.92	0	Extracellular	N	17
Traes_6DS_02D9D071B.1	Ta.50244	LRRK106.7	2496	Scaffold IWGSC_CSS_6DS_scaff_2092568	Forward strand	1813	5772	3	4	831	90130.1	5.48	1	PlasmaMembrane	N	15
Traes_3B_798EE5DC2.1	Ta.49250	LRRK107	2997	Chromosome 3B	Forward strand	200615371	200618461	1	2	998	107249	6.01	1	Extracellular	Y	20
Traes_2AL_44B1CFE97.1	Ta.48495	LRRK108.1	1884	Chromosome 2A	Reverse strand	80145226	80151382	10	11	627	68938.8	5.82	1	Cytoplasmic	Y	3
Traes_2DL_E2F6CE2D9.1	Ta.48495	LRRK108.2	1866	Chromosome 2D	Reverse strand	76712905	76718816	10	11	621	68403.2	5.91	1	Cytoplasmic	Y	3
Traes_6AS_90C614F01.1	Ta.48198	LRRK109.1	2682	Chromosome 6A	Reverse strand	32671454	32678104	12	13	893	98704.2	5.72	1	PlasmaMembrane	Y	No repeat
Traes_6BS_B70691D58.1	Ta.48198	LRRK109.2	2685	Chromosome 6B	Forward strand	124983624	124991535	12	13	894	98949.5	5.81	1	PlasmaMembrane	Y	3
Traes_6AL_18DD66CE7.1	Ta.4776	LRRK110.1	1887	Chromosome 6A	Forward strand	61361985	61371318	10	11	628	69009.8	5.64	2	Cytoplasmic	N	5
Traes_6BL_74101AC46.1	Ta.4776	LRRK110.2	1887	Chromosome 6B	Reverse strand	54699711	54709009	11	12	628	68961.8	5.64	2	Cytoplasmic	N	5
Traes_6DL_E2589E93D.1	Ta.4776	LRRK110.3	1845	Chromosome 6D	Reverse strand	94383769	94392639	9	10	614	67645.4	5.42	2	Cytoplasmic	Y	6
Traes_4AL_3E0090FF9.1	Ta.46788	LRRK111.1	1734	Chromosome 4A	reverse strand	193139620	193143183	2	3	577	62211.2	8.08	1	PlasmaMembrane	N	4
Traes_7DS_F2A50E14F.1	Ta.46788	LRRK111.2	1629	Chromosome 7D	Reverse strand	13040646	13044110	4	5	542	58083.4	8.32	1	Chloroplast	Y	4
Traes_2AL_AE6CC81B2.1	Ta.44969	LRRK112.1	2505	Chromosome 2A	Reverse strand	217345886	217347133	23	24	834	91577.9	7.56	1	Extracellular	Y	6
Traes_2BL_17348AA3D.1	Ta.44969	LRRK112.2	2643	Scaffold IWGSC_CSS_2BL_scaff_7978279	Forward strand	6314	14426	23	24	880	96599.4	7.19	1	Extracellular	N	6
Traes_2BL_3F2E8556E.1	Ta.44969	LRRK112.3	2643	Scaffold IWGSC_CSS_2BL_scaff_8068018	Reverse strand	923	11110	17	18	880	96556.4	7.54	1	Extracellular	Y	6
Traes_2DL_09E7EE3FE.1	Ta.44969	LRRK112.4	2301	Chromosome 2D	Forward strand	31393611	31401505	21	22	766	84447.6	8.16	1	PlasmaMembrane	N	5
Traes_2DL_4CFD341D6.1	Ta.44969	LRRK112.5	2439	Chromosome 2D	Reverse strand	23165549	23173450	23	24	812	89193.2	7.83	1	Extracellular	N	6
Traes_2DL_69CA30267.1	Ta.44969	LRRK112.6	2196	Chromosome 2D	Forward strand	31403530	31410076	21	22	731	80808.4	8.79	1	PlasmaMembrane	N	No repeat
Traes_2AL_CF3ED6421.1	Ta.4434	LRRK113.1	2226	Chromosome 2A	Forward strand	217345886	217347133	1	2	741	0	0	1	PlasmaMembrane	N	11
Traes_2BL_486009929.1	Ta.4434	LRRK113.2	3318	Chromosome 2B	Forward strand	188241411	188246012	2	3	1105	119656	7.74	1	PlasmaMembrane	Y	23
Traes_5DL_ADF051D19.1	Ta.43990	LRRK114	2898	Chromosome 5D	Forward strand	46087685	46091644	1	2	965	104399	6.64	2	PlasmaMembrane	N	18
Traes_3B_B27513A86.1	Ta.43160	LRRK115.1	1902	Scaffold IWGSC_CSS_3B_scaff_10409501	Reverse strand	5688	10890	2	3	633	68642.1	8.57	2	PlasmaMembrane	Y	5
Traes_3DL_B5A380A5C.1	Ta.43160	LRRK115.2	1329	Scaffold IWGSC_CSS_3DL_scaff_6896267	Forward strand	7	3289	0	1	442	47586.2	8.74	2	PlasmaMembrane	Y	5
Traes_2AS_4A9CAB9AA.1	Ta.42436	LRRK116.1	2619	Chromosome 2A	Forward strand	217345886	217347133	0	1	872	93931.5	5.68	1	PlasmaMembrane	N	13
Traes_2BS_6F5E7D76B.1	Ta.42436	LRRK116.2	2781	Chromosome 2B	Reverse strand	64690179	64693594	0	1	926	99119.7	5.7	1	PlasmaMembrane	N	14
Traes_3B_3306F2B60.1	Ta.41905	LRRK117	2325	Chromosome 3B	Forward strand	165483530	165486332	2	3	774	83268	6.46	1	Chloroplast	N	13
Traes_5BS_4BF0F2F1B.1	Ta.40718	LRRK118	2187	Chromosome 5B	Forward strand	4119783	4122106	0	1	728	75608.8	6.48	2	Chloroplast	Y	20
Traes_1BL_13E2A6068.1	Ta.40400	LRRK119.1	2298	Scaffold IWGSC_CSS_1BL_scaff_3914164	Reverse strand	530	5553	17	18	765	82577.3	9.6	1	Extracellular	N	10
Traes_1DL_2B87D1396.1	Ta.40400	LRRK119.2	2079	Scaffold IWGSC_CSS_1DL_scaff_2248216	Forward strand	1	4132	17	18	692	74779.6	8.89	1	Extracellular	N	10
Traes_3AS_FAE8FDFCA.1	Ta.40082	LRRK120.1	1065	Scaffold IWGSC_CSS_3AS_scaff_3291589	Reverse strand	139	3105	7	8	354	38661.3	8.36	1	PlasmaMembrane	N	12
Traes_3B_C71B31578.1	Ta.40082	LRRK120.2	2658	Chromosome 3B	Forward strand	56684082	56689017	0	1	885	97246.5	9.01	2	PlasmaMembrane	N	No repeat
Traes_3DS_D60F7F5D9.1	Ta.40082	LRRK120.3	1545	Chromosome 3D	forward strand	8446465	8,450,583	8	9	514	56431.8	7.6	1	PlasmaMembrane	N	4
Traes_5AL_FF147CD95.1	Ta.39856	LRRK121.1	2220	Chromosome 5A	reverse strand	113446450	113,450,795	3	4	739	80156	8.38	1	PlasmaMembrane	N	9
Traes_5BL_CE8B75509.1	Ta.39856	LRRK121.2	3375	Chromosome 5B	reverse strand	222219691	222224945	3	4	1124	121078	9.05	1	PlasmaMembrane	N	18
Traes_5DL_04D6E2AB8.1	Ta.39856	LRRK121.3	2835	Chromosome 5D	Reverse strand	129222235	129227044	3	4	944	0	0	1	PlasmaMembrane	N	15
Traes_2AL_7E9927674.1	Ta.3983	LRRK122	2325	Scaffold IWGSC_CSS_2AL_scaff_6299875	Forward strand	1	3121	1	2	774	83275.1	5.77	1	Cytoplasmic	N	11
Traes_5AS_E41BA47E3.1	Ta.38740	LRRK123.1	1584	Scaffold IWGSC_CSS_5AS_scaff_1548029	forward strand	4	3,616	11	12	527	57801.4	5.71	1	PlasmaMembrane	N	3
Traes_5BS_587DA8974.1	Ta.38740	LRRK123.2	1851	Chromosome 5B	Forward strand	233413	237465	11	12	616	66904.9	5.92	2	PlasmaMembrane	Y	4
Traes_5DS_97EFE4117.1	Ta.38740	LRRK123.3	1860	Chromosome 5D	Reverse strand	634446	638649	12	13	619	67163.1	5.93	2	PlasmaMembrane	N	4
Traes_2AL_9F58FC166.1	Ta.38687	LRRK124.1	2760	Chromosome 2A	Forward strand	217345886	217347133	20	21	919	99967.2	6.49	1	PlasmaMembrane	N	10
Traes_2DL_7788247EE.1	Ta.38687	LRRK124.2	2640	Chromosome 2D	Reverse strand	34127223	34133181	21	22	879	96303.6	7.16	1	PlasmaMembrane	N	9
Traes_5BL_4851BB93D.1	Ta.38450	LRRK125.1	1929	Scaffold IWGSC_CSS_5BL_scaff_9488564	forward strand	2	3,523	1	2	642	69968.7	5.78	1	PlasmaMembrane	N	7
Traes_5DL_0AFAD48761.1	Ta.38450	LRRK125.2	1653	Scaffold IWGSC_CSS_5DL_scaff_4573420	Reverse strand	6590	9531	1	2	550	59859.3	5.71	1	Chloroplast	N	3
Traes_2AL_6C9F7929D.1	Ta.37614	LRRK126.1	2100	Chromosome 2A	Reverse strand	91370875	91373608	0	1	699	77181.7	5.6	1	Extracellular	N	9
Traes_2BL_383B7C51A.1	Ta.37614	LRRK126.2	2505	Chromosome 2B	Forward strand	148424705	148427560	0	1	834	91146.6	6.06	2	Extracellular	N	13
Traes_7AS_89F353954.1	Ta.36758	LRRK127.1	1851	Scaffold IWGSC_CSS_7AS_scaff_4251502	Forward strand	782	5,457	10	11	616	68350.6	5.44	2	PlasmaMembrane	Y	2
Traes_7BS_4F96640A2.1	Ta.36758	LRRK127.2	1830	Chromosome 7B	Forward strand	14599230	14605078	10	11	609	67522.6	5.44	1	Chloroplast	Y	2
Traes_7DS_167897994.1	Ta.36758	LRRK127.3	1866	Chromosome 7D	Forward strand	30278866	30284670	11	12	621	69091.5	5.56	1	Chloroplast	Y	2
Traes_1AL_48FDAC1B3.1	Ta.365	LRRK128.1	1818	Scaffold IWGSC_CSS_1AL_scaff_3977694	Reverse strand	848	3786	1	2	605	66736.7	7.12	2	PlasmaMembrane	Y	5
Traes_1BL_B08DFCFE9.1	Ta.365	LRRK128.2	1818	Chromosome 1B	Forward strand	211940856	211941853	1	2	605	66791.9	7.49	2	PlasmaMembrane	Y	5
Traes_1DL_A17D0D20B.1	Ta.365	LRRK128.3	1815	Chromosome 1D	Reverse strand	89506387	89510106	2	3	604	66666.6	6.65	2	PlasmaMembrane	Y	4
Traes_3AL_D7F09DA59.1	Ta.35116	LRRK129.1	1686	Chromosome 3A	Reverse strand	147291466	147294909	8	9	561	61720.6	5.6	1	Nuclear	N	1
Traes_3DL_12C800AB7.1	Ta.35116	LRRK129.2	1605	Chromosome 3D	Reverse strand	18751782	18757763	10	11	534	58974.2	5.3	1	Nuclear	N	1
Traes_7AL_F9127BBC5.1	Ta.34860	LRRK130.1	2580	Chromosome 7A	Forward strand	181516677	181,520,392	4	5	859	95144.3	6.31	1	Nuclear	N	17
Traes_7DL_37920234C.1	Ta.34860	LRRK130.2	1503	Chromosome 7D	Forward strand	232137292	232139217	1	2	500	54921.1	6.14	1	PlasmaMembrane	N	7
Traes_1AL_36E53D1C5.1	Ta.34758	LRRK131.1	3213	Scaffold IWGSC_CSS_1AL_scaff_3885601	Forward strand	4554	8480	0	1	1070	117.711	7.5	2	Nuclear	Y	21
Traes_1BL_80F83E588.1	Ta.34758	LRRK131.2	3033	Chromosome 1B	Reverse strand	291073145	291075806	1	2	1010	112049	8.14	1	PlasmaMembrane	N	22
Traes_1DL_B9B2D7F3C.1	Ta.34758	LRRK131.3	3204	Scaffold IWGSC_CSS_1DL_scaff_2050754	Forward strand	2719	6004	1	2	1067	0	0	3	Nuclear	Y	21
Traes_4AS_361ADDD17.1	Ta.33887	LRRK132	2463	Chromosome 4A	reverse strand	62722083	62,725,398	1	2	820	86326.7	8.68	1	Chloroplast	Y	11
Traes_2BS_E3E691F85.1	Ta.33568	LRRK133	2268	Chromosome 2B	Reverse strand	49229436	49232457	1	2	755	78221.2	7.94	1	Chloroplast	Y	8
Traes_2AL_FD73F7087.1	Ta.33457	LRRK134.1	3207	Chromosome 2A	Forward strand	217345886	217347133	3	4	1068	114121	5.51	1	PlasmaMembrane	Y	19
Traes_2BL_16BFC2695.1	Ta.33457	LRRK134.2	3204	Scaffold IWGSC_CSS_2BL_scaff_8049141	Reverse strand	3574	12128	3	4	1067	114078	5.56	1	PlasmaMembrane	Y	19
Traes_2DL_57B0D42E6.1	Ta.33457	LRRK134.3	3207	Scaffold IWGSC_CSS_2DL_scaff_9884444	Reverse strand	5216	10980	3	4	1068	114225	5.56	1	PlasmaMembrane	Y	19
Traes_2AS_FE37D420B.1	Ta.32868	LRRK135.1	2220	Chromosome 2A	Reverse strand	196926643	196932718	15	16	739	81005	8.68	1	Nuclear	Y	6
Traes_2BS_B0C8595DF.1	Ta.32868	LRRK135.2	2166	Chromosome 2B	Reverse strand	53365045	53365045	14	15	721	78705.1	8	2	Nuclear	Y	6
Traes_2DS_DE115609C.1	Ta.32868	LRRK135.3	2283	Chromosome 2D	Reverse strand	50134737	50140896	15	16	760	82809	8.42	2	Nuclear	N	6
Traes_6AL_8FC06D15D.1	Ta.32823	LRRK136.1	2991	Scaffold IWGSC_CSS_6AL_scaff_5816747	Forward strand	10824	18130	26	27	996	108040	6.04	2	PlasmaMembrane	Y	19
Traes_6BL_943A1D959.1	Ta.32823	LRRK136.2	2358	Scaffold IWGSC_CSS_6BL_scaff_4397977	Reverse strand	1	6052	25	26	785	86240.5	6.34	1	PlasmaMembrane	N	16
Traes_6DL_505BD5478.1	Ta.32823	LRRK136.3	3042	Chromosome 6D	Forward strand	160200256	160206942	25	26	1013	110067	6.23	1	PlasmaMembrane	N	17
Traes_7AL_AB7A2AB91.1	Ta.31973	LRRK137.1	1962	Chromosome 7A	Reverse strand	115505017	115,509,991	15	16	653	70161.4	5.64	2	PlasmaMembrane	N	6
Traes_7BL_756DF9D13.1	Ta.31973	LRRK137.2	2088	Chromosome 7B	Forward strand	171300955	171,305,828	15	16	695	74475.6	5.4	1	PlasmaMembrane	Y	6
Traes_7DL_6D0B74E28.1	Ta.31973	LRRK137.3	1962	Chromosome 7D	Forward strand	152743705	152748942	15	16	653	70428.7	5.48	2	PlasmaMembrane	N	6
Traes_4AL_088D3E9A6.1	Ta.30046	LRRK138.1	2901	Chromosome 4A	forward strand	163645881	163651925	2	3	966	0	0	1	PlasmaMembrane	Y	15
Traes_4BS_E024BE836.1	Ta.30046	LRRK138.2	2898	Chromosome 4B	forward strand	112808745	112814613	2	3	965	104820	5.75	1	PlasmaMembrane	Y	17
Traes_4DS_DAC58A2DC.1	Ta.30046	LRRK138.3	2898	Chromosome 4D	reverse strand	53886258	53892151	2	3	965	104924	5.77	1	PlasmaMembrane	Y	18
Traes_4BS_3D465EE8F.1	Ta.29629	LRRK139.1	2553	Chromosome 4B	reverse strand	14814302	14,818,065	1	2	850	91432.8	5.87	1	Extracellular	N	10
Traes_4DS_4C358A987.1	Ta.29629	LRRK139.2	2304	Chromosome 4D	forward strand	5866331	5,870,016	1	2	767	82387.5	6.09	1	Extracellular	N	7
Traes_4AS_DFAA00234.1	Ta.29196	LRRK140.1	3135	Scaffold IWGSC_CSS_4AS_scaff_5968916	Forward strand	1291	5,803	3	4	1044	112590	6.06	1	PlasmaMembrane	Y	17
Traes_4DL_D8C52C33F.1	Ta.29196	LRRK140.2	2340	Chromosome 4D	forward strand	95482596	95,485,735	2	3	779	84574.1	5.98	1	PlasmaMembrane	N	11
Traes_1BL_8B2154D65.1	Ta.27503	LRRK141.1	930	Scaffold IWGSC_CSS_1BL_scaff_3879171	Reverse strand	1501	3411	1	2	309	33786.5	5.6	0	PlasmaMembrane	N	7
Traes_2AL_40C13C199.1	Ta.27503	LRRK141.2	2994	Scaffold IWGSC_CSS_2AL_scaff_6420435	Forward strand	13647	17275	1	2	997	107480	6.44	1	PlasmaMembrane	N	18
Traes_2DL_E2DA84D05.1	Ta.27503	LRRK141.3	3042	Scaffold IWGSC_CSS_2DL_scaff_9844526	Forward strand	2618	6598	1	2	1013	110184	6.32	1	PlasmaMembrane	Y	20
Traes_2AS_690598348.1	Ta.27254	LRRK142.1	1977	Chromosome 2A	Reverse strand	217345886	217347133	1	2	658	0	0	1	Nuclear	N	6
Traes_2BS_C5CDBD022.1	Ta.27254	LRRK142.2	1731	Chromosome 2B	Reverse strand	18672859	18676082	1	2	576	63020.2	5.79	1	PlasmaMembrane	N	7
Traes_5BL_3910B342A.1	Ta.27254	LRRK142.3	3441	Chromosome 5B	reverse strand	109647978	109,651,620	1	2	1146	123157	6.95	1	PlasmaMembrane	Y	24
Traes_5DL_4BE6BE82E.1	Ta.27254	LRRK142.4	3366	Chromosome 5D	Reverse strand	71186220	71190507	2	3	1121	122146	9.23	1	PlasmaMembrane	Y	23
Traes_6DS_50D1DE754.1	Ta.27027	LRRK143	1734	Chromosome 6D	Forward strand	39557234	39562477	12	13	577	63132.9	6.41	1	PlasmaMembrane	N	4
Traes_6AS_F98A046A4.1	Ta.26032	LRRK144	2799	Chromosome 6A	Reverse strand	43653619	43660928	16	17	932	100531	7.56	1	Nuclear	N	6
Traes_1AL_7E3623F89.1	Ta.24562	LRRK145.1	1641	Chromosome 1A	Forward strand	215511902	215512468	5	6	546	61139	5.93	1	PlasmaMembrane	N	1
Traes_1DL_53C2C5E14.1	Ta.24562	LRRK145.2	1767	Chromosome 1D	Forward strand	100771724	100776038	8	9	588	65296.8	5.97	1	PlasmaMembrane	N	4
Traes_4BS_626E24EB7.1	Ta.227781	LRRK146.1	2238	Chromosome 4B	reverse strand	181999239	182,003,525	1	2	745	77526	7.91	1	PlasmaMembrane	Y	5
Traes_4DS_B8A5D78BD.1	Ta.227781	LRRK146.2	2232	Scaffold IWGSC_CSS_4DS_scaff_2278064	forward strand	4,316	9,183	1	2	743	76988.6	8.34	2	PlasmaMembrane	Y	5
Traes_3B_DA7DB6519.1	Ta.224862	LRRK147	1827	Chromosome 3B	Reverse strand	470977669	470978778	2	3	608	66720.6	6.2	1	Nuclear	N	8
Traes_4AL_7389CC4D6.1	Ta.222730	LRRK148.1	1425	Scaffold IWGSC_CSS_4AL_scaff_7125116	forward strand	2234	3,955	1	2	474	50178.4	9.53	1	PlasmaMembrane	Y	6
Traes_4BS_80A5A4F08.1	Ta.222730	LRRK148.2	2085	Chromosome 4B	reverse strand	143437717	143,441,900	1	2	694	0	0	1	PlasmaMembrane	Y	6
Traes_4AL_8E27959FD.1	Ta.221401	LRRK149	2016	Chromosome 4A	reverse strand	160165222	160169509	2	3	671	0	0	1	PlasmaMembrane	N	3
Traes_1BS_3D04F8758.1	Ta.218814	LRRK150.1	3357	Chromosome 1B	Reverse strand	95002297	95005135	2	3	1118	117818	6.17	2	PlasmaMembrane	Y	19
Traes_1DS_26F22A8B1.1	Ta.218814	LRRK150.2	3327	Chromosome 1D	Reverse strand	20137592	20141805	2	3	1108	116809	6.36	2	PlasmaMembrane	Y	18
Traes_4AL_9C7A34EE9.1	Ta.218327	LRRK151	3306	Chromosome 4A	reverse strand	180829137	180,832,972	1	2	1101	120380	6.65	1	Extracellular	N	24
Traes_5BL_2ACDA9218.1	Ta.214348	LRRK152	3006	Chromosome 5B	forward strand	153908935	153912193	1	2	1001	108890	6.28	3	PlasmaMembrane	Y	17
Traes_2AL_3FE057E18.1	Ta.21410	LRRK153.1	3111	Chromosome 2A	Reverse strand	248181859	248185949	1	2	1036	111777	6.37	2	PlasmaMembrane	Y	25
Traes_2BL_48E8EC589.1	Ta.21410	LRRK153.2	3486	Chromosome 2B	Reverse strand	344321397	344325034	1	2	1161	124947	5.87	1	PlasmaMembrane	Y	25
Traes_2DL_520A76000.1	Ta.21410	LRRK153.3	2814	Scaffold IWGSC_CSS_2DL_scaff_9836282	Reverse strand	17	3567	1	2	937	101918	8.58	2	PlasmaMembrane	Y	26
Traes_7BL_27A1537FC.1	Ta.21410	LRRK153.4	3351	Scaffold IWGSC_CSS_7BL_scaff_6721114	Reverse strand	405	4121	3	4	1116	0	0	1	Extracellular	Y	23
Traes_7DL_49D80A0B2.1	Ta.21410	LRRK153.5	3039	Chromosome 7D	Reverse strand	75235884	75239853	1	2	1012	109570	8	1	Extracellular	Y	25
Traes_7DL_E62CF2BD6.1	Ta.21410	LRRK153.6	3360	Chromosome 7D	Reverse strand	62270592	62277743	2	2	1119	0	0	1	PlasmaMembrane	Y	20
Traes_2BL_6581B440A.1	Ta.210226	LRRK154	3195	Chromosome 2B	Reverse strand	344228103	344234187	1	2	1064	115549	7	1	PlasmaMembrane	Y	20
Traes_7AL_45DDCD068.1	Ta.208850	LRRK155.1	2868	Chromosome 7A	Reverse strand	160876549	160,879,762	2	3	955	103169	6.88	1	Extracellular	N	18
Traes_7DL_7C328F06B.1	Ta.208850	LRRK155.2	2871	Chromosome 7D	Forward strand	215187586	215191036	1	2	956	0	0	1	Extracellular	N	19
Traes_3AS_829F7EBD1.1	Ta.206828	LRRK156	1950	Chromosome 3A	Reverse strand	6771848	6774764	1	2	649	70790.7	6.41	1	PlasmaMembrane	N	9
Traes_2BL_5A956FC38.1	Ta.206716	LRRK157	1755	Chromosome 2B	Reverse strand	282907951	282913856	1	2	584	61907.6	8.81	2	PlasmaMembrane	Y	7
Traes_7DL_718D4F1F6.1	Ta.206509	LRRK158	1434	Scaffold IWGSC_CSS_7DL_scaff_3325998	Forward strand	2	1433	0	1	477	0	0	1	Nuclear	N	2
Traes_5AL_90E59502C.1	Ta.205159	LRRK159.1	1431	Chromosome 5A	forward strand	103486418	103,489,358	11	12	476	52220.3	6.01	1	Nuclear	N	4
Traes_5BL_4F92E2D2F.1	Ta.205159	LRRK159.2	2031	Scaffold IWGSC_CSS_5BL_scaff_10925143	forward strand	6591	11,378	15	16	676	73620.4	5.99	2	Extracellular	Y	6
Traes_5DL_E2477BC0B.1	Ta.205159	LRRK159.3	2028	Chromosome 5D	Reverse strand	125549006	125553722	15	16	675	73637.4	6.04	2	Extracellular	Y	7
Traes_4AS_DABAE8865.1	Ta.205070	LRRK160.1	2076	Scaffold IWGSC_CSS_4AS_scaff_5972505	reverse strand	3697	7,992	1	2	691	73146.6	8.14	2	PlasmaMembrane	Y	6
Traes_4DS_9119C4A15.1	Ta.205070	LRRK160.2	2154	Scaffold IWGSC_CSS_4DS_scaff_2283430	forward strand	2142	5,901	1	2	717	75904.8	9.13	2	PlasmaMembrane	N	6
Traes_4AS_04E4A0063.1	Ta.20413	LRRK161	2994	Scaffold IWGSC_CSS_4AS_scaff_6004441	reverse strand	2209	5774	1	2	997	105443	5.71	1	PlasmaMembrane	Y	17
Traes_5BL_49CC5A4361.1	Ta.201963	LRRK162	1593	Chromosome 5B	reverse strand	27583284	27,585,172	0	1	530	56265.8	5.95	1	Chloroplast	N	4
Traes_4BL_B36109036.1	Ta.201252	LRRK163.1	1080	Chromosome 4B	reverse strand	310304402	310,305,679	1	2	359	39473.7	9.08	1	Extracellular	N	2
Traes_4DL_88EA2BDE1.1	Ta.201252	LRRK163.2	2133	Scaffold IWGSC_CSS_4DL_scaff_14461195	reverse strand	6756	9,390	1	2	710	77249.7	6.3	1	Extracellular	N	11
Traes_7DL_F2E695B64.1	Ta.200666	LRRK164	3456	Chromosome 7D	Forward strand	76547892	76552757	2	3	1151	125032	6.33	1	PlasmaMembrane	Y	25
Traes_5BS_373D5A520.1	Ta.200219	LRRK165.1	3003	Chromosome 5B	Reverse strand	4330668	4334232	0	1	1000	106421	6	2	PlasmaMembrane	Y	18
Traes_5DS_27BF60D68.1	Ta.200219	LRRK165.2	2988	Chromosome 5D	Reverse strand	11169154	11172846	0	1	995	106243	5.97	2	PlasmaMembrane	Y	16
Traes_2AL_C4E725422.1	Ta.198894	LRRK166	1290	Chromosome 2A	Reverse strand	217345886	217347133	1	2	429	47156.2	7.95	2	Extracellular	N	4
Traes_4AL_CDCF32E7A.1	Ta.19023	LRRK167	1440	Chromosome 4A	reverse strand	196397768	196399701	0	1	479	51818.7	6.84	1	Chloroplast	N	2
Traes_5BL_05CB31C25.1	Ta.18480	LRRK168	1986	Chromosome 5B	reverse strand	102774885	102,777,324	1	2	661	69676.1	7.61	1	Chloroplast	Y	9
Traes_3AL_A7DDA6F41.1	Ta.170702	LRRK169.1	2586	Chromosome 3A	Reverse strand	139871659	139874825	1	2	861	93876.6	5.58	1	PlasmaMembrane	N	18
Traes_3DL_5FFA24600.1	Ta.170702	LRRK169.2	2586	Scaffold IWGSC_CSS_3DL_scaff_6804650	Forward strand	10	3500	1	2	861	93916.6	5.8	1	PlasmaMembrane	N	17
Traes_4AL_44D3A228A.1	Ta.169375	LRRK170.1	3042	Scaffold IWGSC_CSS_4AL_scaff_7100409	reverse strand	5200	10092	3	4	1013	111547	6.48	2	PlasmaMembrane	N	20
Traes_4BS_FC16221A2.1	Ta.169375	LRRK170.2	3048	Chromosome 4B	reverse strand	170435218	170441923	2	3	1015	111563	6.34	1	PlasmaMembrane	N	19
Traes_4DS_080C3A615.1	Ta.169375	LRRK170.3	2595	Chromosome 4D	forward strand	27830226	27,832,941	1	2	864	94362	6.76	1	PlasmaMembrane	N	20
Traes_4DS_88FFBF4EE.1	Ta.169375	LRRK170.4	1797	Chromosome 4D	forward strand	48996459	48,998,520	1	2	598	65597.1	6.31	1	PlasmaMembrane	N	9
Traes_2BL_163E881AA.1	Ta.169066	LRRK171.1	2001	Chromosome 2B	Forward strand	340052164	340057669	12	13	666	72835.6	6.42	0	PlasmaMembrane	Y	5
Traes_2DL_3F691BC13.1	Ta.169066	LRRK171.2	1884	Scaffold IWGSC_CSS_2DL_scaff_9789517	Reverse strand	1	4362	11	12	627	69059.1	6.38	1	PlasmaMembrane	N	4
Traes_3DS_A251C478E.1	Ta.166533	LRRK172.1	882	Scaffold IWGSC_CSS_3DS_scaff_2570612	forward strand	73	1397	0	1	293	32023.8	8.6	1	PlasmaMembrane	N	6
Traes_3DS_A65D97407.1	Ta.166533	LRRK172.2	1995	Chromosome 3D	reverse strand	5834853	5,837,227	1	2	664	72294.3	6.68	1	PlasmaMembrane	N	11
Traes_5BL_077D7FCAA.1	Ta.16377	LRRK173	2376	Chromosome 5B	reverse strand	235355679	235359958	7	8	791	84683.6	9.24	2	PlasmaMembrane	Y	8
Traes_6AS_09FDBCC99.1	Ta.16320	LRRK174.1	1881	Chromosome 6A	Forward strand	138485122	138490559	10	11	626	68209.3	6.26	2	Extracellular	Y	4
Traes_6BS_365C219F1.1	Ta.16320	LRRK174.2	1704	Chromosome 6B	Reverse strand	81555093	81559786	9	10	567	62432.6	6.06	1	Extracellular	N	4
Traes_6DS_C0BF3018B.1	Ta.16320	LRRK174.3	1422	Chromosome 6D	Reverse strand	105479312	105,482,646	6	7	473	52422.9	6.4	1	PlasmaMembrane	N	No repeat
Traes_2AL_EC9A23F80.1	Ta.15929	LRRK175.1	2865	Chromosome 2A	Forward strand	217345886	217347133	2	3	954	101447	5.93	1	Cytoplasmic	Y	10
Traes_2BL_B7A72BC89.1	Ta.15929	LRRK175.2	2856	Chromosome 2B	Forward strand	340507854	340511855	1	2	951	100979	5.81	0	Cytoplasmic	Y	10
Traes_4AS_031757A2A.1	Ta.15883	LRRK176.1	1914	Chromosome 4A	reverse strand	154679012	154684341	2	3	637	69328.8	7.98	2	PlasmaMembrane	Y	4
Traes_4BL_DF7743A23.1	Ta.15883	LRRK176.2	1914	Chromosome 4B	reverse strand	132995525	133,000,860	2	3	637	69514.1	8.41	1	PlasmaMembrane	Y	5
Traes_4DL_C823EF255.1	Ta.15883	LRRK176.3	1440	Scaffold IWGSC_CSS_4DL_scaff_14419545	forward strand	3	2296	1	2	479	52630.4	8.12	1	Chloroplast	N	1
Traes_5BL_8DBF82519.1	Ta.15855	LRRK177	1824	Chromosome 5B	forward strand	230561587	230,565,290	1	2	607	0	0	1	PlasmaMembrane	N	2
Traes_2AS_CE5E5F0A1.1	Ta.156035	LRRK178.1	2124	Chromosome 2A	Forward strand	117313468	117316329	1	2	707	0	0	1	PlasmaMembrane	N	15
Traes_2BS_BDF775B04.1	Ta.156035	LRRK178.2	3303	Chromosome 2B	Forward strand	131798553	131802446	1	2	1100	118179	5.64	1	PlasmaMembrane	Y	17
Traes_4BS_8F2CB5E84.1	Ta.153902	LRRK179	2478	Chromosome 4B	forward strand	199998423	200,004,559	1	2	825	0	0	1	PlasmaMembrane	Y	17
Traes_6DL_0EF6FCB35.1	Ta.14986	LRRK180	3096	Scaffold IWGSC_CSS_6DL_scaff_2819605	Reverse strand	858	4869	2	3	1031	112616	6.24	1	Extracellular	Y	23
Traes_5BL_31A4C968B.1	Ta.144878	LRRK181	1116	Scaffold IWGSC_CSS_5BL_scaff_10912985	forward strand	1329	2,539	1	2	371	39062.3	6.32	0	Extracellular	N	3
Traes_2BS_53271997D.1	Ta.144425	LRRK182	2868	Chromosome 2B	Forward strand	14450906	14455843	3	4	955	103995	5.98	2	PlasmaMembrane	N	19
Traes_5BS_45E19A65C.1	Ta.144274	LRRK183.1	2871	Chromosome 5B	Reverse strand	67270671	67276113	11	12	956	104900	6.67	1	PlasmaMembrane	Y	3
Traes_5DS_8D9B4DE61.1	Ta.144274	LRRK183.2	2868	Scaffold IWGSC_CSS_5DS_scaff_2743369	Forward strand	5229	10445	11	12	955	104832	6.67	1	PlasmaMembrane	Y	3
Traes_2AS_604AB70CC.1	Ta.1441	LRRK184.1	2871	Chromosome 2A	Reverse strand	217345886	217347133	3	4	956	104518	6.36	2	Nuclear	N	17
Traes_2BS_72B983B92.1	Ta.1441	LRRK184.2	2511	Scaffold IWGSC_CSS_2BS_scaff_4419689	Forward strand	9	4210	2	3	836	91029.4	6.82	2	Cytoplasmic	N	11
Traes_2DS_3C86AE7EA.1	Ta.1441	LRRK184.3	2511	Chromosome 2D	Reverse strand	50556568	50560424	2	3	836	91173.4	6.67	2	PlasmaMembrane	N	11
Traes_2AL_156C770EE.1	Ta.14303	LRRK185.1	3321	Chromosome 2A	Reverse strand	202898412	202905084	2	3	1106	119349	6.13	1	PlasmaMembrane	Y	24
Traes_2BL_187B00903.1	Ta.14303	LRRK185.2	3321	Chromosome 2B	Reverse strand	179173890	179178995	2	3	1106	119552	6.21	1	PlasmaMembrane	Y	24
Traes_6AS_7651E481E.1	Ta.141940	LRRK186.1	3948	Chromosome 6A	Reverse strand	141119918	141123862	0	1	1315	0	0	1	PlasmaMembrane	N	30
Traes_6BS_3D918779D.1	Ta.141940	LRRK186.2	3210	Chromosome 6B	Forward strand	93297334	93301496	1	2	1069	115770	6.11	1	PlasmaMembrane	Y	31
Traes_6DS_43902276F.1	Ta.141940	LRRK186.3	3945	Chromosome 6D	Reverse strand	69029579	69033865	0	1	1314	142792	6.18	1	PlasmaMembrane	N	31
Traes_3AL_20144CE84.1	Ta.138284	LRRK187	1932	Chromosome 3A	Forward strand	147963569	147965753	0	1	643	69770.3	8.87	1	PlasmaMembrane	N	18
Traes_5BL_F5A06AA29.1	Ta.137849	LRRK188	3648	Chromosome 5B	Reverse strand	119365902	119370567	1	2	1215	129282	5.54	2	PlasmaMembrane	Y	22
Traes_2BS_DA454226F.1	Ta.134108	LRRK189	1803	Chromosome 2B	Reverse strand	83855132	83857699	1	2	600	64017.3	9.13	2	PlasmaMembrane	Y	2
Traes_4AL_69D61737F.1	Ta.13264	LRRK190	3498	Chromosome 4A	forward strand	157181950	157188015	5	6	1165	131018	7.73	0	Nuclear	N	7
Traes_5BS_ECEDC3B59.1	Ta.125399	LRRK191.1	3102	Scaffold IWGSC_CSS_5BS_scaff_2278844	Forward strand	3560	7251	2	3	1033	112086	8.03	2	PlasmaMembrane	Y	18
Traes_5DL_786A97124.1	Ta.125399	LRRK191.2	3096	Chromosome 5D	Forward strand	103653610	103659617	1	2	1031	112142	8.05	1	PlasmaMembrane	N	19
Traes_6AS_46DEF214E.1	Ta.125399	LRRK191.3	1995	Scaffold IWGSC_CSS_6AS_scaff_4360445	Reverse strand	12424	15567	4	5	664	71776.2	5.7	0	PlasmaMembrane	Y	14
Traes_6AS_81A8F6227.1	Ta.125399	LRRK191.4	3129	Scaffold IWGSC_CSS_6AS_scaff_4395698	Reverse strand	1245	4542	2	3	1042	113783	7.1	1	PlasmaMembrane	Y	19
Traes_6BS_9BDAEC739.1	Ta.125399	LRRK191.5	3168	Scaffold IWGSC_CSS_6BS_scaff_3045102	Forward strand	1187	13312	1	2	1055	115186	6.56	2	PlasmaMembrane	Y	19
Traes_6BS_CF681530F.1	Ta.125399	LRRK191.6	2478	Chromosome 6B	Reverse strand	332193	334766	1	2	825	90933.4	6.77	1	PlasmaMembrane	N	13
Traes_7AL_00BB033C1.1	Ta.125399	LRRK191.7	3141	Chromosome 7A	Reverse strand	153080123	153083363	1	2	1046	114865	6.31	1	PlasmaMembrane	Y	21
Traes_4AS_A4B38E814.1	Ta.12499	LRRK192.1	1770	Chromosome 4A	forward strand	52982332	52,988,269	13	14	589	65266.6	5.43	1	Cytoplasmic	Y	3
Traes_4BL_0A95206D6.1	Ta.12499	LRRK192.2	1770	Chromosome 4B	forward strand	264777776	264,783,837	12	13	589	65028.3	5.53	1	Cytoplasmic	Y	3
Traes_7BS_BEA71AF3F.1	Ta.12025	LRRK193.1	2085	Scaffold IWGSC_CSS_7BS_scaff_3067203	Forward strand	1	5474	22	23	694	0	0	1	PlasmaMembrane	N	10
Traes_7DS_582D477E1.1	Ta.12025	LRRK193.2	2772	Scaffold IWGSC_CSS_7DS_scaff_3867419	Forward strand	1	6933	26	27	923	101103	6.08	0	PlasmaMembrane	N	18
Traes_7AS_F8FB007E9.1	Ta.11977	LRRK194.1	3288	Chromosome 7A	Forward strand	24959042	24,962,950	1	2	1095	119186	7.95	0	PlasmaMembrane	Y	23
Traes_7BS_E02DEC947.1	Ta.11977	LRRK194.2	3348	Chromosome 7B	Reverse strand	12179714	12183907	1	2	1115	120848	7.5	1	PlasmaMembrane	Y	23
Traes_7DS_6233E5A7D.1	Ta.11977	LRRK194.3	3096	Scaffold IWGSC_CSS_7DS_scaff_3964572	Forward strand	2916	8510	2	3	1031	111876	8.55	1	PlasmaMembrane	Y	22
Traes_3B_0DFD83BB0.1	Ta.11587	LRRK195	2961	Chromosome 3B	Reverse strand	577073724	577077071	0	1	986	105072	9.12	1	PlasmaMembrane	N	19
Traes_3AS_B6D33E1BE.1	Ta.115119	LRRK196	2574	Chromosome 3A	Reverse strand	6986698	6991331	5	6	857	92557.1	7.89	2	PlasmaMembrane	N	20
Traes_6BS_A158B7679.1	Ta.112163	LRRK197	2517	Chromosome 6B	Forward strand	120431700	120434287	0	1	838	92508.1	6.02	1	Extracellular	N	16
Traes_5AL_4E3F91755.1	Ta.111873	LRRK198.1	1500	Scaffold IWGSC_CSS_5AL_scaff_2772794	forward strand	19	3,877	8	9	499	54855.6	7.58	1	Chloroplast	N	No repeat
Traes_5DL_1B10D9E0E.1	Ta.111873	LRRK198.2	2220	Chromosome 5D	Forward strand	46149554	46154818	10	11	739	0	0	1	Nuclear	N	No repeat
Traes_5DL_5FF49F6AB.1	Ta.111873	LRRK198.3	1485	Chromosome 5D	Reverse strand	67836989	67840639	8	9	494	54223.8	7.58	1	Mitochondrial	N	No repeat
Traes_7AL_DA8343C6B.1	Ta.111337	LRRK199	3219	Chromosome 7A	Forward strand	177068443	177,076,778	1	2	1072	116758	7.99	1	Nuclear	Y	20
Traes_3B_3FC548749.1	Ta.111154	LRRK200	3243	Scaffold v443_0484	Reverse strand	345566	348916	1	2	1080	116702	5.86	1	PlasmaMembrane	Y	18
Traes_3B_D94A71C85.1	Ta.109443	LRRK201.1	2382	Scaffold IWGSC_CSS_3B_scaff_10764670	Reverse strand	3343	5956	1	2	793	83814.1	6.54	1	PlasmaMembrane	Y	15
Traes_3DL_73276D402.1	Ta.109443	LRRK201.2	1149	Chromosome 3D	Forward strand	116327263	116329344	0	1	382	42279.8	6.82	1	PlasmaMembrane	N	3
Traes_4DL_260357CCC.1	Ta.109331	LRRK202.1	3093	Scaffold IWGSC_CSS_4DL_scaff_14471351	reverse strand	7607	12,886	1	2	1030	111980	6.19	2	PlasmaMembrane	Y	25
Traes_4DL_37EDC9698.1	Ta.109331	LRRK202.2	3135	Scaffold IWGSC_CSS_4DL_scaff_14388764	forward strand	2	3,332	1	2	1044	113811	6.19	1	PlasmaMembrane	N	24
Traes_5AL_4194F0B4F.1	Ta.109331	LRRK202.3	3438	Chromosome 5A	reverse strand	139550371	139,554,204	1	2	1145	124914	6	2	PlasmaMembrane	Y	26
Traes_1DL_38ABC82C0.1	Ta.109027	LRRK203	2064	Scaffold IWGSC_CSS_1DL_scaff_2226207	Reverse strand	955	4838	13	14	687	76711.7	6.37	1	Cytoplasmic	N	3
Traes_7AS_28B4987F0.1	Ta.108923	LRRK204	2574	Chromosome 7A	Forward strand	5628639	5,631,216	0	1	857	92114.5	7.13	2	PlasmaMembrane	N	22
Traes_1AL_7262657D3.1	Ta.108451	LRRK205	1791	Chromosome 1A	Reverse strand	236235808	236236147	10	11	596	65893	8.47	1	Nuclear	N	3
Traes_5AL_B248F5775.1	Ta.107667	LRRK206	2283	Chromosome 5A	reverse strand	139593834	139596665	1	2	760	83878.2	6.13	1	PlasmaMembrane	N	13
Traes_2DS_AC74FD61A.1	Ta.107280	LRRK207	3534	Chromosome 2D	Forward strand	3604244	3608184	1	2	1177	127636	5.67	2	PlasmaMembrane	Y	27
Traes_2BL_04ABBC8B8.1	Ta.10652	LRRK208.1	2598	Scaffold IWGSC_CSS_2BL_scaff_7964427	Forward strand	8149	11465	1	2	865	92764.6	7.22	1	Extracellular	Y	13
Traes_2DL_A829EFA3C.1	Ta.10652	LRRK208.2	1422	Chromosome 2D	Forward strand	114145160	114147024	2	3	473	51391.3	8.58	1	Chloroplast	N	4
Traes_4BL_8757EF013.1	Ta.106475	LRRK209	1572	Scaffold IWGSC_CSS_4BL_scaff_7024762	reverse strand	867	2541	1	2	523	57838.8	5.98	1	Nuclear	N	3
Traes_3B_879593ED5.1	Ta.106275	LRRK210.1	2238	Chromosome 3D	Forward strand	5725943	5727928	1	2	745	81813.6	6.11	1	PlasmaMembrane	N	12
Traes_3DS_5513729A1.1	Ta.106275	LRRK210.2	1902	Chromosome 3D	forward strand	5725943	5727928	1	2	633	69115.1	6.03	1	PlasmaMembrane	N	11
Traes_6AL_FCD808A2C.1	Ta.106117	LRRK211.1	1353	Chromosome 6A	Forward strand	109960071	109962231	0	1	450	49780.4	7.19	1	PlasmaMembrane	N	No repeat
Traes_6BL_D3351F016.1	Ta.106117	LRRK211.2	3159	Chromosome 6B	Reverse strand	72950759	72955552	0	1	1052	115859	7.55	1	PlasmaMembrane	Y	18
Traes_6DL_B7FB8A787.1	Ta.106117	LRRK211.3	3159	Chromosome 6d	Forward strand	39838879	39842037	0	1	1052	115842	7.76	1	PlasmaMembrane	Y	15
Traes_1DL_0715CD9A6.1	Ta.105748	LRRK212.1	1611	Scaffold IWGSC_CSS_1DL_scaff_919516	Forward strand	7	4285	11	12	536	59556.3	9.04	1	PlasmaMembrane	N	No repeat
Traes_3B_F6ED31358.1	Ta.105748	LRRK212.2	2520	Chromosome 3B	Forward strand	512211121	512215262	11	12	839	92610.9	5.93	1	PlasmaMembrane	N	3
Traes_6DS_20E4180D5.1	Ta.105460	LRRK213	1929	Scaffold IWGSC_CSS_6DS_scaff_2094828	Forward strand	928	4327	2	3	642	70044.9	5.34	1	PlasmaMembrane	N	9
Traes_4BL_3682452C7.1	Ta.104848	LRRK214.1	1572	Scaffold IWGSC_CSS_4BL_scaff_6966480	reverse strand	2039	3,713	1	2	523	57865.5	6.32	1	Nuclear	N	4
Traes_7AL_0CFE6B74B.1	Ta.104848	LRRK214.2	3282	Chromosome 7A	Reverse strand	121754576	121,758,058	2	3	1093	119058	6.71	1	PlasmaMembrane	Y	26
Traes_7AL_4A6E3BFB0.1	Ta.104848	LRRK214.3	2820	Chromosome 7A	Forward strand	116034358	116,037,773	2	3	939	101929	6.99	2	PlasmaMembrane	Y	22
Traes_7BL_BB32C4D68.1	Ta.104848	LRRK214.4	2121	Chromosome 7B	Reverse strand	190762900	190,766,742	2	3	706	77143.8	6.74	1	PlasmaMembrane	N	19
Traes_7DL_D063B8057.1	Ta.104848	LRRK214.5	2820	Chromosome 7D	Forward strand	158075147	158077965	0	1	939	102782	6.01	2	PlasmaMembrane	Y	23
Traes_3AL_D6BFA54C3.1	Ta.104742	LRRK215.1	1710	Chromosome 3A	Reverse strand	142961897	142968618	12	13	569	61030.8	6.57	1	Extracellular	N	7
Traes_3B_CBAEDC2C6.1	Ta.104742	LRRK215.2	1788	Chromosome 3B	Forward strand	574592705	574597980	16	17	595	63529.6	6.63	1	Extracellular	N	11
Traes_2BL_1DEAE0F5F.1	Ta.103284	LRRK216.1	3141	Scaffold IWGSC_CSS_2BL_scaff_3262095	Reverse strand	2353	5592	1	2	1046	113936	7.78	1	PlasmaMembrane	Y	20
Traes_7AL_0958540A7.1	Ta.103284	LRRK216.2	3102	Chromosome 7A	Forward strand	155991952	155,995,341	1	2	1033	113704	6.59	2	PlasmaMembrane	Y	16
Traes_7BL_892A42E7B.1	Ta.103284	LRRK216.3	2469	Chromosome 7B	Reverse strand	220740137	220,742,780	1	2	822	90857	6.49	1	PlasmaMembrane	N	14
Traes_7DL_A1EFFD36B.1	Ta.103284	LRRK216.4	3168	Chromosome 7D	Forward strand	212951510	212955030	1	2	1055	116308	7.07	2	PlasmaMembrane	N	18
Traes_1AL_60B9E2627.1	Ta.103104	LRRK217.1	1923	Scaffold IWGSC_CSS_1AL_scaff_3951653	Reverse strand	2938	8466	2	3	640	70030.6	8.88	1	PlasmaMembrane	Y	5
Traes_1BL_FAC03ADDA.1	Ta.103104	LRRK217.2	1923	Chromosome 1B	Forward strand	229458780	229460068	2	3	640	70170.9	9.09	1	PlasmaMembrane	Y	5
Traes_1DL_08ECA7871.1	Ta.103104	LRRK217.3	1512	Chromosome 1D	Forward strand	102666273	102670910	1	2	503	54574.2	9.39	1	PlasmaMembrane	Y	5
Traes_2AL_2F3943F2C.1	Ta.10230	LRRK218.1	2307	Chromosome 2A	Forward strand	89238116	89242892	6	7	768	0	0	1	PlasmaMembrane	Y	8
Traes_2BL_E9CE90150.1	Ta.10230	LRRK218.2	2346	Scaffold IWGSC_CSS_2BL_scaff_7938741	Forward strand	91	4513	7	8	781	84038.5	9.1	1	PlasmaMembrane	Y	9
Traes_2BS_4E719BB4A.1	Ta.102121	LRRK219.1	1710	Chromosome 2B	Reverse strand	52941871	52943839	1	2	569	62268.4	5.5	1	PlasmaMembrane	N	12
Traes_2BS_4E719BB4A1.1	Ta.102121	LRRK219.2	1710	Scaffold IWGSC_CSS_2BS_scaff_5185655	Reverse strand	4731	6699	1	2	569	62268.4	5.5	1	PlasmaMembrane	N	12
Traes_4AL_745682C27.1	Ta.102121	LRRK219.3	3330	Chromosome 4A	reverse strand	203,249,152	203,252,969	1	2	1109	119782	6.51	2	PlasmaMembrane	N	20
Traes_7DS_7E5E07181.1	Ta.102121	LRRK219.4	3330	Scaffold IWGSC_CSS_7DS_scaff_3857488	Forward strand	1384	4966	1	2	1109	119968	6.83	2	PlasmaMembrane	N	15
Traes_2BL_6E8764762.1	Ta.101832	LRRK220	3546	Scaffold IWGSC_CSS_2BL_scaff_8088953	Reverse strand	1489	6014	2	3	1181	125543	6.08	2	Extracellular	Y	30
Traes_2AS_48FB6BF36.1	Ta.101723	LRRK221.1	1932	Chromosome 2A	Reverse strand	217345886	217347133	1	2	643	0	0	1	Nuclear	N	5
Traes_2BS_04E63D310.1	Ta.101723	LRRK221.2	2559	Scaffold IWGSC_CSS_2BS_scaff_5244622	Forward strand	3301	7226	3	4	852	92221.4	5.96	3	PlasmaMembrane	N	16
Traes_2DS_09FDE2ECE.1	Ta.101723	LRRK221.3	2481	Chromosome 2D	Reverse strand	10641661	10644363	1	2	826	89553.2	6.71	2	PlasmaMembrane	N	16
Traes_2DS_742E15E4A.1	Ta.101723	LRRK221.4	3132	Chromosome 2D	Forward strand	9782036	9786461	3	4	1043	111863	5.55	2	PlasmaMembrane	Y	20
Traes_2DS_915D15B39.1	Ta.101723	LRRK221.5	3126	Chromosome 2D	Reverse strand	9827604	9830897	1	2	1041	0	0	2	PlasmaMembrane	N	17
Traes_2DS_EE811CC92.1	Ta.101723	LRRK221.6	1350	Scaffold IWGSC_CSS_2DS_scaff_5389048	Reverse strand	3485	5201	1	2	449	49481.1	6.43	1	PlasmaMembrane	N	2
Traes_5BL_DD4C9F446.1	Ta.100529	LRRK222	3048	Scaffold IWGSC_CSS_5BL_scaff_10874280	Reverse strand	1685	7147	3	4	1015	113327	5.53	0	Nuclear	N	No repeat
Traes_1BL_F5C61E8A2.1	***NA***	LRRK223	2814	Chromosome 1B	Forward strand	261388922	261389603	11	12	937	104605	6.65	1	PlasmaMembrane	Y	2
Traes_1BS_0EFA39696.1	***NA***	LRRK224	2640	Chromosome 1B	Reverse strand	9269695	9270667	10	11	879	97223.9	6.62	1	PlasmaMembrane	N	3
Traes_1DL_21384B2A9.1	***NA***	LRRK225	1506	Scaffold IWGSC_CSS_1DL_scaff_100580	Forward strand	1	2901	10	11	501	55233.6	8.94	1	Mitochondrial	N	3
Traes_1DS_D1CE546A2.1	***NA***	LRRK226	1440	Chromosome 1D	Reverse strand	5453355	5455644	6	7	479	52666.7	7.26	1	Nuclear	N	No repeat
Traes_3B_D7C3FD50D.1	***NA***	LRRK227	1347	Chromosome 3B	Reverse strand	463944049	463946074	1	2	448	48209.3	9.72	1	Chloroplast	Y	5
Traes_5AL_8DC91F9A4.1	***NA***	LRRK228	1110	Chromosome 5A	reverse strand	129644246	129,645,705	0	1	369	40698.8	8.14	1	PlasmaMembrane	N	6
Traes_6BS_148D64AC1.1	***NA***	LRRK229	1398	Chromosome 6B	Forward strand	31616094	31618524	8	9	465	50726	7.25	1	PlasmaMembrane	Y	2
Traes_6BS_56F3DBA42.1	***NA***	LRRK230	1254	Scaffold IWGSC_CSS_6BS_scaff_2904697	Reverse strand	5	2398	9	10	417	46070.5	6.27	1	Cytoplasmic	N	2
Traes_6DS_37CE2D637.1	***NA***	LRRK231	3444	Scaffold IWGSC_CSS_6DS_scaff_638367	Reverse strand	406	4415	1	2	1147	124688	8.73	2	Extracellular	N	24
Traes_6DS_5F7F45FD1.1	***NA***	LRRK232	1527	Scaffold IWGSC_CSS_6DS_scaff_2117972	Reverse strand	656	3328	9	10	508	55490	6.02	1	Extracellular	N	1
Traes_7AS_146DDE769.1	***NA***	LRRK233	1392	Scaffold IWGSC_CSS_7AS_scaff_4256019	Forward strand	5682	9,544	1	2	463	51186.7	8	1	Mitochondrial	N	6
