# Supplementary material for: Genomic Dissection and Expression Profiling Revealed Functional Divergence in Triticum aestivum Leucine Rich Repeat Receptor Like Kinases (TaLRRKs)
Source: Front Plant Sci. 2016 Sep 22;7:1374. doi: 10.3389/fpls.2016.01374 (PMC5031697; doi:10.3389/fpls.2016.01374)
Supplement: File S4 — Genome and chromosome wide distribution of Duplication events (paralogs) in LRR receptor like kinases. [file DataSheet4.XLSX]

## Sheet: Sheet1
		File S4: Genome and chromosome wide distribution of various duplication events (paralogs) in TaLRRK genes. (NC: not confirmed due to the localization of one or both the genes as scaffolds)
	A-genome					B-genome					D-genome
Chromosome number	Paralogous genes		% Similarity	Duplication event		Paralogous genes		% Similarity	Duplication event		Paralogous genes		% Similarity	Duplication event
1	Traes_1AS_0D7003754.1	Traes_1AS_49B9E658F.1	0.885	NC		Traes_1BL_233A2D537.1	Traes_1BS_024A580FB.1	0.8627	NC		Traes_1DL_37CFA5738.1	Traes_1DL_4E7B5379F.1	0.9214	Tandem duplication
	Traes_1AS_0D7003754.1	Traes_1AS_5F591BB6F.1	0.8919	NC		Traes_1BL_233A2D537.1	Traes_1BS_0BC1EB8D5.1	0.8658	NC
	Traes_1AS_0D7003754.1	Traes_1AS_853B8F438.1	0.877	NC		Traes_1BL_233A2D537.1	Traes_1BS_3E4052CF2.1	0.8627	NC		Traes_1DL_B8ACFA24B.1	Traes_1DS_2528CAD16.1	0.893	NC
	Traes_1AS_0D7003754.1	Traes_1AS_A81221E1D.1	0.8967	NC		Traes_1BL_233A2D537.1	Traes_1BS_8A04C604C.1	0.8963	NC		Traes_1DL_B8ACFA24B.1	Traes_1DS_2FC781118.1	0.8811	NC
	Traes_1AS_0D7003754.1	Traes_1AS_BDECE97A5.1	0.8867	NC		Traes_1BL_233A2D537.1	Traes_1BS_B285F1829.1	0.8824	NC		Traes_1DL_B8ACFA24B.1	Traes_1DS_82D0EC12B.1	0.8664	NC
						Traes_1BL_233A2D537.1	Traes_1BS_C80E668C8.1	0.8604	NC		Traes_1DL_B8ACFA24B.1	Traes_1DS_F3F7B8AFE1.1	0.8631	NC
	Traes_1AS_49B9E658F.1	Traes_1AS_5F591BB6F.1	0.8795	NC		Traes_1BL_233A2D537.1	Traes_1BS_D81308A45.1	0.8265	NC
	Traes_1AS_49B9E658F.1	Traes_1AS_853B8F438.1	0.8777	NC		Traes_1BL_233A2D537.1	Traes_1BS_D9B54E5CF.1	0.8584	NC		Traes_1DS_2528CAD16.1	Traes_1DS_2FC781118.1	0.8592	NC
	Traes_1AS_49B9E658F.1	Traes_1AS_A81221E1D.1	0.875	NC		Traes_1BL_233A2D537.1	Traes_1BS_EA1207F88.1	0.8852	NC		Traes_1DS_2528CAD16.1	Traes_1DS_82D0EC12B.1	0.8451	NC
	Traes_1AS_49B9E658F.1	Traes_1AS_BDECE97A5.1	0.8684	NC		Traes_1BL_233A2D537.1	Traes_1BS_F2B009FD8.1	0.8523	NC		Traes_1DS_2528CAD16.1	Traes_1DS_F3F7B8AFE1.1	0.8426	NC
	Traes_1AS_5F591BB6F.1	Traes_1AS_A81221E1D.1	0.8419	Tandem duplication		Traes_1BS_024A580FB.1	Traes_1BS_0BC1EB8D5.1	0.863	NC		Traes_1DS_2FC781118.1	Traes_1DS_82D0EC12B.1	0.8671	NC
	Traes_1AS_5F591BB6F.1	Traes_1AS_BDECE97A5.1	0.8519	NC		Traes_1BS_024A580FB.1	Traes_1BS_3E4052CF2.1	0.8598	NC		Traes_1DS_2FC781118.1	Traes_1DS_F3F7B8AFE1.1	0.872	NC
						Traes_1BS_024A580FB.1	Traes_1BS_8A04C604C.1	0.8908	NC
	Traes_1AS_A81221E1D.1	Traes_1AS_BDECE97A5.1	0.827	NC		Traes_1BS_024A580FB.1	Traes_1BS_B285F1829.1	0.8686	NC		Traes_1DS_82D0EC12B.1	Traes_1DS_F3F7B8AFE1.1	0.8576	NC
						Traes_1BS_024A580FB.1	Traes_1BS_C80E668C8.1	0.8625	NC
						Traes_1BS_024A580FB.1	Traes_1BS_D81308A45.1	0.8499	NC
						Traes_1BS_024A580FB.1	Traes_1BS_D9B54E5CF.1	0.8569	NC
						Traes_1BS_024A580FB.1	Traes_1BS_EA1207F88.1	0.8689	NC
						Traes_1BS_024A580FB.1	Traes_1BS_F2B009FD8.1	0.8622	NC
						Traes_1BS_0BC1EB8D5.1	Traes_1BS_3E4052CF2.1	0.8595	NC
						Traes_1BS_0BC1EB8D5.1	Traes_1BS_8A04C604C.1	0.886	NC
						Traes_1BS_0BC1EB8D5.1	Traes_1BS_B285F1829.1	0.8654	NC
						Traes_1BS_0BC1EB8D5.1	Traes_1BS_C80E668C8.1	0.8599	NC
						Traes_1BS_0BC1EB8D5.1	Traes_1BS_D81308A45.1	0.8332	NC
						Traes_1BS_0BC1EB8D5.1	Traes_1BS_D9B54E5CF.1	0.8516	NC
						Traes_1BS_0BC1EB8D5.1	Traes_1BS_EA1207F88.1	0.8798	NC
						Traes_1BS_0BC1EB8D5.1	Traes_1BS_F2B009FD8.1	0.8507	NC
						Traes_1BS_3E4052CF2.1	Traes_1BS_8A04C604C.1	0.8826	NC
						Traes_1BS_3E4052CF2.1	Traes_1BS_B285F1829.1	0.8717	NC
						Traes_1BS_3E4052CF2.1	Traes_1BS_C80E668C8.1	0.8635	NC
						Traes_1BS_3E4052CF2.1	Traes_1BS_D81308A45.1	0.833	NC
						Traes_1BS_3E4052CF2.1	Traes_1BS_D9B54E5CF.1	0.8563	NC
						Traes_1BS_3E4052CF2.1	Traes_1BS_EA1207F88.1	0.8834	NC
						Traes_1BS_3E4052CF2.1	Traes_1BS_F2B009FD8.1	0.8538
						Traes_1BS_8A04C604C.1	Traes_1BS_B285F1829.1	0.8703	NC
						Traes_1BS_8A04C604C.1	Traes_1BS_C80E668C8.1	0.8781	NC
						Traes_1BS_8A04C604C.1	Traes_1BS_D81308A45.1	0.8208	NC
						Traes_1BS_8A04C604C.1	Traes_1BS_D9B54E5CF.1	0.8829	NC
						Traes_1BS_8A04C604C.1	Traes_1BS_EA1207F88.1	0.8862	NC
						Traes_1BS_8A04C604C.1	Traes_1BS_F2B009FD8.1	0.8984	NC
						Traes_1BS_B285F1829.1	Traes_1BS_C80E668C8.1	0.8553	NC
						Traes_1BS_B285F1829.1	Traes_1BS_D81308A45.1	0.8742	NC
						Traes_1BS_B285F1829.1	Traes_1BS_D9B54E5CF.1	0.8623	NC
						Traes_1BS_B285F1829.1	Traes_1BS_EA1207F88.1	0.8607	NC
						Traes_1BS_B285F1829.1	Traes_1BS_F2B009FD8.1	0.8597	NC
						Traes_1BS_C80E668C8.1	Traes_1BS_D81308A45.1	0.8772	NC
						Traes_1BS_C80E668C8.1	Traes_1BS_D9B54E5CF.1	0.8506	NC
						Traes_1BS_C80E668C8.1	Traes_1BS_EA1207F88.1	0.8552	NC
						Traes_1BS_C80E668C8.1	Traes_1BS_F2B009FD8.1	0.8518	NC
						Traes_1BS_D81308A45.1	Traes_1BS_D9B54E5CF.1	0.865	NC
						Traes_1BS_D81308A45.1	Traes_1BS_EA1207F88.1	0.8752	NC
						Traes_1BS_D81308A45.1	Traes_1BS_F2B009FD8.1	0.88	NC
						Traes_1BS_D9B54E5CF.1	Traes_1BS_EA1207F88.1	0.8647	NC
						Traes_1BS_D9B54E5CF.1	Traes_1BS_F2B009FD8.1	0.8718	NC
						Traes_1BS_EA1207F88.1	Traes_1BS_F2B009FD8.1	0.8705	NC
2	Traes_2AL_993ED6D63.1	Traes_2AL_993ED6D631.1	1	NC		Traes_2BL_17348AA3D.1	Traes_2BL_3F2E8556E.1	0.899	NC		Traes_2DL_09E7EE3FE.1	Traes_2DL_4CFD341D6.1	0.908	Tandem duplication
											Traes_2DL_09E7EE3FE.1	Traes_2DL_69CA30267.1	0.943	Tandem duplication
	Traes_2AS_5FC555343.1	Traes_2AS_B716F1F3D.1	0.8226	Tandem duplication		Traes_2BS_03C62AC89.1	Traes_2BS_04E63D310.1	0.9	NC
						Traes_2BS_03C62AC89.1	Traes_2BS_1BEC3A8D2.1	0.894	NC		Traes_2DL_4CFD341D6.1	Traes_2DL_69CA30267.1	0.87	Segmental duplication
	Traes_2AS_9A4BE5937.1	Traes_2AS_9A4BE59371.1	1	NC
	Traes_2AS_9A4BE5937.1	Traes_2AS_BCEF3FFED.1	0.812	NC		Traes_2BS_04E63D310.1	Traes_2BS_1BEC3A8D2.1	0.864	NC		Traes_2DS_032B64A46.1	Traes_2DS_22A335A25.1	0.899	NC
	Traes_2AS_9A4BE59371.1	Traes_2AS_BCEF3FFED.1	0.812	NC		Traes_2BS_435719967.1	Traes_2BS_4D596211E.1	0.965	Tandem duplication		Traes_2DS_09FDE2ECE.1	Traes_2DS_742E15E4A.1	0.896	Tandem duplication
						Traes_2BS_435719967.1	Traes_2BS_53271997D.1	0.866	Tandem duplication		Traes_2DS_09FDE2ECE.1	Traes_2DS_915D15B39.1	0.885	Tandem duplication
						Traes_2BS_435719967.1	Traes_2BS_A453E0886.1	0.851	Tandem duplication		Traes_2DS_09FDE2ECE.1	Traes_2DS_EE811CC92.1	0.992	NC
											Traes_2DS_09FDE2ECE.1	Traes_2DS_F1CF872A0.1	0.879	NC
						Traes_2BS_439E3F9A5.1	Traes_2BS_5FD1998D4.1	0.851	NC
						Traes_2BS_439E3F9A5.1	Traes_2BS_9129BEB1A.1	0.861	NC		Traes_2DS_742E15E4A.1	Traes_2DS_915D15B39.1	0.849	Tandem duplication
						Traes_2BS_439E3F9A5.1	Traes_2BS_9182D31B8.1	0.842	NC		Traes_2DS_742E15E4A.1	Traes_2DS_EE811CC92.1	0.905	NC
						Traes_2BS_439E3F9A5.1	Traes_2BS_D2ED6DCD7.1	0.863	NC		Traes_2DS_742E15E4A.1	Traes_2DS_F1CF872A0.1	0.888	NC
						Traes_2BS_4D596211E.1	Traes_2BS_53271997D.1	0.848	Tandem duplication		Traes_2DS_915D15B39.1	Traes_2DS_EE811CC92.1	0.8925	NC
						Traes_2BS_4D596211E.1	Traes_2BS_A453E0886.1	0.839	Tandem duplication		Traes_2DS_915D15B39.1	Traes_2DS_F1CF872A0.1	0.85	NC
						Traes_2BS_4E719BB4A.1	Traes_2BS_4E719BB4A1.1	1	NC		Traes_2DS_EE811CC92.1	Traes_2DS_F1CF872A0.1	0.902	NC
						Traes_2BS_53271997D.1	Traes_2BS_A453E0886.1	0.914	Tandem duplication
						Traes_2BS_5FD1998D4.1	Traes_2BS_9129BEB1A.1	0.839	NC
						Traes_2BS_5FD1998D4.1	Traes_2BS_9182D31B8.1	0.823	NC
						Traes_2BS_5FD1998D4.1	Traes_2BS_D2ED6DCD7.1	0.854	NC
						Traes_2BS_9129BEB1A.1	Traes_2BS_9182D31B8.1	0.938	NC
						Traes_2BS_9129BEB1A.1	Traes_2BS_D2ED6DCD7.1	0.872	NC
						Traes_2BS_9182D31B8.1	Traes_2BS_D2ED6DCD7.1	0.861	NC
3	Traes_3AL_5572A580E.1	Traes_3AL_9D6C25FCD.1	0.858	NC		Traes_3B_347C48C15.1	Traes_3B_A31D23ED2.1	0.817	Tandem duplication		Traes_3DL_249DEAFBE.1	Traes_3DL_7122B82C2.1	0.883	NC
	Traes_3AL_5572A580E.1	Traes_3AL_FC7EA8925.1	0.868	NC		Traes_3B_347C48C15.1	Traes_3B_D3F852B9D.1	0.865	Tandem duplication
				NC		Traes_3B_347C48C15.1	Traes_3B_EC670FF35.1	0.894	Tandem duplication		Traes_3DS_57C9F64DC.1	Traes_3DS_735801C27.1	0.851	Tandem duplication
	Traes_3AL_9D6C25FCD.1	Traes_3AL_FC7EA8925.1	0.893	NC							Traes_3DS_57C9F64DC.1	Traes_3DS_A251C478E.1	0.851	NC
						Traes_3B_3FC548749.1	Traes_3B_D94A71C85.1	0.841	NC		Traes_3DS_57C9F64DC.1	Traes_3DS_A65D97407.1	0.842	Tandem duplication
						Traes_3B_A31D23ED2.1	Traes_3B_D3F852B9D.1	0.862	Tandem duplication		Traes_3DS_735801C27.1	Traes_3DS_A251C478E.1	0.86	NC
						Traes_3B_A31D23ED2.1	Traes_3B_EC670FF35.1	0.867	Tandem duplication		Traes_3DS_735801C27.1	Traes_3DS_A65D97407.1	0.844	Tandem duplication
						Traes_3B_D3F852B9D.1	Traes_3B_EC670FF35.1		Tandem duplication		Traes_3DS_A251C478E.1	Traes_3DS_A65D97407.1	0.849	NC
								0.87
4	Traes_4AL_7389CC4D6.1	Traes_4AS_DABAE8865.1	0.998	NC		Traes_4BL_3682452C7.1	Traes_4BL_8757EF013.1	0.94	NC		Traes_4DL_260357CCC.1	Traes_4DL_37EDC9698.1	0.886	NC
				NC
	Traes_4AL_C9430F2A2.1	Traes_4AS_C9430F2A2.1	1								Traes_4DS_080C3A615.1	Traes_4DS_88FFBF4EE.1	0.968	Segmental duplication
5	Traes_5AL_209FB3EAD.1	Traes_5AL_85638E125.1	0.861	NC		Traes_5BL_6DF6A8565.1	Traes_5BL_9FB490A0A.1	0.855	NC		Traes_5DL_1B10D9E0E.1	Traes_5DL_5FF49F6AB.1	0.883	Segmental duplication
						Traes_5BL_6DF6A8565.1	Traes_5BL_B49AE01D3.1	0.846	NC
	Traes_5AL_4194F0B4F.1	Traes_5AL_B248F5775.1	0.895	Tandem duplication							Traes_5DL_A11093627.1	Traes_5DL_C9DD4275B.1	0.881	Tandem duplication
						Traes_5BL_9FB490A0A.1	Traes_5BL_B49AE01D3.1	0.848	NC		Traes_5DL_A11093627.1	Traes_5DL_DE006BD75.1	0.853	Tandem duplication
											Traes_5DL_A11093627.1	Traes_5DL_F1226CCBF.1	0.905	NC
											Traes_5DL_C9DD4275B.1	Traes_5DL_DE006BD75.1	0.849	Tandem duplication
											Traes_5DL_C9DD4275B.1	Traes_5DL_F1226CCBF.1	0.917	NC
											Traes_5DL_DE006BD75.1	Traes_5DL_F1226CCBF.1	0.865	NC
6	Traes_6AL_088483FFC.1	Traes_6AL_0DC7178A7.1	0.873	NC		Traes_6BS_2A18D88A1.1	Traes_6BS_2A18D88A11.1	1	NC		Traes_6DL_1EC4A77EE.1	Traes_6DS_548140E5A.1	0.812	NC
	Traes_6AL_088483FFC.1	Traes_6AL_C22A20588.1	0.889
						Traes_6BS_2C1B13754.1	Traes_6BS_7BA051651.1	0.827	NC		Traes_6DS_03416621F.1	Traes_6DS_0C7CCF381.1	0.811	Segmental duplication
	Traes_6AL_0DC7178A7.1	Traes_6AL_C22A20588.1	0.916			Traes_6BS_2C1B13754.1	Traes_6BS_7F0DA7EF4.1	0.812	NC		Traes_6DS_03416621F.1	Traes_6DS_324E2E32A.1	0.816	NC
	Traes_6AL_0DC7178A7.1	Traes_6AS_4FE7F18F3.1	0.807	NC		Traes_6BS_2C1B13754.1	Traes_6BS_966E77D9A.1	0.848	NC		Traes_6DS_03416621F.1	Traes_6DS_6E865520A.1	0.8225	NC
						Traes_6BS_2C1B13754.1	Traes_6BS_C921AEBA2.1	0.816	NC		Traes_6DS_03416621F.1	Traes_6DS_9DF272FBB.1	0.8	NC
	Traes_6AL_C22A20588.1	Traes_6AS_4FE7F18F3.1	0.857	NC		Traes_6BS_2C1B13754.1	Traes_6BS_DFFD8D207.1	0.806	NC		Traes_6DS_03416621F.1	Traes_6DS_DD7B29152.1	0.819	Tandem duplication
						Traes_6BS_2C1B13754.1	Traes_6BS_E52059EA3.1	0.822	NC
	Traes_6AS_0A72D3AF5.1	Traes_6AS_8920C1490.1	0.8575	NC		Traes_6BS_2C1B13754.1	Traes_6BS_FC3E73AC6.1	0.82	NC		Traes_6DS_0C7CCF381.1	Traes_6DS_28AC66057.1	0.828	Segmental duplication
	Traes_6AS_0A72D3AF5.1	Traes_6AS_9BA8C3E7F.1	0.84	NC							Traes_6DS_0C7CCF381.1	Traes_6DS_324E2E32A.1	0.859	NC
	Traes_6AS_0A72D3AF5.1	Traes_6AS_ACC32562F.1	0.892	NC		Traes_6BS_3D502C4FF.1	Traes_6BS_9BDAEC739.1	0.887	Segmental duplication		Traes_6DS_0C7CCF381.1	Traes_6DS_6E865520A.1	0.842	NC
	Traes_6AS_0A72D3AF5.1	Traes_6AS_B801EA659.1	0.81	NC		Traes_6BS_3D502C4FF.1	Traes_6BS_CF681530F.1	0.856	Segmental duplication		Traes_6DS_0C7CCF381.1	Traes_6DS_9DF272FBB.1	0.826	Segmental duplication
	Traes_6AS_0A72D3AF5.1	Traes_6AS_C351D0BCC.1	0.814	NC							Traes_6DS_0C7CCF381.1	Traes_6DS_D12396896.1	0.82	Segmental duplication
						Traes_6BS_44C94EF7A.1	Traes_6BS_742A06EDD.1	0.918	NC		Traes_6DS_0C7CCF381.1	Traes_6DS_DD7B29152.1	0.835	Segmental duplication
	Traes_6AS_3DE5736FF.1	Traes_6AS_8141627D9.1	0.899	NC		Traes_6BS_44C94EF7A.1	Traes_6BS_83614F9DD.1	0.926	NC		Traes_6DS_0C7CCF381.1	Traes_6DS_FFEA7560F.1	0.835	Segmental duplication
	Traes_6AS_3DE5736FF.1	Traes_6AS_ACC32562F.1	0.828	NC
						Traes_6BS_742A06EDD.1	Traes_6BS_83614F9DD.1	0.925	NC		Traes_6DS_28AC66057.1	Traes_6DS_324E2E32A.1	0.826	NC
	Traes_6AS_46DEF214E.1	Traes_6AS_81A8F6227.1	0.837	NC							Traes_6DS_28AC66057.1	Traes_6DS_6E865520A.1	0.878	NC
						Traes_6BS_7BA051651.1	Traes_6BS_7F0DA7EF4.1	0.824	Segmental duplication		Traes_6DS_28AC66057.1	Traes_6DS_9DF272FBB.1	0.888	NC
	Traes_6AS_59FEAEA88.1	Traes_6AS_8684E560A.1	0.902	NC		Traes_6BS_7BA051651.1	Traes_6BS_966E77D9A.1	0.828	Segmental duplication		Traes_6DS_28AC66057.1	Traes_6DS_D12396896.1	0.86	NC
						Traes_6BS_7BA051651.1	Traes_6BS_C921AEBA2.1	0.812	Segmental duplication		Traes_6DS_28AC66057.1	Traes_6DS_DD7B29152.1	0.826	NC
	Traes_6AS_8141627D9.1	Traes_6AS_ACC32562F.1	0.8085	NC		Traes_6BS_7BA051651.1	Traes_6BS_DFFD8D207.1	0.836	Segmental duplication		Traes_6DS_28AC66057.1	Traes_6DS_FFEA7560F.1	0.811	NC
	Traes_6AS_8141627D9.1	Traes_6AS_C351D0BCC.1	0.8	NC		Traes_6BS_7BA051651.1	Traes_6BS_E52059EA3.1	0.83	Segmental duplication
						Traes_6BS_7BA051651.1	Traes_6BS_FC3E73AC6.1	0.819	Segmental duplication		Traes_6DS_324E2E32A.1	Traes_6DS_6E865520A.1	0.837	NC
	Traes_6AS_8920C1490.1	Traes_6AS_9BA8C3E7F.1	0.838	NC							Traes_6DS_324E2E32A.1	Traes_6DS_9DF272FBB.1	0.822	NC
	Traes_6AS_8920C1490.1	Traes_6AS_ACC32562F.1	0.873	NC		Traes_6BS_7F0DA7EF4.1	Traes_6BS_966E77D9A.1	0.83	Segmental duplication		Traes_6DS_324E2E32A.1	Traes_6DS_D12396896.1	0.827	NC
	Traes_6AS_8920C1490.1	Traes_6AS_B801EA659.1	0.814	NC		Traes_6BS_7F0DA7EF4.1	Traes_6BS_B56573263.1	0.802	Tandem duplication		Traes_6DS_324E2E32A.1	Traes_6DS_DD7B29152.1	0.83	NC
	Traes_6AS_8920C1490.1	Traes_6AS_C351D0BCC.1	0.809	NC		Traes_6BS_7F0DA7EF4.1	Traes_6BS_C921AEBA2.1	0.843	Tandem duplication		Traes_6DS_324E2E32A.1	Traes_6DS_FFEA7560F.1	0.835	NC
						Traes_6BS_7F0DA7EF4.1	Traes_6BS_DFFD8D207.1	0.845	Segmental duplication
	Traes_6AS_9BA8C3E7F.1	Traes_6AS_ACC32562F.1	0.864	NC		Traes_6BS_7F0DA7EF4.1	Traes_6BS_E52059EA3.1	0.808	Segmental duplication		Traes_6DS_6E865520A.1	Traes_6DS_9DF272FBB.1	0.865	NC
	Traes_6AS_9BA8C3E7F.1	Traes_6AS_B801EA659.1	0.8	NC		Traes_6BS_7F0DA7EF4.1	Traes_6BS_FC3E73AC6.1	0.861	NC		Traes_6DS_6E865520A.1	Traes_6DS_D12396896.1	0.868	NC
	Traes_6AS_9BA8C3E7F.1	Traes_6AS_C351D0BCC.1	0.805	NC							Traes_6DS_6E865520A.1	Traes_6DS_DD7B29152.1	0.835	NC
						Traes_6BS_966E77D9A.1	Traes_6BS_B56573263.1	0.8	Tandem duplication		Traes_6DS_6E865520A.1	Traes_6DS_FFEA7560F.1	0.846	NC
	Traes_6AS_ACC32562F.1	Traes_6AS_B801EA659.1	0.817	NC		Traes_6BS_966E77D9A.1	Traes_6BS_C921AEBA2.1	0.818	Segemental duplication
	Traes_6AS_ACC32562F.1	Traes_6AS_C351D0BCC.1	0.812	NC		Traes_6BS_966E77D9A.1	Traes_6BS_DFFD8D207.1	0.81	Segemental duplication		Traes_6DS_9DF272FBB.1	Traes_6DS_D12396896.1	0.859	Tandem duplication
						Traes_6BS_966E77D9A.1	Traes_6BS_E52059EA3.1	0.822	Tandem duplication		Traes_6DS_9DF272FBB.1	Traes_6DS_DD7B29152.1	0.828	Tandem duplication
	Traes_6AS_B801EA659.1	Traes_6AS_C351D0BCC.1	0.849	NC		Traes_6BS_966E77D9A.1	Traes_6BS_FC3E73AC6.1	0.823	NC		Traes_6DS_9DF272FBB.1	Traes_6DS_FFEA7560F.1	0.807	Tandem duplication
						Traes_6BS_9BDAEC739.1	Traes_6BS_CF681530F.1	0.837	NC		Traes_6DS_B85E4EA94.1	Traes_6DS_C6B122880.1	0.926	NC
						Traes_6BS_B56573263.1	Traes_6BS_C921AEBA2.1	0.802	Tandem duplication		Traes_6DS_D12396896.1	Traes_6DS_DD7B29152.1	0.822	Tandem duplication
						Traes_6BS_B56573263.1	Traes_6BS_E52059EA3.1	0.817	Tandem duplication		Traes_6DS_D12396896.1	Traes_6DS_FFEA7560F.1	0.818	Tandem duplication
						Traes_6BS_B56573263.1	Traes_6BS_FC3E73AC6.1	0.8	NC
											Traes_6DS_DD7B29152.1	Traes_6DS_FFEA7560F.1	0.839	Tandem duplication
						Traes_6BS_C921AEBA2.1	Traes_6BS_DFFD8D207.1	0.841	Tandem duplication
						Traes_6BS_C921AEBA2.1	Traes_6BS_E52059EA3.1	0.823	Tandem duplication
						Traes_6BS_C921AEBA2.1	Traes_6BS_FC3E73AC6.1	0.884	NC
						Traes_6BS_DFFD8D207.1	Traes_6BS_E52059EA3.1	0.822	Tandem duplication
						Traes_6BS_DFFD8D207.1	Traes_6BS_FC3E73AC6.1	0.844	NC
						Traes_6BS_E52059EA3.1	Traes_6BS_FC3E73AC6.1	0.82	NC
7						Traes_7BL_50E3F93EB.1	Traes_7BL_9EA381351.1	0.913	NC		Traes_7DL_49D80A0B2.1	Traes_7DL_E62CF2BD6.1	0.843	Segmental duplication
