# Supplementary material for: Genomic Dissection and Expression Profiling Revealed Functional Divergence in Triticum aestivum Leucine Rich Repeat Receptor Like Kinases (TaLRRKs)
Source: Front Plant Sci. 2016 Sep 22;7:1374. doi: 10.3389/fpls.2016.01374 (PMC5031697; doi:10.3389/fpls.2016.01374)
Supplement: File S5 — Predicted orthologs of LRR receptor like kinases in Oryzae sativa and Arabidopsis thaliana. [file DataSheet5.XLSX]

## Sheet: Sheet1
File S5 : Predicted orthologs of TaLRRKs in Oryzae sativa and Arabidopsis thaliana by b-directional best hit method.
GENE ID	Arabidopsis thaliana(TAIR10)	Oryzae sativa
Traes_1AL_015BAE72C.1	AT5G20480.1	LOC_Os11g29790.1
Traes_1AL_1A5D607B4.1	AT3G47570.1	LOC_Os10g19160.1
Traes_1AL_222FC742B.1	AT2G01210.1	LOC_Os01g33090.1
Traes_1AL_36E53D1C5.1	AT5G46330.1	LOC_Os11g10310.1
Traes_1AL_48FDAC1B3.1	AT5G48380.1	LOC_Os05g34270.1
Traes_1AL_4DD378632.1	AT4G29990.1	LOC_Os05g44930.1
Traes_1AL_60B9E2627.1	AT5G58300.2	LOC_Os05g40200.1
Traes_1AL_7262657D3.1	AT1G51800.1	LOC_Os05g44930.1
Traes_1AL_7E3623F89.1	AT2G40270.2	LOC_Os05g39410.2
Traes_1AL_88C4E33E6.1	AT3G47570.1	LOC_Os02g40180.1
Traes_1AL_9B45E596F.1	AT4G29990.1	LOC_Os05g44930.1
Traes_1AL_E24044A9F.1	AT4G29990.1	LOC_Os05g44970.1
Traes_1AL_F171CDC68.1	AT1G06840.1	LOC_Os05g40270.4
Traes_1AS_0D7003754.1	AT4G08850.1	LOC_Os01g33110.1
Traes_1AS_126301F41.1	AT4G29990.1	LOC_Os05g44970.1
Traes_1AS_3CF969B6A.1	AT3G47570.1	LOC_Os12g42520.1
Traes_1AS_49B9E658F.1	AT4G08850.2	LOC_Os10g02990.1
Traes_1AS_5F591BB6F.1	AT4G08850.2	LOC_Os10g02990.1
Traes_1AS_853B8F438.1	AT4G08850.1	LOC_Os10g02990.1
Traes_1AS_A81221E1D.1	AT4G08850.2	LOC_Os10g02990.1
Traes_1AS_BDECE97A5.1	AT1G35710.1	LOC_Os02g34790.1
Traes_1BL_13E2A6068.1	AT1G79620.1	LOC_Os05g40770.1
Traes_1BL_233A2D537.1	AT4G08850.1	LOC_Os02g34790.1
Traes_1BL_3F4BF09B6.1	AT2G28970.1	LOC_Os05g44990.1
Traes_1BL_492A736EC.1	AT3G47570.1	LOC_Os10g19160.1
Traes_1BL_59C620E19.1	AT4G29990.1	LOC_Os05g44970.1
Traes_1BL_80F83E588.1	AT3G47570.1	LOC_Os11g10310.1
Traes_1BL_8B2154D65.1	AT3G47570.1	LOC_Os11g36090.1
Traes_1BL_B08DFCFE9.1	AT5G48380.1	LOC_Os05g34270.1
Traes_1BL_C8ED70412.1	AT2G19210.1	LOC_Os05g44930.1
Traes_1BL_F5C61E8A2.1	AT2G19210.1	LOC_Os05g44930.1
Traes_1BL_FAC03ADDA.1	AT5G58300.2	LOC_Os05g40200.1
Traes_1BS_024A580FB.1	AT4G08850.1	LOC_Os10g33040.1
Traes_1BS_0BC1EB8D5.1	AT1G35710.1	LOC_Os10g02990.1
Traes_1BS_0EFA39696.1	AT1G51860.1	LOC_Os05g44970.1
Traes_1BS_3D04F8758.1	AT5G56040.2	LOC_Os05g07740.1
Traes_1BS_3E4052CF2.1	AT4G08850.1	LOC_Os02g34790.1
Traes_1BS_8A04C604C.1	AT1G35710.1	LOC_Os10g02990.1
Traes_1BS_B285F1829.1	AT4G08850.2	LOC_Os10g02990.1
Traes_1BS_C7BCFEFA4.1	AT4G29990.1	LOC_Os05g44970.1
Traes_1BS_C80E668C8.1	AT4G08850.2	LOC_Os10g02990.1
Traes_1BS_D81308A45.1	AT4G08850.1	LOC_Os10g33040.1
Traes_1BS_D9B54E5CF.1	AT4G08850.2	LOC_Os10g02990.1
Traes_1BS_EA1207F88.1	AT4G08850.1	LOC_Os10g02990.1
Traes_1BS_F2B009FD8.1	AT4G08850.2	LOC_Os02g34790.1
Traes_1DL_0715CD9A6.1	AT2G19210.1	LOC_Os05g44930.1
Traes_1DL_08ECA7871.1	AT5G58300.2	LOC_Os05g40200.1
Traes_1DL_21384B2A9.1	AT2G28970.1	LOC_Os05g44990.1
Traes_1DL_2B87D1396.1	AT1G79620.1	LOC_Os05g40770.1
Traes_1DL_37CFA5738.1	AT3G47570.1	LOC_Os10g19160.1
Traes_1DL_38ABC82C0.1	AT4G29990.1	LOC_Os05g44990.1
Traes_1DL_3EE5BBEA1.1	AT4G29990.1	LOC_Os05g44970.1
Traes_1DL_4E7B5379F.1	AT3G47570.1	LOC_Os10g19160.1
Traes_1DL_53C2C5E14.1	AT5G45840.1	LOC_Os05g39410.2
Traes_1DL_5F7868CCC.1	AT2G19210.1	LOC_Os05g44930.1
Traes_1DL_809CA70F3.1	AT4G08850.1	LOC_Os10g33040.1
Traes_1DL_A17D0D20B.1	AT5G48380.1	LOC_Os05g34270.1
Traes_1DL_B8ACFA24B.1	AT4G08850.1	LOC_Os10g02990.1
Traes_1DL_B9B2D7F3C.1	AT5G46330.1	LOC_Os11g10310.1
Traes_1DS_2528CAD16.1	AT4G08850.1	LOC_Os10g02990.1
Traes_1DS_26F22A8B1.1	AT5G56040.2	LOC_Os05g07740.1
Traes_1DS_2FC781118.1	AT4G08850.1	LOC_Os10g02990.1
Traes_1DS_82D0EC12B.1	AT4G08850.1	LOC_Os10g02990.1
Traes_1DS_D1CE546A2.1	AT1G51850.1	LOC_Os05g44970.1
Traes_1DS_F3F7B8AFE1.1	AT1G35710.1	LOC_Os10g33040.1
Traes_2AL_156C770EE.1	AT5G63930.1	LOC_Os04g42700.1
Traes_2AL_2F3943F2C.1	AT3G03770.2	LOC_Os07g07230.1
Traes_2AL_3FE057E18.1	AT3G47570.1	LOC_Os06g38340.1
Traes_2AL_40C13C199.1	AT3G47570.1	LOC_Os11g36140.1
Traes_2AL_44B1CFE97.1	AT1G71830.1	LOC_Os04g38480.1
Traes_2AL_5A5A59972.1	AT3G47570.1	LOC_Os11g07180.1
Traes_2AL_5F66010A0.1	AT3G02130.1	LOC_Os03g54900.1
Traes_2AL_6C9F7929D.1	AT5G53890.1	LOC_Os07g01710.1
Traes_2AL_7D153BBBC.1	AT3G47090.1	LOC_Os07g03000.1
Traes_2AL_7E9927674.1	AT5G65700.2	LOC_Os07g04190.1
Traes_2AL_8B764E9DD.1	AT1G63430.1	LOC_Os04g45170.1
Traes_2AL_993ED6D63.1	AT1G79620.1	LOC_Os05g24010.1
Traes_2AL_993ED6D631.1	AT1G79620.1	LOC_Os05g24010.1
Traes_2AL_9F58FC166.1	AT1G56130.1	LOC_Os04g52600.1
Traes_2AL_AE6CC81B2.1	AT1G56130.1	LOC_Os04g52600.1
Traes_2AL_C4E725422.1	AT3G47570.1	LOC_Os11g47240.1
Traes_2AL_CF3ED6421.1	AT1G17230.1	LOC_Os07g05740.2
Traes_2AL_EC9A23F80.1	AT2G01820.1	LOC_Os04g58910.1
Traes_2AL_FD73F7087.1	AT4G20940.1	LOC_Os07g05190.1
Traes_2AS_20038A755.1	AT2G20850.1	LOC_Os07g37810.2
Traes_2AS_48FB6BF36.1	AT3G47570.1	LOC_Os04g15660.1
Traes_2AS_4A9CAB9AA.1	AT3G02130.1	LOC_Os07g41140.1
Traes_2AS_5810DD9381.1	AT5G58300.2	LOC_Os07g48310.2
Traes_2AS_5FC555343.1	AT3G47570.1	LOC_Os04g15660.1
Traes_2AS_604AB70CC.1	AT5G10020.1	LOC_Os07g43350.1
Traes_2AS_690598348.1	AT5G63930.1	LOC_Os10g06740.1
Traes_2AS_7B74BE6D6.1	AT3G47570.1	LOC_Os02g13780.1
Traes_2AS_9A4BE5937.1	AT3G47570.1	LOC_Os04g15630.1
Traes_2AS_9A4BE59371.1	AT3G47570.1	LOC_Os04g15630.1
Traes_2AS_B716F1F3D.1	AT3G47570.1	LOC_Os04g15660.1
Traes_2AS_BCEF3FFED.1	AT3G47570.1	LOC_Os04g15630.1
Traes_2AS_CE5E5F0A1.1	AT1G74360.1	LOC_Os07g40630.1
Traes_2AS_E68606426.1	AT3G51740.1	LOC_Os11g01620.1
Traes_2AS_E77AB4BD1.1	AT2G04300.1	LOC_Os07g38070.1
Traes_2AS_FE37D420B.1	AT3G14350.1	LOC_Os07g42626.1
Traes_2BL_04ABBC8B8.1	AT5G06940.1	LOC_Os04g39650.1
Traes_2BL_163E881AA.1	AT1G63430.1	LOC_Os04g58700.1
Traes_2BL_16BFC2695.1	AT4G20940.1	LOC_Os07g05190.1
Traes_2BL_17348AA3D.1	AT1G56140.1	LOC_Os04g52600.1
Traes_2BL_187B00903.1	AT5G63930.1	LOC_Os04g42700.1
Traes_2BL_1DEAE0F5F.1	AT3G47110.1	LOC_Os01g05960.1
Traes_2BL_29F5B2711.1	AT1G79620.1	LOC_Os05g24010.1
Traes_2BL_383B7C51A.1	AT5G53890.1	LOC_Os07g01710.1
Traes_2BL_3F2E8556E.1	AT1G56130.1	LOC_Os04g52600.1
Traes_2BL_486009929.1	AT1G17230.1	LOC_Os07g05740.2
Traes_2BL_48E8EC589.1	AT3G47570.1	LOC_Os06g38340.1
Traes_2BL_5A956FC38.1	AT1G67510.1	LOC_Os12g13300.1
Traes_2BL_6581B440A.1	AT3G47570.1	LOC_Os08g14990.1
Traes_2BL_6E8764762.1	AT5G46330.1	LOC_Os04g52780.1
Traes_2BL_7A70D735B.1	AT3G47570.1	LOC_Os11g07180.1
Traes_2BL_B28389816.1	AT4G36180.1	LOC_Os04g48760.1
Traes_2BL_B7A72BC89.1	AT1G66150.1	LOC_Os04g58910.1
Traes_2BL_BCC83EDDC.1	AT3G47090.1	LOC_Os07g03000.1
Traes_2BL_C085E7F9A.1	AT3G02130.1	LOC_Os03g54900.1
Traes_2BL_E6E029813.1	AT5G65700.2	LOC_Os07g04190.1
Traes_2BL_E97C9BFBE.1	AT2G02220.1	LOC_Os04g57630.1
Traes_2BL_E9CE90150.1	AT3G03770.2	LOC_Os07g07230.1
Traes_2BL_FE3AD6919.1	AT3G47570.1	LOC_Os02g40180.1
Traes_2BS_03C62AC89.1	AT3G47570.1	LOC_Os04g15660.1
Traes_2BS_04E63D310.1	AT3G47570.1	LOC_Os04g15660.1
Traes_2BS_1BDF33897.1	AT4G20140.1	LOC_Os07g31500.1
Traes_2BS_1BEC3A8D2.1	AT3G47570.1	LOC_Os04g15660.1
Traes_2BS_2ECE9A912.1	AT3G24240.1	LOC_Os04g04330.2
Traes_2BS_435719967.1	AT3G47570.1	LOC_Os04g15630.1
Traes_2BS_439E3F9A5.1	AT3G47570.1	LOC_Os02g13780.1
Traes_2BS_4D596211E.1	AT3G47570.1	LOC_Os04g15630.1
Traes_2BS_4E719BB4A.1	AT3G47570.1	LOC_Os11g40810.1
Traes_2BS_4E719BB4A1.1	AT3G47570.1	LOC_Os11g40810.1
Traes_2BS_510BCDA5A.1	AT1G28440.1	LOC_Os08g28870.1
Traes_2BS_53271997D.1	AT3G47570.1	LOC_Os04g15630.1
Traes_2BS_5FD1998D4.1	AT3G47570.1	LOC_Os02g13780.1
Traes_2BS_6F5E7D76B.1	AT3G02130.1	LOC_Os07g41140.1
Traes_2BS_72B983B92.1	AT5G10020.1	LOC_Os07g43350.1
Traes_2BS_82E35A769.1	AT3G47570.1	LOC_Os04g15660.1
Traes_2BS_9129BEB1A.1	AT3G47570.1	LOC_Os02g13780.1
Traes_2BS_9182D31B8.1	AT3G47570.1	LOC_Os02g13780.1
Traes_2BS_91EC0D1B7.1	AT2G04300.1	LOC_Os07g38070.1
Traes_2BS_A453E0886.1	AT3G47570.1	LOC_Os04g15630.1
Traes_2BS_B0C8595DF.1	AT1G53730.1	LOC_Os07g42626.1
Traes_2BS_BDB1BA66F.1	AT5G58300.2	LOC_Os07g48310.2
Traes_2BS_BDF775B04.1	AT1G74360.1	LOC_Os07g40630.1
Traes_2BS_C5CDBD022.1	AT5G63930.1	LOC_Os10g06740.1
Traes_2BS_D2ED6DCD7.1	AT3G47570.1	LOC_Os02g13780.1
Traes_2BS_DA454226F.1	AT1G68400.1	LOC_Os07g38640.1
Traes_2BS_E1C6C866F.1	AT3G47570.1	LOC_Os04g15630.1
Traes_2BS_E3E691F85.1	AT3G51740.1	LOC_Os11g01620.1
Traes_2DL_09E7EE3FE.1	AT1G56140.1	LOC_Os04g52600.1
Traes_2DL_3A573C1CD.1	AT3G47570.1	LOC_Os11g07180.1
Traes_2DL_3B0C839E5.1	AT1G79620.1	LOC_Os05g24010.1
Traes_2DL_3F691BC13.1	AT1G63430.1	LOC_Os04g58700.1
Traes_2DL_4CFD341D6.1	AT1G56130.1	LOC_Os04g52600.1
Traes_2DL_520A76000.1	AT3G47570.1	LOC_Os06g38340.1
Traes_2DL_5642F7EAC.1	AT3G02130.1	LOC_Os03g54900.1
Traes_2DL_57B0D42E6.1	AT4G20940.1	LOC_Os07g05190.1
Traes_2DL_69CA30267.1	AT1G56130.1	LOC_Os04g52600.1
Traes_2DL_7788247EE.1	AT1G56130.1	LOC_Os04g52600.1
Traes_2DL_9963476E7.1	AT3G47570.1	LOC_Os07g03000.1
Traes_2DL_A829EFA3C.1	AT5G06940.1	LOC_Os04g39650.1
Traes_2DL_D2D68FAFC.1	AT1G63430.1	LOC_Os04g45170.1
Traes_2DL_E2DA84D05.1	AT3G47570.1	LOC_Os11g36140.1
Traes_2DL_E2F6CE2D9.1	AT1G71830.1	LOC_Os04g38480.1
Traes_2DS_032B64A46.1	AT3G47570.1	LOC_Os04g15660.1
Traes_2DS_09FDE2ECE.1	AT3G47570.1	LOC_Os04g15660.1
Traes_2DS_206FB0C57.1	AT3G47570.1	LOC_Os04g15650.1
Traes_2DS_2132DCCCC.1	AT4G22130.2	LOC_Os07g37810.2
Traes_2DS_22A335A25.1	AT3G47570.1	LOC_Os04g15660.1
Traes_2DS_29ED1D7E0.1	AT2G04300.1	LOC_Os07g38070.1
Traes_2DS_3C86AE7EA.1	AT5G10020.1	LOC_Os07g43350.1
Traes_2DS_742E15E4A.1	AT3G47570.1	LOC_Os04g15660.1
Traes_2DS_915D15B39.1	AT3G47570.1	LOC_Os04g15660.1
Traes_2DS_AC74FD61A.1	AT3G47570.1	LOC_Os11g41100.1
Traes_2DS_ADF8926CE.1	AT3G47570.1	LOC_Os02g13780.1
Traes_2DS_CAF3312DA.1	AT5G07280.1	LOC_Os01g68870.1
Traes_2DS_DE115609C.1	AT3G14350.1	LOC_Os07g42626.1
Traes_2DS_EE811CC92.1	AT3G47570.1	LOC_Os04g15660.1
Traes_2DS_F1CF872A0.1	AT3G47570.1	LOC_Os04g15660.1
Traes_3AL_20144CE84.1	AT3G47570.1	LOC_Os11g47030.1
Traes_3AL_38DF202C5.1	AT5G10290.1	LOC_Os03g49620.5
Traes_3AL_5572A580E.1	AT4G29990.1	LOC_Os01g59570.1
Traes_3AL_5631EB300.1	AT5G07280.1	LOC_Os01g68870.1
Traes_3AL_6518E15DB.1	AT1G06840.1	LOC_Os01g60280.1
Traes_3AL_84A266B0D.1	AT2G37050.3	LOC_Os12g01200.4
Traes_3AL_9D6C25FCD.1	AT4G29990.1	LOC_Os01g59570.1
Traes_3AL_A7DDA6F41.1	AT3G47570.1	LOC_Os01g49920.1
Traes_3AL_D6BFA54C3.1	AT1G79620.1	LOC_Os05g40770.1
Traes_3AL_D7F09DA59.1	AT5G45840.1	LOC_Os01g48390.2
Traes_3AL_FC7EA8925.1	AT4G29990.1	LOC_Os01g59570.1
Traes_3AS_4E051C215.1	AT1G79620.1	LOC_Os12g10740.1
Traes_3AS_7E9A63553.1	AT4G18640.1	LOC_Os01g10900.2
Traes_3AS_829F7EBD1.1	AT3G47570.1	LOC_Os01g05960.1
Traes_3AS_B6D33E1BE.1	AT5G20480.1	LOC_Os11g07260.1
Traes_3AS_C95C632F8.1	AT3G47570.1	LOC_Os10g13970.1
Traes_3AS_FAE8FDFCA.1	AT1G60800.1	LOC_Os01g07630.1
Traes_3AS_FE0B33F6E.1	AT3G47570.1	LOC_Os02g12440.1
Traes_3B_0A6ED48BE.1	AT3G47570.1	LOC_Os11g29790.1
Traes_3B_0DFD83BB0.1	AT3G56370.1	LOC_Os01g60670.1
Traes_3B_3306F2B60.1	AT2G41820.1	LOC_Os07g10630.1
Traes_3B_347C48C15.1	AT4G29990.1	LOC_Os01g59570.1
Traes_3B_3FC548749.1	AT3G13380.1	LOC_Os01g52050.1
Traes_3B_5500D69F3.1	AT3G47570.1	LOC_Os11g46980.1
Traes_3B_5CE03374D.1	AT1G06840.1	LOC_Os01g60280.1
Traes_3B_71F5F4312.1	AT1G06840.1	LOC_Os05g40270.7
Traes_3B_798EE5DC2.1	AT1G28440.1	LOC_Os01g13800.1
Traes_3B_83F0B0296.1	AT5G10290.1	LOC_Os03g49620.5
Traes_3B_879593ED5.1	AT3G47090.1	LOC_Os01g05960.1
Traes_3B_A31D23ED2.1	AT4G29990.1	LOC_Os01g59570.1
Traes_3B_AB2E14101.1	AT4G39400.1	LOC_Os01g52050.1
Traes_3B_B27513A86.1	AT5G58300.2	LOC_Os01g60330.1
Traes_3B_C71B31578.1	AT1G60800.1	LOC_Os01g07630.1
Traes_3B_CBAEDC2C6.1	AT1G79620.1	LOC_Os05g40770.1
Traes_3B_CF1CD417B.1	AT4G18640.1	LOC_Os01g10900.2
Traes_3B_D3F852B9D.1	AT4G29990.1	LOC_Os01g59570.1
Traes_3B_D7C3FD50D.1	AT1G66830.1	LOC_Os01g51400.1
Traes_3B_D8336810E.1	AT2G37050.3	LOC_Os12g01200.4
Traes_3B_D94A71C85.1	AT4G39400.1	LOC_Os01g52050.1
Traes_3B_DA7DB6519.1	AT3G47570.1	LOC_Os01g49920.1
Traes_3B_EB029D501.1	AT3G02130.1	LOC_Os07g41140.1
Traes_3B_EC670FF35.1	AT2G28970.1	LOC_Os01g59570.1
Traes_3B_EC9D0FC5F.1	AT5G07280.1	LOC_Os01g68870.1
Traes_3B_F6ED31358.1	AT1G51860.1	LOC_Os05g44930.1
Traes_3DL_12C800AB7.1	AT5G45840.1	LOC_Os01g48390.2
Traes_3DL_249DEAFBE.1	AT2G28970.1	LOC_Os01g59570.1
Traes_3DL_5FFA24600.1	AT3G47570.1	LOC_Os01g49920.1
Traes_3DL_6D98A54F8.1	AT4G08850.1	LOC_Os02g34790.1
Traes_3DL_7122B82C2.1	AT2G28970.1	LOC_Os01g59570.1
Traes_3DL_72232EE0D.1	AT1G06840.1	LOC_Os05g40270.7
Traes_3DL_73276D402.1	AT1G55610.1	LOC_Os11g47210.1
Traes_3DL_740865E24.1	AT3G47570.1	LOC_Os11g47210.1
Traes_3DL_85AC242CB.1	AT5G10290.1	LOC_Os03g49620.7
Traes_3DL_A466BAECF.1	AT1G56145.1	LOC_Os04g52600.1
Traes_3DL_B5A380A5C.1	AT5G58300.2	LOC_Os01g60330.1
Traes_3DL_CCCAF26BC.1	AT1G06840.1	LOC_Os01g72990.2
Traes_3DS_505659C69.1	AT3G47570.1	LOC_Os02g12440.1
Traes_3DS_5513729A1.1	AT3G47090.1	LOC_Os01g05960.1
Traes_3DS_57C9F64DC.1	AT3G47570.1	LOC_Os11g07260.1
Traes_3DS_735801C27.1	AT3G47570.1	LOC_Os11g07140.1
Traes_3DS_A251C478E.1	AT3G47570.1	LOC_Os11g07260.1
Traes_3DS_A65D97407.1	AT3G47090.1	LOC_Os11g07260.1
Traes_3DS_D60F7F5D9.1	AT1G60800.1	LOC_Os01g07630.1
Traes_4AL_088D3E9A6.1	AT1G72180.1	LOC_Os11g12530.1
Traes_4AL_0C44C35BE.1	AT3G51740.1	LOC_Os12g01700.1
Traes_4AL_1906273A1.1	AT3G47570.1	LOC_Os08g24310.1
Traes_4AL_3C7432A1E.1	AT5G62230.1	LOC_Os06g03970.1
Traes_4AL_3E0090FF9.1	AT5G51560.1	LOC_Os06g04370.1
Traes_4AL_44D3A228A.1	AT3G47570.1	LOC_Os11g07260.1
Traes_4AL_4F7E76BBF.1	AT5G14210.1	LOC_Os11g20360.2
Traes_4AL_69D61737F.1	AT5G66850.1	LOC_Os11g11810.1
Traes_4AL_7389CC4D6.1	AT3G42880.1	LOC_Os11g40550.2
Traes_4AL_745682C27.1	AT3G47090.1	LOC_Os11g41100.1
Traes_4AL_8E27959FD.1	AT4G29990.1	LOC_Os08g40650.1
Traes_4AL_9C7A34EE9.1	AT1G35710.1	LOC_Os01g33110.1
Traes_4AL_AA0CC6D2F.1	AT3G47570.1	LOC_Os08g14990.1
Traes_4AL_C9430F2A2.1	AT1G66150.1	LOC_Os11g26130.1
Traes_4AL_CC989B4A5.1	AT4G08850.1	LOC_Os02g34790.1
Traes_4AL_CDCF32E7A.1	AT4G28650.1	LOC_Os03g05140.1
Traes_4AL_E1F53CF30.1	AT2G16250.1	LOC_Os03g51440.1
Traes_4AS_031757A2A.1	AT5G58300.2	LOC_Os03g21510.1
Traes_4AS_04E4A0063.1	AT5G65700.2	LOC_Os03g12730.1
Traes_4AS_145927471.1	AT3G14470.1	LOC_Os11g10550.1
Traes_4AS_361ADDD17.1	AT3G51740.1	LOC_Os03g18630.1
Traes_4AS_73EAE6633.1	AT1G79620.1	LOC_Os03g21230.1
Traes_4AS_A4B38E814.1	AT1G31420.2	LOC_Os03g16010.1
Traes_4AS_C9430F2A2.1	AT1G66150.1	LOC_Os11g26130.1
Traes_4AS_DABAE8865.1	AT3G42880.1	LOC_Os11g40550.1
Traes_4AS_DFAA00234.1	AT5G10020.1	LOC_Os03g20450.1
Traes_4AS_F0BE29CA6.1	AT3G56370.1	LOC_Os03g21730.1
Traes_4AS_F54BA27F7.1	AT1G53730.1	LOC_Os03g08550.2
Traes_4BL_0A95206D6.1	AT1G31420.2	LOC_Os03g16010.1
Traes_4BL_3682452C7.1	AT3G47570.1	LOC_Os06g38780.1
Traes_4BL_413C72B37.1	AT1G53730.1	LOC_Os10g25090.1
Traes_4BL_8757EF013.1	AT3G47570.1	LOC_Os06g38780.1
Traes_4BL_B36109036.1	AT3G47570.1	LOC_Os11g36190.1
Traes_4BL_D24E19232.1	AT1G66150.1	LOC_Os11g26130.1
Traes_4BL_DF7743A23.1	AT5G58300.2	LOC_Os03g21510.1
Traes_4BS_3D465EE8F.1	AT2G01820.1	LOC_Os04g58910.1
Traes_4BS_526B663EF.1	AT3G51740.1	LOC_Os11g01620.2
Traes_4BS_5FD1998D4.1	AT3G47570.1	LOC_Os02g13780.1
Traes_4BS_626E24EB7.1	AT1G67510.1	LOC_Os12g13300.1
Traes_4BS_7C4CA591A.1	AT2G16250.1	LOC_Os03g51440.1
Traes_4BS_80A5A4F08.1	AT3G42880.1	LOC_Os11g40550.1
Traes_4BS_8F2CB5E84.1	AT5G65700.1	LOC_Os11g12620.1
Traes_4BS_ADB6672F0.1	AT5G14210.1	LOC_Os11g20360.2
Traes_4BS_E024BE836.1	AT1G72180.1	LOC_Os11g12530.1
Traes_4BS_ED4399BF6.1	AT3G47570.1	LOC_Os11g07260.1
Traes_4BS_FC16221A2.1	AT3G47570.1	LOC_Os11g07260.1
Traes_4DL_260357CCC.1	AT3G47570.1	LOC_Os06g38670.1
Traes_4DL_37EDC9698.1	AT3G47570.1	LOC_Os06g38670.1
Traes_4DL_816A82380.1	AT3G56370.1	LOC_Os03g21730.1
Traes_4DL_88EA2BDE1.1	AT3G47580.1	LOC_Os11g36140.1
Traes_4DL_96F8D5869.1	AT1G66150.1	LOC_Os11g26130.1
Traes_4DL_B1B736A00.1	AT1G79620.1	LOC_Os03g21230.1
Traes_4DL_C823EF255.1	AT5G58300.2	LOC_Os03g21510.1
Traes_4DL_D0237CA32.1	AT1G51810.1	LOC_Os01g59570.1
Traes_4DL_D8C52C33F.1	AT5G10020.1	LOC_Os03g20450.1
Traes_4DL_EF6739023.1	AT1G53730.1	LOC_Os03g08550.2
Traes_4DS_05B3D0DD9.1	AT3G47570.1	LOC_Os11g07270.1
Traes_4DS_080C3A615.1	AT3G47570.1	LOC_Os11g07270.1
Traes_4DS_17FF5683F.1	AT3G47570.1	LOC_Os11g07260.1
Traes_4DS_4C358A987.1	AT2G01820.1	LOC_Os03g50810.1
Traes_4DS_88FFBF4EE.1	AT3G47570.1	LOC_Os11g07270.1
Traes_4DS_9119C4A15.1	AT3G42880.1	LOC_Os11g40550.1
Traes_4DS_B761B130E.1	AT5G14210.1	LOC_Os11g20360.2
Traes_4DS_B8A5D78BD.1	AT1G67510.1	LOC_Os12g13300.1
Traes_4DS_BC66FFD46.1	AT2G16250.1	LOC_Os03g51440.1
Traes_4DS_DAC58A2DC.1	AT1G72180.1	LOC_Os11g12530.1
Traes_4DS_F7F6E4552.1	AT3G51740.1	LOC_Os12g01700.1
Traes_5AL_140D4BD4A.1	AT4G29990.1	LOC_Os09g18594.1
Traes_5AL_209FB3EAD.1	AT4G08850.1	LOC_Os01g33110.1
Traes_5AL_239FEEF09.1	AT3G47090.1	LOC_Os11g36190.1
Traes_5AL_4194F0B4F.1	AT3G47570.1	LOC_Os06g38670.1
Traes_5AL_44570C8AA.1	AT2G37050.3	LOC_Os12g01200.3
Traes_5AL_4E3F91755.1	AT1G51860.1	LOC_Os09g19350.1
Traes_5AL_85638E125.1	AT4G08850.1	LOC_Os01g33110.1
Traes_5AL_8DC91F9A4.1	AT3G47570.1	LOC_Os11g07140.1
Traes_5AL_90E59502C.1	AT1G78980.1	LOC_Os09g38700.1
Traes_5AL_922FDD124.1	AT1G07650.1	LOC_Os09g17630.1
Traes_5AL_B248F5775.1	AT3G47570.1	LOC_Os06g38670.1
Traes_5AL_FF147CD95.1	AT3G02130.1	LOC_Os03g54900.1
Traes_5AS_E41BA47E3.1	AT5G62710.1	LOC_Os12g44090.1
Traes_5BL_05CB31C25.1	AT1G48480.1	LOC_Os09g20970.1
Traes_5BL_077D7FCAA.1	AT3G03770.2	LOC_Os03g57780.1
Traes_5BL_0B5C0ACAC.1	AT3G47570.1	LOC_Os08g24310.1
Traes_5BL_12BD22902.1	AT2G36570.1	LOC_Os12g05120.2
Traes_5BL_278904557.1	AT4G29990.1	LOC_Os05g44930.1
Traes_5BL_2ACDA9218.1	AT2G24130.1	LOC_Os09g25540.1
Traes_5BL_31A4C968B.1	AT4G26540.1	LOC_Os09g30190.1
Traes_5BL_3910B342A.1	AT1G17750.1	LOC_Os10g06760.1
Traes_5BL_3E06A51F0.1	AT1G28440.1	LOC_Os09g15700.1
Traes_5BL_4851BB93D.1	AT2G24230.1	LOC_Os08g17410.1
Traes_5BL_49CC5A4361.1	AT1G48480.1	LOC_Os09g23570.1
Traes_5BL_4F92E2D2F.1	AT1G78980.1	LOC_Os09g38700.1
Traes_5BL_63B6994AA.1	AT5G46330.1	LOC_Os11g10310.1
Traes_5BL_6683DC2C8.1	AT3G47570.1	LOC_Os11g36150.1
Traes_5BL_6DF6A8565.1	AT4G08850.1	LOC_Os01g33110.1
Traes_5BL_8DBF82519.1	AT5G65700.1	LOC_Os03g56270.2
Traes_5BL_9FB490A0A.1	AT1G35710.1	LOC_Os01g33110.1
Traes_5BL_B49AE01D3.1	AT4G08850.1	LOC_Os01g33110.1
Traes_5BL_B81842E5B.1	AT2G37050.3	LOC_Os11g01200.1
Traes_5BL_BA0980957.1	AT4G34220.1	LOC_Os09g02250.1
Traes_5BL_CE8B75509.1	AT3G02130.1	LOC_Os03g54900.1
Traes_5BL_DD4C9F446.1	AT3G55950.1	LOC_Os05g40150.1
Traes_5BL_F167D5635.1	AT1G07650.1	LOC_Os09g17630.1
Traes_5BL_F5A06AA29.1	AT3G13380.1	LOC_Os09g12240.1
Traes_5BS_373D5A520.1	AT5G49660.1	LOC_Os12g43660.1
Traes_5BS_45E19A65C.1	AT4G29990.1	LOC_Os12g37980.1
Traes_5BS_4BF0F2F1B.1	AT1G09970.2	LOC_Os12g43640.1
Traes_5BS_587DA8974.1	AT5G62710.1	LOC_Os12g44090.1
Traes_5BS_ECEDC3B59.1	AT3G47570.1	LOC_Os01g05960.1
Traes_5DL_024D77406.1	AT4G29990.1	LOC_Os05g44930.1
Traes_5DL_04D6E2AB8.1	AT3G02130.1	LOC_Os03g54900.1
Traes_5DL_0AFAD48761.1	AT2G24230.1	LOC_Os08g17410.1
Traes_5DL_1B10D9E0E.1	AT2G28970.1	LOC_Os09g19350.1
Traes_5DL_28D30A923.1	AT3G47570.1	LOC_Os11g36150.1
Traes_5DL_3D188C339.1	AT1G28440.1	LOC_Os09g15700.1
Traes_5DL_4BE6BE82E.1	AT1G17750.1	LOC_Os10g06760.1
Traes_5DL_5FF49F6AB.1	AT1G51860.1	LOC_Os09g19350.1
Traes_5DL_786A97124.1	AT3G47570.1	LOC_Os01g05960.1
Traes_5DL_7BFD7261C.1	AT3G47570.1	LOC_Os11g10310.1
Traes_5DL_A11093627.1	AT1G35710.1	LOC_Os01g33110.1
Traes_5DL_ADF051D19.1	AT1G34420.1	LOC_Os12g08180.1
Traes_5DL_C9DD4275B.1	AT4G08850.1	LOC_Os01g33110.1
Traes_5DL_D765A0EEB.1	AT4G29990.1	LOC_Os09g18594.1
Traes_5DL_D794C8995.1	AT1G07650.2	LOC_Os09g17630.1
Traes_5DL_DA208BF44.1	AT5G46330.1	LOC_Os11g10310.1
Traes_5DL_DA76A0727.1	AT2G37050.3	LOC_Os11g01200.1
Traes_5DL_DE006BD75.1	AT1G35710.1	LOC_Os01g33110.1
Traes_5DL_E2477BC0B.1	AT1G78980.1	LOC_Os09g38700.1
Traes_5DL_F1226CCBF.1	AT4G08850.1	LOC_Os01g33110.1
Traes_5DS_27BF60D68.1	AT5G49660.1	LOC_Os12g43660.1
Traes_5DS_8D9B4DE61.1	AT4G29990.1	LOC_Os12g37980.1
Traes_5DS_97EFE4117.1	AT5G62710.1	LOC_Os12g44090.1
Traes_6AL_088483FFC.1	AT3G47580.1	LOC_Os11g29790.1
Traes_6AL_0DC7178A7.1	AT3G47570.1	LOC_Os11g29790.1
Traes_6AL_0E17312C4.1	AT3G25560.1	LOC_Os06g16330.1
Traes_6AL_18DD66CE7.1	AT1G71830.1	LOC_Os04g38480.1
Traes_6AL_4815187D4.1	AT3G47570.1	LOC_Os11g47310.1
Traes_6AL_8FC06D15D.1	AT2G26330.1	LOC_Os06g10230.1
Traes_6AL_C22A20588.1	AT3G47570.1	LOC_Os11g29790.1
Traes_6AL_C2A56B745.1	AT1G35710.1	LOC_Os10g02990.1
Traes_6AL_FCD808A2C.1	AT2G02220.1	LOC_Os02g41890.1
Traes_6AS_09FDBCC99.1	AT5G45780.1	LOC_Os02g14120.1
Traes_6AS_0A72D3AF5.1	AT1G72300.1	LOC_Os02g05950.1
Traes_6AS_0C62233D6.1	AT1G72300.1	LOC_Os02g05910.1
Traes_6AS_33F61B348.1	AT4G22130.1	LOC_Os02g10110.1
Traes_6AS_3DE5736FF.1	AT1G72300.1	LOC_Os02g05910.1
Traes_6AS_46DEF214E.1	AT3G47090.1	LOC_Os01g05960.1
Traes_6AS_4FE7F18F3.1	AT3G47570.1	LOC_Os11g29790.1
Traes_6AS_59FEAEA88.1	AT1G51810.1	LOC_Os01g59570.1
Traes_6AS_658FD4BB5.1	AT3G47090.1	LOC_Os02g12440.1
Traes_6AS_7651E481E.1	AT5G07280.1	LOC_Os01g68870.1
Traes_6AS_8141627D9.1	AT1G72300.1	LOC_Os02g05910.1
Traes_6AS_81A8F6227.1	AT3G47090.1	LOC_Os01g05960.1
Traes_6AS_8684E560A.1	AT1G51810.1	LOC_Os01g59570.1
Traes_6AS_8920C1490.1	AT1G72300.1	LOC_Os02g05970.1
Traes_6AS_90C614F01.1	AT4G29990.1	LOC_Os02g05730.1
Traes_6AS_9BA8C3E7F.1	AT1G72300.1	LOC_Os02g05950.1
Traes_6AS_ACC32562F.1	AT1G72300.1	LOC_Os02g05950.1
Traes_6AS_B801EA659.1	AT1G72300.1	LOC_Os02g05950.1
Traes_6AS_C351D0BCC.1	AT1G72300.1	LOC_Os02g05950.1
Traes_6AS_D09BF5BF8.1	AT1G72300.1	LOC_Os02g05930.1
Traes_6AS_F98A046A4.1	AT4G03390.1	LOC_Os02g07960.3
Traes_6BL_3ED7BA007.1	AT2G19190.1	LOC_Os01g59570.1
Traes_6BL_5C760EEE8.1	AT5G25930.1	LOC_Os02g12910.1
Traes_6BL_6F3D757B2.1	AT5G16000.1	LOC_Os06g16330.1
Traes_6BL_74101AC46.1	AT1G71830.1	LOC_Os04g38480.1
Traes_6BL_9353FB6E5.1	AT3G47570.1	LOC_Os11g29790.1
Traes_6BL_943A1D959.1	AT2G26330.1	LOC_Os06g10230.1
Traes_6BL_D3351F016.1	AT2G02220.1	LOC_Os02g41890.1
Traes_6BS_0EE965756.1	AT3G47570.1	LOC_Os02g13780.1
Traes_6BS_148D64AC1.1	AT4G22130.1	LOC_Os02g04430.1
Traes_6BS_2A18D88A1.1	AT3G47570.1	LOC_Os11g29790.1
Traes_6BS_2A18D88A11.1	AT3G47570.1	LOC_Os11g29790.1
Traes_6BS_2C1B13754.1	AT1G72300.1	LOC_Os02g05950.1
Traes_6BS_365C219F1.1	AT5G45780.1	LOC_Os02g14120.1
Traes_6BS_3D502C4FF.1	AT3G47090.1	LOC_Os01g05960.1
Traes_6BS_3D918779D.1	AT5G07280.1	LOC_Os01g68870.1
Traes_6BS_44C94EF7A.1	AT1G51810.1	LOC_Os01g59570.1
Traes_6BS_56F3DBA42.1	AT1G51850.1	LOC_Os05g44990.1
Traes_6BS_6121C9705.1	AT1G72300.1	LOC_Os02g05930.1
Traes_6BS_67DF198CC.1	AT4G22130.1	LOC_Os02g10110.1
Traes_6BS_742A06EDD.1	AT4G29990.1	LOC_Os01g59570.1
Traes_6BS_7BA051651.1	AT1G72300.1	LOC_Os02g05950.1
Traes_6BS_7F0DA7EF4.1	AT1G72300.1	LOC_Os02g05950.1
Traes_6BS_83614F9DD.1	AT4G29990.1	LOC_Os01g59550.1
Traes_6BS_966E77D9A.1	AT1G72300.1	LOC_Os02g05950.1
Traes_6BS_9BDAEC739.1	AT3G47570.1	LOC_Os01g05960.1
Traes_6BS_A158B7679.1	AT1G72300.1	LOC_Os02g05910.1
Traes_6BS_B56573263.1	AT1G72300.1	LOC_Os02g05980.1
Traes_6BS_B70691D58.1	AT4G29990.1	LOC_Os02g05730.1
Traes_6BS_C921AEBA2.1	AT1G72300.1	LOC_Os02g05950.1
Traes_6BS_CF681530F.1	AT3G47090.1	LOC_Os01g05960.1
Traes_6BS_DFFD8D207.1	AT1G72300.1	LOC_Os02g05950.1
Traes_6BS_E52059EA3.1	AT1G72300.1	LOC_Os02g05950.1
Traes_6BS_FC3E73AC6.1	AT1G72300.1	LOC_Os02g05950.1
Traes_6DL_0EF6FCB35.1	AT3G47570.1	LOC_Os02g40180.1
Traes_6DL_190FBCEF8.1	AT5G16000.1	LOC_Os06g16330.1
Traes_6DL_1EC4A77EE.1	AT3G47570.1	LOC_Os11g29790.1
Traes_6DL_505BD5478.1	AT2G26330.1	LOC_Os06g10230.1
Traes_6DL_5B3132521.1	AT3G47570.1	LOC_Os11g10310.1
Traes_6DL_5CCC8021D.1	AT3G47570.1	LOC_Os02g13780.1
Traes_6DL_62B8235B8.1	AT3G47570.1	LOC_Os10g22890.1
Traes_6DL_B7FB8A787.1	AT2G02220.1	LOC_Os02g41890.1
Traes_6DL_E2589E93D.1	AT1G71830.1	LOC_Os04g38480.1
Traes_6DS_02D9D071B.1	AT3G47570.1	LOC_Os11g07260.1
Traes_6DS_03416621F.1	AT1G72300.1	LOC_Os02g05930.1
Traes_6DS_0C7CCF381.1	AT1G72300.1	LOC_Os02g05950.1
Traes_6DS_20E4180D5.1	AT3G47110.1	LOC_Os01g05960.1
Traes_6DS_28AC66057.1	AT1G72300.1	LOC_Os02g05950.1
Traes_6DS_2E767B57A.1	AT1G72300.1	LOC_Os02g05910.1
Traes_6DS_324E2E32A.1	AT1G72300.1	LOC_Os02g05950.1
Traes_6DS_37CE2D637.1	AT3G47570.1	LOC_Os02g12450.1
Traes_6DS_43902276F.1	AT5G07280.1	LOC_Os01g68870.1
Traes_6DS_50D1DE754.1	AT4G22130.2	LOC_Os02g09740.2
Traes_6DS_548140E5A.1	AT3G47570.1	LOC_Os11g29790.1
Traes_6DS_5F7F45FD1.1	AT1G51850.1	LOC_Os05g44970.1
Traes_6DS_6E865520A.1	AT1G72300.1	LOC_Os02g05950.1
Traes_6DS_74F42074B.1	AT3G47570.1	LOC_Os02g12400.1
Traes_6DS_9DF272FBB.1	AT1G72300.1	LOC_Os02g05950.1
Traes_6DS_B85E4EA94.1	AT4G29990.1	LOC_Os01g59570.1
Traes_6DS_BCE24BE99.1	AT4G22130.1	LOC_Os02g10110.1
Traes_6DS_C0BF3018B.1	AT5G45780.1	LOC_Os02g14120.1
Traes_6DS_C1B7F14A41.1	AT1G72300.1	LOC_Os02g05930.1
Traes_6DS_C4861C9FF.1	AT5G25930.1	LOC_Os02g12910.1
Traes_6DS_C6B122880.1	AT1G51810.1	LOC_Os01g59570.1
Traes_6DS_D12396896.1	AT1G72300.1	LOC_Os02g05950.1
Traes_6DS_DD7B29152.1	AT1G72300.1	LOC_Os02g05930.1
Traes_6DS_EA5E8D85F.1	AT3G47090.1	LOC_Os02g12400.1
Traes_6DS_FFEA7560F.1	AT1G72300.1	LOC_Os02g05950.1
Traes_7AL_00BB033C1.1	AT3G47570.1	LOC_Os01g05960.1
Traes_7AL_0958540A7.1	AT3G47570.1	LOC_Os01g05960.1
Traes_7AL_0CFE6B74B.1	AT3G47570.1	LOC_Os06g38670.1
Traes_7AL_45DDCD068.1	AT3G47090.1	LOC_Os06g45630.1
Traes_7AL_4A6E3BFB0.1	AT3G47570.1	LOC_Os06g38650.1
Traes_7AL_4E9560A80.1	AT3G47570.1	LOC_Os02g12400.1
Traes_7AL_880E72F4A.1	AT2G45340.1	LOC_Os08g02440.1
Traes_7AL_95FA4DBC0.1	AT1G34210.1	LOC_Os08g07760.1
Traes_7AL_AB7A2AB91.1	AT4G22130.1	LOC_Os02g09740.1
Traes_7AL_DA8343C6B.1	AT3G47570.1	LOC_Os01g05980.1
Traes_7AL_F0E04F6F0.1	AT4G03390.1	LOC_Os06g45020.1
Traes_7AL_F9127BBC5.1	AT4G08850.1	LOC_Os02g34790.1
Traes_7AS_146DDE769.1	AT4G08850.2	LOC_Os01g33110.1
Traes_7AS_28B4987F0.1	AT3G47570.1	LOC_Os11g41100.1
Traes_7AS_40984D058.1	AT5G16000.1	LOC_Os06g16330.1
Traes_7AS_89A1BC551.1	AT1G73080.1	LOC_Os08g34640.1
Traes_7AS_89F353954.1	AT5G10290.1	LOC_Os11g39370.1
Traes_7AS_B62D0E401.1	AT5G62230.1	LOC_Os06g03970.1
Traes_7AS_C414AF939.1	AT1G06840.1	LOC_Os01g72990.2
Traes_7AS_F8FB007E9.1	AT1G73080.1	LOC_Os08g34640.1
Traes_7BL_26B5F81E0.1	AT4G03390.1	LOC_Os06g45020.1
Traes_7BL_27A1537FC.1	AT3G47570.1	LOC_Os06g38340.1
Traes_7BL_50E3F93EB.1	AT3G47570.1	LOC_Os02g12400.1
Traes_7BL_756DF9D13.1	AT4G22130.1	LOC_Os02g09740.1
Traes_7BL_892A42E7B.1	AT3G47570.1	LOC_Os01g05960.1
Traes_7BL_9EA381351.1	AT3G47570.1	LOC_Os02g12400.1
Traes_7BL_BB32C4D68.1	AT3G47570.1	LOC_Os06g38670.1
Traes_7BL_E42AD3557.1	AT3G47570.1	LOC_Os01g05960.1
Traes_7BS_4F96640A2.1	AT5G10290.1	LOC_Os11g39370.1
Traes_7BS_5029D06BA.1	AT1G06840.1	LOC_Os01g72990.2
Traes_7BS_7CE784C2C.1	AT5G16000.1	LOC_Os06g16330.1
Traes_7BS_803508A49.1	AT1G71830.1	LOC_Os08g07760.1
Traes_7BS_BEA71AF3F.1	AT2G26330.1	LOC_Os06g10230.1
Traes_7BS_E02DEC947.1	AT1G73080.1	LOC_Os08g34640.1
Traes_7DL_17D5E6E22.1	AT1G34210.1	LOC_Os08g07760.1
Traes_7DL_212DC5147.1	AT3G47570.1	LOC_Os11g29790.1
Traes_7DL_37920234C.1	AT4G08850.1	LOC_Os02g34790.1
Traes_7DL_40D3A519E.1	AT1G72300.1	LOC_Os06g47650.1
Traes_7DL_49D80A0B2.1	AT3G47570.1	LOC_Os06g38340.1
Traes_7DL_6599172BA.1	AT4G03390.1	LOC_Os06g45020.1
Traes_7DL_6D0B74E28.1	AT4G22130.1	LOC_Os02g09740.1
Traes_7DL_718D4F1F6.1	AT3G24660.1	LOC_Os08g45060.1
Traes_7DL_7C328F06B.1	AT3G47570.1	LOC_Os06g45630.1
Traes_7DL_8C38F134B.1	AT2G45340.1	LOC_Os08g02440.1
Traes_7DL_99309361C.1	AT3G47570.1	LOC_Os08g14990.1
Traes_7DL_A1EFFD36B.1	AT3G47570.1	LOC_Os01g05960.1
Traes_7DL_D063B8057.1	AT3G47570.1	LOC_Os06g38670.1
Traes_7DL_E62CF2BD6.1	AT3G47570.1	LOC_Os06g38340.1
Traes_7DL_F026FF884.1	AT3G47570.1	LOC_Os02g12450.1
Traes_7DL_F2E695B64.1	AT3G47570.1	LOC_Os11g41100.1
Traes_7DS_04DBC98E0.1	AT1G73080.1	LOC_Os08g34640.1
Traes_7DS_0554D792C.1	AT5G16000.1	LOC_Os06g16330.1
Traes_7DS_167897994.1	AT5G10290.1	LOC_Os11g39370.1
Traes_7DS_4563FC5AE.1	AT5G62230.1	LOC_Os06g03970.1
Traes_7DS_582D477E1.1	AT2G26330.1	LOC_Os06g10230.1
Traes_7DS_6233E5A7D.1	AT1G73080.1	LOC_Os08g34640.1
Traes_7DS_7E5E07181.1	AT3G47090.1	LOC_Os11g41100.1
Traes_7DS_F2A50E14F.1	AT5G51560.1	LOC_Os06g04370.1
