# Supplementary material for: Genomic Dissection and Expression Profiling Revealed Functional Divergence in Triticum aestivum Leucine Rich Repeat Receptor Like Kinases (TaLRRKs)
Source: Front Plant Sci. 2016 Sep 22;7:1374. doi: 10.3389/fpls.2016.01374 (PMC5031697; doi:10.3389/fpls.2016.01374)
Supplement: File S6 — Annotation and gene ontology mapping of LRR receptor like kinases using B2G tool at e-value 10-6. [file DataSheet6.XLSX]

## Sheet: Sheet1
	Files S6: Annotation and gene ontology mapping of TaLRRKs using Blast2GO tool at e-value 10-6.
Sequence IDs	Seq Description	Sequence length	min. e-value	% Similarity mean	#GO	GO	Enzyme Codes
Traes_1AL_015BAE72C.1	lrr receptor-like serine threonine-protein kinase	2091	0	0.7255	11	F:peptide receptor activity; F:ATP binding; F:protein tyrosine kinase activity; C:plasmodesma; F:ubiquitin protein ligase binding; P:protein autophosphorylation; C:cytoplasmic, membrane-bounded vesicle; P:transmembrane receptor protein serine/threonine kinase signaling pathway; C:plasma membrane; F:transmembrane receptor protein serine/threonine kinase activity; P:hormone-mediated signaling pathw…	EC:2.7.10; EC:2.7.11
Traes_1AL_1A5D607B4.1	lrr receptor-like serine threonine-protein kinase	2577	0	0.701	7	F:ATP binding; P:signal transduction; F:signaling receptor activity; C:integral component of membrane; C:cell part; F:protein serine/threonine kinase activity; P:protein phosphorylation	EC:2.7.11
Traes_1AL_222FC742B.1	probable inactive leucine-rich repeat receptor-like protein kinase at1g66830-like	1572	0	0.787	17	C:chloroplast stroma; P:covalent chromatin modification; F:2-alkenal reductase [NAD(P)] activity; P:floral whorl development; P:floral organ formation; P:single-organism organelle organization; F:protein kinase activity; P:chromatin silencing; C:plant-type cell wall; P:protein phosphorylation; P:phyllome development; C:plasma membrane; F:ATP binding; C:integral component of membrane; P:gene silen…	EC:1.3.1.74
Traes_1AL_36E53D1C5.1	lrr receptor-like serine threonine-protein kinase	3210	0	0.709	7	F:ATP binding; P:signal transduction; F:signaling receptor activity; C:integral component of membrane; C:cytoplasmic, membrane-bounded vesicle; F:protein serine/threonine kinase activity; P:protein phosphorylation	EC:2.7.11
Traes_1AL_48FDAC1B3.1	probably inactive leucine-rich repeat receptor-like protein kinase at5g48380-like	1818	0	0.821	17	P:salicylic acid mediated signaling pathway; P:protein autophosphorylation; P:negative regulation of cell death; P:salicylic acid biosynthetic process; P:transmembrane receptor protein serine/threonine kinase signaling pathway; P:defense response to bacterium; C:plasma membrane; F:transmembrane receptor protein serine/threonine kinase activity; P:hormone-mediated signaling pathway; F:peptide rece…	EC:2.7.11
Traes_1AL_4DD378632.1	leucine-rich repeat receptor-like protein kinase at2g19210-like	2790	0	0.701	6	F:ATP binding; P:signal transduction; F:signaling receptor activity; C:cytoplasmic, membrane-bounded vesicle; F:protein serine/threonine kinase activity; P:protein phosphorylation	EC:2.7.11
Traes_1AL_60B9E2627.1	probable inactive receptor kinase at5g58300-like	1923	0	0.765	4	F:ATP binding; C:integral component of membrane; F:protein kinase activity; P:protein phosphorylation	-
Traes_1AL_7262657D3.1	leucine-rich repeat receptor-like protein kinase at2g19210-like	1791	0	0.7	9	F:peptide receptor activity; C:plasmodesma; F:ubiquitin protein ligase binding; P:protein autophosphorylation; C:cytoplasmic, membrane-bounded vesicle; P:transmembrane receptor protein serine/threonine kinase signaling pathway; C:plasma membrane; F:transmembrane receptor protein serine/threonine kinase activity; P:hormone-mediated signaling pathway	EC:2.7.11
Traes_1AL_7E3623F89.1	probable lrr receptor-like serine threonine-protein kinase mrh1-like	1641	0	0.6305	4	F:ATP binding; C:integral component of membrane; F:protein kinase activity; P:protein phosphorylation	-
Traes_1AL_88C4E33E6.1	protein kinase receptor type precursor	1689	0	0.705	11	F:nucleotide binding; F:peptide receptor activity; C:plasmodesma; F:ubiquitin protein ligase binding; C:mitochondrion; P:protein autophosphorylation; C:cytoplasmic, membrane-bounded vesicle; P:transmembrane receptor protein serine/threonine kinase signaling pathway; C:plasma membrane; F:transmembrane receptor protein serine/threonine kinase activity; P:hormone-mediated signaling pathway	EC:2.7.11
Traes_1AL_9B45E596F.1	leucine-rich repeat receptor-like protein kinase at2g19210-like	2109	0	0.722	10	F:peptide receptor activity; F:ATP binding; C:plasmodesma; F:ubiquitin protein ligase binding; P:protein autophosphorylation; C:cytoplasmic, membrane-bounded vesicle; P:transmembrane receptor protein serine/threonine kinase signaling pathway; C:plasma membrane; F:transmembrane receptor protein serine/threonine kinase activity; P:hormone-mediated signaling pathway	EC:2.7.11
Traes_1AL_E24044A9F.1	leucine-rich repeat receptor-like protein kinase at2g19210-like	1314	1.2e-116	0.715	11	F:peptide receptor activity; F:ATP binding; F:protein tyrosine kinase activity; C:plasmodesma; F:ubiquitin protein ligase binding; P:protein autophosphorylation; C:cytoplasmic, membrane-bounded vesicle; P:transmembrane receptor protein serine/threonine kinase signaling pathway; C:plasma membrane; F:transmembrane receptor protein serine/threonine kinase activity; P:hormone-mediated signaling pathw…	EC:2.7.10; EC:2.7.11
Traes_1AL_F171CDC68.1	leucine-rich repeat receptor-like protein kinase family protein	2838	0	0.7855	5	F:ATP binding; C:integral component of membrane; C:cytoplasmic, membrane-bounded vesicle; F:protein serine/threonine kinase activity; P:protein phosphorylation	EC:2.7.11
Traes_1AS_0D7003754.1	lrr receptor-like serine threonine-protein kinase	1293	0	0.7985	11	F:peptide receptor activity; F:ATP binding; C:plasmodesma; F:ubiquitin protein ligase binding; C:mitochondrion; C:integral component of membrane; P:protein autophosphorylation; P:transmembrane receptor protein serine/threonine kinase signaling pathway; C:plasma membrane; F:transmembrane receptor protein serine/threonine kinase activity; P:hormone-mediated signaling pathway	EC:2.7.11
Traes_1AS_126301F41.1	leucine-rich repeat receptor-like protein kinase at2g19210-like	1572	0	0.727	9	F:peptide receptor activity; C:plasmodesma; F:ubiquitin protein ligase binding; P:protein autophosphorylation; C:cytoplasmic, membrane-bounded vesicle; P:transmembrane receptor protein serine/threonine kinase signaling pathway; C:plasma membrane; F:transmembrane receptor protein serine/threonine kinase activity; P:hormone-mediated signaling pathway	EC:2.7.11
Traes_1AS_3CF969B6A.1	lrr receptor-like serine threonine-protein kinase	2760	0	0.611	4	F:ATP binding; C:integral component of membrane; F:protein serine/threonine kinase activity; P:protein phosphorylation	EC:2.7.11
Traes_1AS_49B9E658F.1	lrr receptor-like serine threonine-protein kinase	1464	0	0.703	9	F:nucleotide binding; F:peptide receptor activity; C:plasmodesma; F:ubiquitin protein ligase binding; P:protein autophosphorylation; P:transmembrane receptor protein serine/threonine kinase signaling pathway; C:plasma membrane; F:transmembrane receptor protein serine/threonine kinase activity; P:hormone-mediated signaling pathway	EC:2.7.11
Traes_1AS_5F591BB6F.1	lrr receptor-like serine threonine-protein kinase	2850	0	0.644	7	F:nucleotide binding; P:signal transduction; C:membrane; F:signaling receptor activity; C:cell part; F:protein kinase activity; P:protein phosphorylation	-
Traes_1AS_853B8F438.1	lrr receptor-like serine threonine-protein kinase	2244	0	0.736	10	F:peptide receptor activity; F:ATP binding; C:plasmodesma; F:ubiquitin protein ligase binding; C:integral component of membrane; P:protein autophosphorylation; P:transmembrane receptor protein serine/threonine kinase signaling pathway; C:plasma membrane; F:transmembrane receptor protein serine/threonine kinase activity; P:hormone-mediated signaling pathway	EC:2.7.11
Traes_1AS_A81221E1D.1	lrr receptor-like serine threonine-protein kinase	2247	0	0.732	10	F:peptide receptor activity; F:ATP binding; C:plasmodesma; F:ubiquitin protein ligase binding; C:integral component of membrane; P:protein autophosphorylation; P:transmembrane receptor protein serine/threonine kinase signaling pathway; C:plasma membrane; F:transmembrane receptor protein serine/threonine kinase activity; P:hormone-mediated signaling pathway	EC:2.7.11
Traes_1AS_BDECE97A5.1	lrr receptor-like serine threonine-protein kinase	2544	0	0.666	9	F:nucleotide binding; F:peptide receptor activity; C:plasmodesma; F:ubiquitin protein ligase binding; P:protein autophosphorylation; P:transmembrane receptor protein serine/threonine kinase signaling pathway; C:plasma membrane; F:transmembrane receptor protein serine/threonine kinase activity; P:hormone-mediated signaling pathway	EC:2.7.11
Traes_1BL_13E2A6068.1	probable leucine-rich repeat receptor-like protein kinase at5g49770-like	2298	0	0.71	12	F:peptide receptor activity; F:ATP binding; C:plasmodesma; F:ubiquitin protein ligase binding; C:mitochondrion; C:integral component of membrane; P:protein autophosphorylation; C:cytoplasmic, membrane-bounded vesicle; P:transmembrane receptor protein serine/threonine kinase signaling pathway; C:plasma membrane; F:transmembrane receptor protein serine/threonine kinase activity; P:hormone-mediated …	EC:2.7.11
Traes_1BL_233A2D537.1	lrr receptor-like serine threonine-protein kinase	3138	0	0.7305	10	F:peptide receptor activity; F:ATP binding; C:plasmodesma; F:ubiquitin protein ligase binding; C:integral component of membrane; P:protein autophosphorylation; P:transmembrane receptor protein serine/threonine kinase signaling pathway; C:plasma membrane; F:transmembrane receptor protein serine/threonine kinase activity; P:hormone-mediated signaling pathway	EC:2.7.11
Traes_1BL_3F4BF09B6.1	leucine-rich repeat receptor-like protein kinase at2g19210-like	1398	0	0.786	10	F:peptide receptor activity; F:ATP binding; C:plasmodesma; F:ubiquitin protein ligase binding; P:protein autophosphorylation; C:cytoplasmic, membrane-bounded vesicle; P:transmembrane receptor protein serine/threonine kinase signaling pathway; C:plasma membrane; F:transmembrane receptor protein serine/threonine kinase activity; P:hormone-mediated signaling pathway	EC:2.7.11
Traes_1BL_492A736EC.1	lrr receptor-like serine threonine-protein kinase	3174	0	0.7695	12	F:peptide receptor activity; F:ATP binding; F:protein tyrosine kinase activity; C:plasmodesma; F:ubiquitin protein ligase binding; C:integral component of membrane; P:protein autophosphorylation; C:cytoplasmic, membrane-bounded vesicle; P:transmembrane receptor protein serine/threonine kinase signaling pathway; C:plasma membrane; F:transmembrane receptor protein serine/threonine kinase activity; …	EC:2.7.10; EC:2.7.11
Traes_1BL_59C620E19.1	leucine-rich repeat receptor-like protein kinase at2g19210-like	1350	7.8e-159	0.734	11	F:peptide receptor activity; F:ATP binding; F:protein tyrosine kinase activity; C:plasmodesma; F:ubiquitin protein ligase binding; P:protein autophosphorylation; C:cytoplasmic, membrane-bounded vesicle; P:transmembrane receptor protein serine/threonine kinase signaling pathway; C:plasma membrane; F:transmembrane receptor protein serine/threonine kinase activity; P:hormone-mediated signaling pathw…	EC:2.7.10; EC:2.7.11
Traes_1BL_80F83E588.1	lrr receptor-like serine threonine-protein kinase	3033	0	0.746	11	F:peptide receptor activity; F:ATP binding; C:plasmodesma; F:ubiquitin protein ligase binding; C:integral component of membrane; P:protein autophosphorylation; C:cytoplasmic, membrane-bounded vesicle; P:transmembrane receptor protein serine/threonine kinase signaling pathway; C:plasma membrane; F:transmembrane receptor protein serine/threonine kinase activity; P:hormone-mediated signaling pathway	EC:2.7.11
Traes_1BL_8B2154D65.1	receptor kinase-like proteni	927	3e-59	0.7245	11	F:nucleotide binding; F:peptide receptor activity; C:plasmodesma; F:ubiquitin protein ligase binding; F:ion binding; P:protein autophosphorylation; C:cytoplasmic, membrane-bounded vesicle; P:transmembrane receptor protein serine/threonine kinase signaling pathway; C:plasma membrane; F:transmembrane receptor protein serine/threonine kinase activity; P:hormone-mediated signaling pathway	EC:2.7.11
Traes_1BL_B08DFCFE9.1	probably inactive leucine-rich repeat receptor-like protein kinase at5g48380-like	1818	0	0.816	17	P:salicylic acid mediated signaling pathway; P:protein autophosphorylation; P:negative regulation of cell death; P:salicylic acid biosynthetic process; P:transmembrane receptor protein serine/threonine kinase signaling pathway; P:defense response to bacterium; C:plasma membrane; F:transmembrane receptor protein serine/threonine kinase activity; P:hormone-mediated signaling pathway; F:peptide rece…	EC:2.7.11
Traes_1BL_C8ED70412.1	leucine-rich repeat receptor-like protein kinase at2g19210-like	2100	0	0.7565	10	F:peptide receptor activity; F:ATP binding; C:plasmodesma; F:ubiquitin protein ligase binding; P:protein autophosphorylation; C:cytoplasmic, membrane-bounded vesicle; P:transmembrane receptor protein serine/threonine kinase signaling pathway; C:plasma membrane; F:transmembrane receptor protein serine/threonine kinase activity; P:hormone-mediated signaling pathway	EC:2.7.11
Traes_1BL_F5C61E8A2.1	leucine-rich repeat receptor-like protein kinase at2g19210-like	2814	0	0.7205	9	F:peptide receptor activity; C:plasmodesma; F:ubiquitin protein ligase binding; P:protein autophosphorylation; C:cytoplasmic, membrane-bounded vesicle; P:transmembrane receptor protein serine/threonine kinase signaling pathway; C:plasma membrane; F:transmembrane receptor protein serine/threonine kinase activity; P:hormone-mediated signaling pathway	EC:2.7.11
Traes_1BL_FAC03ADDA.1	probable inactive receptor kinase at5g58300-like	1923	0	0.763	4	F:ATP binding; C:integral component of membrane; F:protein kinase activity; P:protein phosphorylation	-
Traes_1BS_024A580FB.1	lrr receptor-like serine threonine-protein kinase	3138	0	0.698	10	F:peptide receptor activity; F:ATP binding; C:plasmodesma; F:ubiquitin protein ligase binding; C:integral component of membrane; P:protein autophosphorylation; P:transmembrane receptor protein serine/threonine kinase signaling pathway; C:plasma membrane; F:transmembrane receptor protein serine/threonine kinase activity; P:hormone-mediated signaling pathway	EC:2.7.11
Traes_1BS_0BC1EB8D5.1	lrr receptor-like serine threonine-protein kinase	3399	0	0.6925	10	F:peptide receptor activity; F:ATP binding; C:plasmodesma; F:ubiquitin protein ligase binding; C:integral component of membrane; P:protein autophosphorylation; P:transmembrane receptor protein serine/threonine kinase signaling pathway; C:plasma membrane; F:transmembrane receptor protein serine/threonine kinase activity; P:hormone-mediated signaling pathway	EC:2.7.11
Traes_1BS_0EFA39696.1	leucine-rich repeat receptor-like protein kinase at2g19210-like	2640	0	0.741	10	F:peptide receptor activity; F:ATP binding; C:plasmodesma; F:ubiquitin protein ligase binding; P:protein autophosphorylation; C:cytoplasmic, membrane-bounded vesicle; P:transmembrane receptor protein serine/threonine kinase signaling pathway; C:plasma membrane; F:transmembrane receptor protein serine/threonine kinase activity; P:hormone-mediated signaling pathway	EC:2.7.11
Traes_1BS_3D04F8758.1	probable lrr receptor-like serine threonine-protein kinase at4g26540-like	3357	0	0.786	11	F:peptide receptor activity; F:ATP binding; C:plasmodesma; F:ubiquitin protein ligase binding; C:integral component of membrane; P:protein autophosphorylation; C:cytoplasmic, membrane-bounded vesicle; P:transmembrane receptor protein serine/threonine kinase signaling pathway; C:plasma membrane; F:transmembrane receptor protein serine/threonine kinase activity; P:hormone-mediated signaling pathway	EC:2.7.11
Traes_1BS_3E4052CF2.1	lrr receptor-like serine threonine-protein kinase	3273	0	0.6985	10	F:peptide receptor activity; F:ATP binding; C:plasmodesma; F:ubiquitin protein ligase binding; C:integral component of membrane; P:protein autophosphorylation; P:transmembrane receptor protein serine/threonine kinase signaling pathway; C:plasma membrane; F:transmembrane receptor protein serine/threonine kinase activity; P:hormone-mediated signaling pathway	EC:2.7.11
Traes_1BS_8A04C604C.1	lrr receptor-like serine threonine-protein kinase	1677	0	0.789	10	F:peptide receptor activity; F:ATP binding; C:plasmodesma; F:ubiquitin protein ligase binding; C:integral component of membrane; P:protein autophosphorylation; P:transmembrane receptor protein serine/threonine kinase signaling pathway; C:plasma membrane; F:transmembrane receptor protein serine/threonine kinase activity; P:hormone-mediated signaling pathway	EC:2.7.11
Traes_1BS_B285F1829.1	lrr receptor-like serine threonine-protein kinase	1590	0	0.753	10	F:peptide receptor activity; F:ATP binding; C:plasmodesma; F:ubiquitin protein ligase binding; C:integral component of membrane; P:protein autophosphorylation; P:transmembrane receptor protein serine/threonine kinase signaling pathway; C:plasma membrane; F:transmembrane receptor protein serine/threonine kinase activity; P:hormone-mediated signaling pathway	EC:2.7.11
Traes_1BS_C7BCFEFA4.1	leucine-rich repeat receptor-like protein kinase at2g19210-like	2805	0	0.727	9	F:peptide receptor activity; C:plasmodesma; F:ubiquitin protein ligase binding; P:protein autophosphorylation; C:cytoplasmic, membrane-bounded vesicle; P:transmembrane receptor protein serine/threonine kinase signaling pathway; C:plasma membrane; F:transmembrane receptor protein serine/threonine kinase activity; P:hormone-mediated signaling pathway	EC:2.7.11
Traes_1BS_C80E668C8.1	lrr receptor-like serine threonine-protein kinase	1977	0	0.6875	9	F:nucleotide binding; F:peptide receptor activity; C:plasmodesma; F:ubiquitin protein ligase binding; P:protein autophosphorylation; P:transmembrane receptor protein serine/threonine kinase signaling pathway; C:plasma membrane; F:transmembrane receptor protein serine/threonine kinase activity; P:hormone-mediated signaling pathway	EC:2.7.11
Traes_1BS_D81308A45.1	lrr receptor-like serine threonine-protein kinase	2985	0	0.7125	10	F:peptide receptor activity; F:ATP binding; C:plasmodesma; F:ubiquitin protein ligase binding; C:integral component of membrane; P:protein autophosphorylation; P:transmembrane receptor protein serine/threonine kinase signaling pathway; C:plasma membrane; F:transmembrane receptor protein serine/threonine kinase activity; P:hormone-mediated signaling pathway	EC:2.7.11
Traes_1BS_D9B54E5CF.1	lrr receptor-like serine threonine-protein kinase	2031	0	0.7075	10	F:peptide receptor activity; F:ATP binding; C:plasmodesma; F:ubiquitin protein ligase binding; C:integral component of membrane; P:protein autophosphorylation; P:transmembrane receptor protein serine/threonine kinase signaling pathway; C:plasma membrane; F:transmembrane receptor protein serine/threonine kinase activity; P:hormone-mediated signaling pathway	EC:2.7.11
Traes_1BS_EA1207F88.1	lrr receptor-like serine threonine-protein kinase	1098	6.2e-129	0.6315	4	C:membrane; P:phosphorylation; F:binding; F:kinase activity	-
Traes_1BS_F2B009FD8.1	lrr receptor-like serine threonine-protein kinase	2097	0	0.711	10	F:peptide receptor activity; F:ATP binding; C:plasmodesma; F:ubiquitin protein ligase binding; C:integral component of membrane; P:protein autophosphorylation; P:transmembrane receptor protein serine/threonine kinase signaling pathway; C:plasma membrane; F:transmembrane receptor protein serine/threonine kinase activity; P:hormone-mediated signaling pathway	EC:2.7.11
Traes_1DL_0715CD9A6.1	leucine-rich repeat receptor-like protein kinase at2g19210-like	1611	0	0.683	6	F:ATP binding; P:signal transduction; F:signaling receptor activity; C:cell part; F:protein serine/threonine kinase activity; P:protein phosphorylation	EC:2.7.11
Traes_1DL_08ECA7871.1	probable inactive receptor kinase at5g58300-like	1509	0	0.746	4	F:ATP binding; C:integral component of membrane; F:protein kinase activity; P:protein phosphorylation	-
Traes_1DL_21384B2A9.1	leucine-rich repeat receptor-like protein kinase at2g19210-like	1506	0	0.7785	10	F:peptide receptor activity; F:ATP binding; C:plasmodesma; F:ubiquitin protein ligase binding; P:protein autophosphorylation; C:cytoplasmic, membrane-bounded vesicle; P:transmembrane receptor protein serine/threonine kinase signaling pathway; C:plasma membrane; F:transmembrane receptor protein serine/threonine kinase activity; P:hormone-mediated signaling pathway	EC:2.7.11
Traes_1DL_2B87D1396.1	probable leucine-rich repeat receptor-like protein kinase at5g49770-like	2076	0	0.71	12	F:peptide receptor activity; F:ATP binding; C:plasmodesma; F:ubiquitin protein ligase binding; C:mitochondrion; C:integral component of membrane; P:protein autophosphorylation; C:cytoplasmic, membrane-bounded vesicle; P:transmembrane receptor protein serine/threonine kinase signaling pathway; C:plasma membrane; F:transmembrane receptor protein serine/threonine kinase activity; P:hormone-mediated …	EC:2.7.11
Traes_1DL_37CFA5738.1	lrr receptor-like serine threonine-protein kinase	3087	0	0.744	7	F:ATP binding; P:signal transduction; F:signaling receptor activity; C:integral component of membrane; C:cytoplasmic, membrane-bounded vesicle; F:protein serine/threonine kinase activity; P:protein phosphorylation	EC:2.7.11
Traes_1DL_38ABC82C0.1	lrr receptor-like serine threonine-protein kinase	2064	0	0.6885	8	F:peptide receptor activity; C:plasmodesma; F:ubiquitin protein ligase binding; P:protein autophosphorylation; P:transmembrane receptor protein serine/threonine kinase signaling pathway; C:plasma membrane; F:transmembrane receptor protein serine/threonine kinase activity; P:hormone-mediated signaling pathway	EC:2.7.11
Traes_1DL_3EE5BBEA1.1	leucine-rich repeat receptor-like protein kinase at2g19210-like	1818	0	0.753	10	F:nucleotide binding; F:peptide receptor activity; C:plasmodesma; F:ubiquitin protein ligase binding; P:protein autophosphorylation; C:cytoplasmic, membrane-bounded vesicle; P:transmembrane receptor protein serine/threonine kinase signaling pathway; C:plasma membrane; F:transmembrane receptor protein serine/threonine kinase activity; P:hormone-mediated signaling pathway	EC:2.7.11
Traes_1DL_4E7B5379F.1	lrr receptor-like serine threonine-protein kinase	1731	0	0.822	12	F:peptide receptor activity; F:ATP binding; F:protein tyrosine kinase activity; C:plasmodesma; F:ubiquitin protein ligase binding; C:integral component of membrane; P:protein autophosphorylation; C:cytoplasmic, membrane-bounded vesicle; P:transmembrane receptor protein serine/threonine kinase signaling pathway; C:plasma membrane; F:transmembrane receptor protein serine/threonine kinase activity; …	EC:2.7.10; EC:2.7.11
Traes_1DL_53C2C5E14.1	probable lrr receptor-like serine threonine-protein kinase mrh1-like	1767	0	0.627	5	F:ATP binding; C:integral component of membrane; C:cytoplasmic, membrane-bounded vesicle; F:protein kinase activity; P:protein phosphorylation	-
Traes_1DL_5F7868CCC.1	leucine-rich repeat receptor-like protein kinase at2g19210-like	2586	0	0.7425	10	F:peptide receptor activity; F:ATP binding; C:plasmodesma; F:ubiquitin protein ligase binding; P:protein autophosphorylation; C:cytoplasmic, membrane-bounded vesicle; P:transmembrane receptor protein serine/threonine kinase signaling pathway; C:plasma membrane; F:transmembrane receptor protein serine/threonine kinase activity; P:hormone-mediated signaling pathway	EC:2.7.11
Traes_1DL_809CA70F3.1	probable lrr receptor-like serine threonine-protein kinase at4g08850-like	1761	0	0.777	12	F:peptide receptor activity; F:ATP binding; F:protein tyrosine kinase activity; C:plasmodesma; F:ubiquitin protein ligase binding; C:integral component of membrane; P:protein autophosphorylation; C:cytoplasmic, membrane-bounded vesicle; P:transmembrane receptor protein serine/threonine kinase signaling pathway; C:plasma membrane; F:transmembrane receptor protein serine/threonine kinase activity; …	EC:2.7.10; EC:2.7.11
Traes_1DL_A17D0D20B.1	probably inactive leucine-rich repeat receptor-like protein kinase at5g48380-like	1815	0	0.8225	17	P:salicylic acid mediated signaling pathway; P:protein autophosphorylation; P:negative regulation of cell death; P:salicylic acid biosynthetic process; P:transmembrane receptor protein serine/threonine kinase signaling pathway; P:defense response to bacterium; C:plasma membrane; F:transmembrane receptor protein serine/threonine kinase activity; P:hormone-mediated signaling pathway; F:peptide rece…	EC:2.7.11
Traes_1DL_B8ACFA24B.1	lrr receptor-like serine threonine-protein kinase	3324	0	0.732	10	F:peptide receptor activity; F:ATP binding; C:plasmodesma; F:ubiquitin protein ligase binding; C:integral component of membrane; P:protein autophosphorylation; P:transmembrane receptor protein serine/threonine kinase signaling pathway; C:plasma membrane; F:transmembrane receptor protein serine/threonine kinase activity; P:hormone-mediated signaling pathway	EC:2.7.11
Traes_1DL_B9B2D7F3C.1	lrr receptor-like serine threonine-protein kinase	3201	0	0.731	11	F:peptide receptor activity; F:ATP binding; C:plasmodesma; F:ubiquitin protein ligase binding; C:integral component of membrane; P:protein autophosphorylation; C:cytoplasmic, membrane-bounded vesicle; P:transmembrane receptor protein serine/threonine kinase signaling pathway; C:plasma membrane; F:transmembrane receptor protein serine/threonine kinase activity; P:hormone-mediated signaling pathway	EC:2.7.11
Traes_1DS_2528CAD16.1	lrr receptor-like serine threonine-protein kinase	2394	0	0.75	10	F:peptide receptor activity; F:ATP binding; C:plasmodesma; F:ubiquitin protein ligase binding; C:integral component of membrane; P:protein autophosphorylation; P:transmembrane receptor protein serine/threonine kinase signaling pathway; C:plasma membrane; F:transmembrane receptor protein serine/threonine kinase activity; P:hormone-mediated signaling pathway	EC:2.7.11
Traes_1DS_26F22A8B1.1	probable lrr receptor-like serine threonine-protein kinase at4g26540-like	3327	0	0.7895	11	F:peptide receptor activity; F:ATP binding; C:plasmodesma; F:ubiquitin protein ligase binding; C:integral component of membrane; P:protein autophosphorylation; C:cytoplasmic, membrane-bounded vesicle; P:transmembrane receptor protein serine/threonine kinase signaling pathway; C:plasma membrane; F:transmembrane receptor protein serine/threonine kinase activity; P:hormone-mediated signaling pathway	EC:2.7.11
Traes_1DS_2FC781118.1	lrr receptor-like serine threonine-protein kinase	3138	0	0.7195	10	F:peptide receptor activity; F:ATP binding; C:plasmodesma; F:ubiquitin protein ligase binding; C:integral component of membrane; P:protein autophosphorylation; P:transmembrane receptor protein serine/threonine kinase signaling pathway; C:plasma membrane; F:transmembrane receptor protein serine/threonine kinase activity; P:hormone-mediated signaling pathway	EC:2.7.11
Traes_1DS_82D0EC12B.1	lrr receptor-like serine threonine-protein kinase	3132	0	0.7265	10	F:peptide receptor activity; F:ATP binding; C:plasmodesma; F:ubiquitin protein ligase binding; C:integral component of membrane; P:protein autophosphorylation; P:transmembrane receptor protein serine/threonine kinase signaling pathway; C:plasma membrane; F:transmembrane receptor protein serine/threonine kinase activity; P:hormone-mediated signaling pathway	EC:2.7.11
Traes_1DS_D1CE546A2.1	leucine-rich repeat receptor-like protein kinase at2g19210-like	1440	0	0.783	10	F:peptide receptor activity; F:ATP binding; C:plasmodesma; F:ubiquitin protein ligase binding; P:protein autophosphorylation; C:cytoplasmic, membrane-bounded vesicle; P:transmembrane receptor protein serine/threonine kinase signaling pathway; C:plasma membrane; F:transmembrane receptor protein serine/threonine kinase activity; P:hormone-mediated signaling pathway	EC:2.7.11
Traes_1DS_F3F7B8AFE1.1	lrr receptor-like serine threonine-protein kinase	2439	0	0.698	10	F:peptide receptor activity; F:ATP binding; C:plasmodesma; F:ubiquitin protein ligase binding; C:integral component of membrane; P:protein autophosphorylation; P:transmembrane receptor protein serine/threonine kinase signaling pathway; C:plasma membrane; F:transmembrane receptor protein serine/threonine kinase activity; P:hormone-mediated signaling pathway	EC:2.7.11
Traes_2AL_156C770EE.1	probable leucine-rich repeat receptor-like protein kinase at5g63930-like	3321	0	0.731	5	F:ATP binding; F:transferase activity, transferring hexosyl groups; C:integral component of membrane; F:protein kinase activity; P:protein phosphorylation	-
Traes_2AL_2F3943F2C.1	inactive leucine-rich repeat receptor-like protein kinase	2307	0	0.7125	11	F:peptide receptor activity; F:ATP binding; C:plasmodesma; F:ubiquitin protein ligase binding; P:protein autophosphorylation; C:cytoplasmic, membrane-bounded vesicle; P:transmembrane receptor protein serine/threonine kinase signaling pathway; P:single-organism metabolic process; C:plasma membrane; F:transmembrane receptor protein serine/threonine kinase activity; P:hormone-mediated signaling path…	EC:2.7.11
Traes_2AL_3FE057E18.1	lrr receptor-like serine threonine-protein kinase	3111	0	0.721	12	F:peptide receptor activity; F:ATP binding; C:plasmodesma; F:ubiquitin protein ligase binding; C:mitochondrion; C:integral component of membrane; P:protein autophosphorylation; C:cytoplasmic, membrane-bounded vesicle; P:transmembrane receptor protein serine/threonine kinase signaling pathway; C:plasma membrane; F:transmembrane receptor protein serine/threonine kinase activity; P:hormone-mediated …	EC:2.7.11
Traes_2AL_40C13C199.1	receptor kinase-like protein	2994	0	0.7225	12	F:peptide receptor activity; F:ATP binding; C:plasmodesma; F:ubiquitin protein ligase binding; C:integral component of membrane; P:protein autophosphorylation; C:cytoplasmic, membrane-bounded vesicle; P:transmembrane receptor protein serine/threonine kinase signaling pathway; P:defense response to bacterium; C:plasma membrane; F:transmembrane receptor protein serine/threonine kinase activity; P:h…	EC:2.7.11
Traes_2AL_44B1CFE97.1	somatic embryogenesis receptor kinase 1-like	1884	0	0.839	6	F:ATP binding; F:transmembrane receptor protein kinase activity; C:mitochondrion; C:integral component of membrane; F:protein serine/threonine kinase activity; P:protein phosphorylation	EC:2.7.11
Traes_2AL_5A5A59972.1	lrr receptor-like serine threonine-protein kinase	2697	0	0.7065	11	F:peptide receptor activity; F:ATP binding; C:plasmodesma; F:ubiquitin protein ligase binding; C:integral component of membrane; P:protein autophosphorylation; C:cytoplasmic, membrane-bounded vesicle; P:transmembrane receptor protein serine/threonine kinase signaling pathway; C:plasma membrane; F:transmembrane receptor protein serine/threonine kinase activity; P:hormone-mediated signaling pathway	EC:2.7.11
Traes_2AL_5F66010A0.1	lrr receptor-like serine threonine-protein kinase rpk2-like	2187	0	0.676	4	F:ATP binding; C:integral component of membrane; F:protein serine/threonine kinase activity; P:protein phosphorylation	EC:2.7.11
Traes_2AL_6C9F7929D.1	phytosulfokine receptor 2-like	2100	0	0.8075	15	F:hydrolase activity, acting on ester bonds; P:response to wounding; P:protein autophosphorylation; P:transmembrane receptor protein serine/threonine kinase signaling pathway; C:plasma membrane; F:transmembrane receptor protein serine/threonine kinase activity; P:hormone-mediated signaling pathway; F:peptide receptor activity; F:ATP binding; C:chloroplast; C:plasmodesma; F:ubiquitin protein ligas…	EC:2.7.11
Traes_2AL_7D153BBBC.1	protein kinase receptor type precursor	3030	0	0.676	11	F:peptide receptor activity; F:ATP binding; C:plasmodesma; F:ubiquitin protein ligase binding; C:integral component of membrane; P:protein autophosphorylation; C:cytoplasmic, membrane-bounded vesicle; P:transmembrane receptor protein serine/threonine kinase signaling pathway; C:plasma membrane; F:transmembrane receptor protein serine/threonine kinase activity; P:hormone-mediated signaling pathway	EC:2.7.11
Traes_2AL_7E9927674.1	leucine-rich repeat receptor-like serine threonine-protein kinase bam1-like	2325	0	0.8365	11	F:peptide receptor activity; F:ATP binding; C:plasmodesma; F:ubiquitin protein ligase binding; C:integral component of membrane; P:protein autophosphorylation; C:cytoplasmic, membrane-bounded vesicle; P:transmembrane receptor protein serine/threonine kinase signaling pathway; C:plasma membrane; F:transmembrane receptor protein serine/threonine kinase activity; P:hormone-mediated signaling pathway	EC:2.7.11
Traes_2AL_8B764E9DD.1	probable lrr receptor-like serine threonine-protein kinase at1g63430-like	1986	0	0.682	11	F:peptide receptor activity; F:ATP binding; C:plasmodesma; F:ubiquitin protein ligase binding; C:integral component of membrane; P:protein autophosphorylation; C:cytoplasmic, membrane-bounded vesicle; P:transmembrane receptor protein serine/threonine kinase signaling pathway; C:plasma membrane; F:transmembrane receptor protein serine/threonine kinase activity; P:hormone-mediated signaling pathway	EC:2.7.11
Traes_2AL_993ED6D63.1	probable leucine-rich repeat receptor-like protein kinase at5g49770-like	2907	0	0.7285	8	F:ATP binding; C:cytoplasm; C:integral component of membrane; F:methyltransferase activity; P:rRNA processing; F:protein serine/threonine kinase activity; P:protein phosphorylation; P:methylation	EC:2.7.11
Traes_2AL_993ED6D631.1	probable leucine-rich repeat receptor-like protein kinase at5g49770-like	2907	0	0.7285	8	F:ATP binding; C:cytoplasm; C:integral component of membrane; F:methyltransferase activity; P:rRNA processing; F:protein serine/threonine kinase activity; P:protein phosphorylation; P:methylation	EC:2.7.11
Traes_2AL_9F58FC166.1	probable lrr receptor-like serine threonine-protein kinase at1g56130-like	2760	0	0.769	11	F:peptide receptor activity; F:ATP binding; C:plasmodesma; F:ubiquitin protein ligase binding; C:mitochondrion; P:protein autophosphorylation; C:cytoplasmic, membrane-bounded vesicle; P:transmembrane receptor protein serine/threonine kinase signaling pathway; C:plasma membrane; F:transmembrane receptor protein serine/threonine kinase activity; P:hormone-mediated signaling pathway	EC:2.7.11
Traes_2AL_AE6CC81B2.1	lrr receptor-like serine threonine-protein kinase	2502	0	0.785	11	F:peptide receptor activity; F:ATP binding; C:plasmodesma; F:ubiquitin protein ligase binding; C:mitochondrion; P:protein autophosphorylation; C:cytoplasmic, membrane-bounded vesicle; P:transmembrane receptor protein serine/threonine kinase signaling pathway; C:plasma membrane; F:transmembrane receptor protein serine/threonine kinase activity; P:hormone-mediated signaling pathway	EC:2.7.11
Traes_2AL_C4E725422.1	leucine rich	1290	0	0.791	12	F:peptide receptor activity; F:ATP binding; F:protein tyrosine kinase activity; C:plasmodesma; F:ubiquitin protein ligase binding; C:integral component of membrane; P:protein autophosphorylation; C:cytoplasmic, membrane-bounded vesicle; P:transmembrane receptor protein serine/threonine kinase signaling pathway; C:plasma membrane; F:transmembrane receptor protein serine/threonine kinase activity; …	EC:2.7.10; EC:2.7.11
Traes_2AL_CF3ED6421.1	leucine-rich repeat receptor-like serine threonine-protein kinase at1g17230-like	2223	0	0.777	10	F:ATP binding; P:response to molecule of bacterial origin; P:signal transduction; P:stamen development; C:integral component of membrane; C:cytoplasmic, membrane-bounded vesicle; C:extracellular region; F:protein serine/threonine kinase activity; P:protein phosphorylation; P:stomatal complex morphogenesis	EC:2.7.11
Traes_2AL_EC9A23F80.1	probable receptor protein kinase tmk1-like	2865	0	0.681	4	F:ATP binding; C:integral component of membrane; F:protein serine/threonine kinase activity; P:protein phosphorylation	EC:2.7.11
Traes_2AL_FD73F7087.1	probable lrr receptor-like serine threonine-protein kinase at4g20940-like	3207	0	0.7775	7	F:ATP binding; F:oxidoreductase activity; C:integral component of membrane; C:cytoplasmic, membrane-bounded vesicle; F:protein kinase activity; P:protein phosphorylation; F:hydrolase activity	-
Traes_2AS_20038A755.1	protein strubbelig-receptor family 3-like	2283	0	0.6675	7	F:ATP binding; P:signal transduction; C:membrane; F:signaling receptor activity; C:cytoplasmic, membrane-bounded vesicle; F:protein kinase activity; P:protein phosphorylation	-
Traes_2AS_48FB6BF36.1	lrr receptor-like serine threonine-protein kinase	1929	0	0.7325	4	F:ATP binding; C:integral component of membrane; F:protein kinase activity; P:protein phosphorylation	-
Traes_2AS_4A9CAB9AA.1	lrr receptor-like serine threonine-protein kinase rpk2-like	2619	0	0.777	9	F:ATP binding; P:reproductive structure development; C:mitochondrion; P:post-embryonic development; C:integral component of membrane; C:cytoplasmic, membrane-bounded vesicle; F:protein serine/threonine kinase activity; P:protein phosphorylation; P:single organism reproductive process	EC:2.7.11
Traes_2AS_5810DD9381.1	probable inactive receptor kinase at5g58300-like	1917	0	0.7045	5	F:ATP binding; C:integral component of membrane; C:cytoplasmic, membrane-bounded vesicle; F:protein kinase activity; P:protein phosphorylation	-
Traes_2AS_5FC555343.1	lrr receptor-like serine threonine-protein kinase	3186	0	0.727	4	F:ATP binding; C:integral component of membrane; F:protein kinase activity; P:protein phosphorylation	-
Traes_2AS_604AB70CC.1	probable inactive receptor kinase at5g10020-like	2871	0	0.766	10	F:ATP binding; P:microtubule nucleation; C:integral component of membrane; C:cytosol; C:cytoplasmic, membrane-bounded vesicle; F:protein kinase activity; P:plant-type cell wall organization; P:protein phosphorylation; C:plasma membrane; P:cell wall modification	-
Traes_2AS_690598348.1	receptor-like protein kinase	1977	0	0.817	10	F:peptide receptor activity; F:ATP binding; F:protein tyrosine kinase activity; C:plasmodesma; F:ubiquitin protein ligase binding; P:protein autophosphorylation; P:transmembrane receptor protein serine/threonine kinase signaling pathway; C:plasma membrane; F:transmembrane receptor protein serine/threonine kinase activity; P:hormone-mediated signaling pathway	EC:2.7.10; EC:2.7.11
Traes_2AS_7B74BE6D6.1	lrr receptor-like serine threonine-protein kinase	2640	0	0.6635	8	F:ATP binding; P:signal transduction; C:intracellular membrane-bounded organelle; F:signaling receptor activity; C:integral component of membrane; C:cytoplasmic part; F:protein serine/threonine kinase activity; P:protein phosphorylation	EC:2.7.11
Traes_2AS_9A4BE5937.1	lrr receptor-like serine threonine-protein kinase	3144	0	0.703	4	F:ATP binding; C:integral component of membrane; F:protein kinase activity; P:protein phosphorylation	-
Traes_2AS_9A4BE59371.1	lrr receptor-like serine threonine-protein kinase	3144	0	0.703	4	F:ATP binding; C:integral component of membrane; F:protein kinase activity; P:protein phosphorylation	-
Traes_2AS_B716F1F3D.1	lrr receptor-like serine threonine-protein kinase	2865	0	0.7055	6	F:ATP binding; C:intracellular membrane-bounded organelle; C:integral component of membrane; F:protein kinase activity; C:cytoplasmic part; P:protein phosphorylation	-
Traes_2AS_BCEF3FFED.1	lrr receptor-like serine threonine-protein kinase	3333	0	0.7095	4	F:ATP binding; C:integral component of membrane; F:protein kinase activity; P:protein phosphorylation	-
Traes_2AS_CE5E5F0A1.1	probable lrr receptor-like serine threonine-protein kinase at1g74360-like	2121	0	0.7405	27	P:regulation of plant-type hypersensitive response; P:detection of biotic stimulus; P:protein autophosphorylation; P:transmembrane receptor protein serine/threonine kinase signaling pathway; P:negative regulation of programmed cell death; F:ATP binding; P:MAPK cascade; C:plasmodesma; P:respiratory burst involved in defense response; P:endoplasmic reticulum unfolded protein response; P:regulation …	EC:2.7.11
Traes_2AS_E68606426.1	leucine rich repeat family expressed	1842	0	0.739	12	F:peptide receptor activity; F:ATP binding; C:plasmodesma; F:ubiquitin protein ligase binding; C:mitochondrion; C:integral component of membrane; P:protein autophosphorylation; C:cytoplasmic, membrane-bounded vesicle; P:transmembrane receptor protein serine/threonine kinase signaling pathway; C:plasma membrane; F:transmembrane receptor protein serine/threonine kinase activity; P:hormone-mediated …	EC:2.7.11
Traes_2AS_E77AB4BD1.1	nodulation receptor kinase	1611	0	0.7865	11	F:peptide receptor activity; F:ATP binding; F:identical protein binding; C:plasmodesma; F:ubiquitin protein ligase binding; P:protein autophosphorylation; P:transmembrane receptor protein serine/threonine kinase signaling pathway; C:plasma membrane; C:plastid; F:transmembrane receptor protein serine/threonine kinase activity; P:hormone-mediated signaling pathway	EC:2.7.11
Traes_2AS_FE37D420B.1	leucine-rich repeat transmembrane protein kinase 2	2220	0	0.8145	14	P:folic acid-containing compound biosynthetic process; P:protein autophosphorylation; P:transmembrane receptor protein serine/threonine kinase signaling pathway; F:dihydropteroate synthase activity; C:plasma membrane; F:transmembrane receptor protein serine/threonine kinase activity; P:hormone-mediated signaling pathway; F:peptide receptor activity; F:ATP binding; C:plasmodesma; F:ubiquitin prote…	EC:2.7.11; EC:2.5.1.15; EC:2.7.6.3
Traes_2BL_04ABBC8B8.1	probably inactive leucine-rich repeat receptor-like protein kinase at5g06940-like	2598	0	0.7035	11	F:peptide receptor activity; F:ATP binding; C:plasmodesma; F:ubiquitin protein ligase binding; C:integral component of membrane; P:protein autophosphorylation; C:cytoplasmic, membrane-bounded vesicle; P:transmembrane receptor protein serine/threonine kinase signaling pathway; C:plasma membrane; F:transmembrane receptor protein serine/threonine kinase activity; P:hormone-mediated signaling pathway	EC:2.7.11
Traes_2BL_163E881AA.1	probable lrr receptor-like serine threonine-protein kinase at1g63430-like	2001	0	0.79	5	F:ATP binding; C:integral component of membrane; C:cytoplasmic, membrane-bounded vesicle; F:protein kinase activity; P:protein phosphorylation	-
Traes_2BL_16BFC2695.1	probable lrr receptor-like serine threonine-protein kinase at4g20940-like	3204	0	0.7875	7	F:ATP binding; F:oxidoreductase activity; C:integral component of membrane; C:cytoplasmic, membrane-bounded vesicle; F:protein kinase activity; P:protein phosphorylation; F:hydrolase activity	-
Traes_2BL_17348AA3D.1	lrr receptor-like serine threonine-protein kinase	2643	0	0.7535	11	F:peptide receptor activity; F:ATP binding; C:plasmodesma; F:ubiquitin protein ligase binding; C:mitochondrion; P:protein autophosphorylation; C:cytoplasmic, membrane-bounded vesicle; P:transmembrane receptor protein serine/threonine kinase signaling pathway; C:plasma membrane; F:transmembrane receptor protein serine/threonine kinase activity; P:hormone-mediated signaling pathway	EC:2.7.11
Traes_2BL_187B00903.1	probable leucine-rich repeat receptor-like protein kinase at5g63930-like	3321	0	0.7345	9	F:ATP binding; F:transferase activity, transferring hexosyl groups; P:regulation of cellular process; F:oxidoreductase activity; C:integral component of membrane; C:cell part; F:protein kinase activity; P:protein phosphorylation; P:single-organism metabolic process	-
Traes_2BL_1DEAE0F5F.1	lrr receptor-like serine threonine-protein kinase	3138	0	0.755	4	F:ATP binding; C:integral component of membrane; F:protein serine/threonine kinase activity; P:protein phosphorylation	EC:2.7.11
Traes_2BL_29F5B2711.1	probable leucine-rich repeat receptor-like protein kinase at5g49770-like	2910	0	0.733	8	F:ATP binding; C:cytoplasm; C:integral component of membrane; F:methyltransferase activity; P:rRNA processing; F:protein serine/threonine kinase activity; P:protein phosphorylation; P:methylation	EC:2.7.11
Traes_2BL_383B7C51A.1	phytosulfokine receptor 2-like	2505	0	0.7595	14	F:hydrolase activity, acting on ester bonds; P:response to wounding; P:protein autophosphorylation; P:transmembrane receptor protein serine/threonine kinase signaling pathway; C:plasma membrane; F:transmembrane receptor protein serine/threonine kinase activity; P:hormone-mediated signaling pathway; F:peptide receptor activity; F:ATP binding; C:chloroplast; C:plasmodesma; F:ubiquitin protein ligas…	EC:2.7.11
Traes_2BL_3F2E8556E.1	lrr receptor-like serine threonine-protein kinase	2643	0	0.781	11	F:peptide receptor activity; F:ATP binding; C:plasmodesma; F:ubiquitin protein ligase binding; C:mitochondrion; P:protein autophosphorylation; C:cytoplasmic, membrane-bounded vesicle; P:transmembrane receptor protein serine/threonine kinase signaling pathway; C:plasma membrane; F:transmembrane receptor protein serine/threonine kinase activity; P:hormone-mediated signaling pathway	EC:2.7.11
Traes_2BL_486009929.1	leucine-rich repeat receptor-like serine threonine-protein kinase at1g17230-like	3318	0	0.7935	10	F:ATP binding; P:response to molecule of bacterial origin; P:signal transduction; P:stamen development; C:integral component of membrane; C:cytoplasmic, membrane-bounded vesicle; C:extracellular region; F:protein serine/threonine kinase activity; P:protein phosphorylation; P:stomatal complex morphogenesis	EC:2.7.11
Traes_2BL_48E8EC589.1	lrr receptor-like serine threonine-protein kinase	3486	0	0.704	5	F:ATP binding; C:integral component of membrane; C:cytoplasmic, membrane-bounded vesicle; F:protein serine/threonine kinase activity; P:protein phosphorylation	EC:2.7.11
Traes_2BL_5A956FC38.1	probable inactive leucine-rich repeat receptor-like protein kinase at1g66830-like	1752	0	0.6635	4	C:membrane; C:cytoplasmic, membrane-bounded vesicle; P:phosphorylation; F:kinase activity	-
Traes_2BL_6581B440A.1	lrr receptor-like serine threonine-protein kinase	3195	0	0.6875	11	F:peptide receptor activity; F:ATP binding; C:plasmodesma; F:ubiquitin protein ligase binding; C:integral component of membrane; P:protein autophosphorylation; C:cytoplasmic, membrane-bounded vesicle; P:transmembrane receptor protein serine/threonine kinase signaling pathway; C:plasma membrane; F:transmembrane receptor protein serine/threonine kinase activity; P:hormone-mediated signaling pathway	EC:2.7.11
Traes_2BL_6E8764762.1	lrr receptor-like serine threonine-protein kinase fls2-like	3546	0	0.726	16	P:protein autophosphorylation; P:transmembrane receptor protein serine/threonine kinase signaling pathway; P:receptor-mediated endocytosis; P:defense response to bacterium; C:plasma membrane; F:transmembrane receptor protein serine/threonine kinase activity; P:hormone-mediated signaling pathway; P:defense response by callose deposition in cell wall; F:peptide receptor activity; F:ATP binding; C:p…	EC:2.7.11
Traes_2BL_7A70D735B.1	lrr receptor-like serine threonine-protein kinase	3030	0	0.709	11	F:peptide receptor activity; F:ATP binding; C:plasmodesma; F:ubiquitin protein ligase binding; C:integral component of membrane; P:protein autophosphorylation; C:cytoplasmic, membrane-bounded vesicle; P:transmembrane receptor protein serine/threonine kinase signaling pathway; C:plasma membrane; F:transmembrane receptor protein serine/threonine kinase activity; P:hormone-mediated signaling pathway	EC:2.7.11
Traes_2BL_B28389816.1	probable lrr receptor-like serine threonine-protein kinase at4g36180-like	3189	0	0.755	20	P:meristem maintenance; P:post-embryonic development; P:single-organism organelle organization; P:protein autophosphorylation; P:anatomical structure morphogenesis; P:transmembrane receptor protein serine/threonine kinase signaling pathway; P:DNA metabolic process; P:single-organism metabolic process; C:plasma membrane; F:transmembrane receptor protein serine/threonine kinase activity; P:hormone-…	EC:2.7.11
Traes_2BL_B7A72BC89.1	probable receptor protein kinase tmk1-like	2856	0	0.696	4	F:ATP binding; C:integral component of membrane; F:protein serine/threonine kinase activity; P:protein phosphorylation	EC:2.7.11
Traes_2BL_BCC83EDDC.1	protein kinase receptor type precursor	3030	0	0.682	11	F:peptide receptor activity; F:ATP binding; C:plasmodesma; F:ubiquitin protein ligase binding; C:integral component of membrane; P:protein autophosphorylation; C:cytoplasmic, membrane-bounded vesicle; P:transmembrane receptor protein serine/threonine kinase signaling pathway; C:plasma membrane; F:transmembrane receptor protein serine/threonine kinase activity; P:hormone-mediated signaling pathway	EC:2.7.11
Traes_2BL_C085E7F9A.1	lrr receptor-like serine threonine-protein kinase rpk2-like	2199	0	0.693	6	F:ATP binding; P:multicellular organismal development; C:integral component of membrane; P:reproductive process; F:protein serine/threonine kinase activity; P:protein phosphorylation	EC:2.7.11
Traes_2BL_E6E029813.1	leucine-rich repeat receptor-like serine threonine-protein kinase bam1-like	2688	0	0.83	11	F:peptide receptor activity; F:ATP binding; C:plasmodesma; F:ubiquitin protein ligase binding; C:integral component of membrane; P:protein autophosphorylation; C:cytoplasmic, membrane-bounded vesicle; P:transmembrane receptor protein serine/threonine kinase signaling pathway; C:plasma membrane; F:transmembrane receptor protein serine/threonine kinase activity; P:hormone-mediated signaling pathway	EC:2.7.11
Traes_2BL_E97C9BFBE.1	phytosulfokine receptor 1-like	756	1.8e-117	0.8085	11	F:peptide receptor activity; F:ATP binding; C:plasmodesma; F:ubiquitin protein ligase binding; C:integral component of membrane; P:protein autophosphorylation; C:cytoplasmic, membrane-bounded vesicle; P:transmembrane receptor protein serine/threonine kinase signaling pathway; C:plasma membrane; F:transmembrane receptor protein serine/threonine kinase activity; P:hormone-mediated signaling pathway	EC:2.7.11
Traes_2BL_E9CE90150.1	inactive leucine-rich repeat receptor-like protein kinase	2346	0	0.75	11	F:peptide receptor activity; F:ATP binding; C:plasmodesma; F:ubiquitin protein ligase binding; C:integral component of membrane; P:protein autophosphorylation; C:cytoplasmic, membrane-bounded vesicle; P:transmembrane receptor protein serine/threonine kinase signaling pathway; C:plasma membrane; F:transmembrane receptor protein serine/threonine kinase activity; P:hormone-mediated signaling pathway	EC:2.7.11
Traes_2BL_FE3AD6919.1	lrr receptor-like serine threonine-protein kinase	2592	0	0.62	4	F:ATP binding; C:membrane; F:protein serine/threonine kinase activity; P:protein phosphorylation	EC:2.7.11
Traes_2BS_03C62AC89.1	lrr receptor-like serine threonine-protein kinase	1203	1e-159	0.7085	4	F:ATP binding; C:integral component of membrane; F:protein kinase activity; P:protein phosphorylation	-
Traes_2BS_04E63D310.1	lrr receptor-like serine threonine-protein kinase	2556	0	0.637	1	F:kinase activity	-
Traes_2BS_1BDF33897.1	lrr receptor-like serine threonine-protein kinase gso1-like	3798	0	0.6985	13	P:plant epidermis development; P:embryo development ending in seed dormancy; P:protein autophosphorylation; P:transmembrane receptor protein serine/threonine kinase signaling pathway; C:plasma membrane; F:transmembrane receptor protein serine/threonine kinase activity; P:hormone-mediated signaling pathway; F:peptide receptor activity; F:ATP binding; C:plasmodesma; F:ubiquitin protein ligase bindi…	EC:2.7.11
Traes_2BS_1BEC3A8D2.1	lrr receptor-like serine threonine-protein kinase	3123	0	0.711	4	F:ATP binding; C:integral component of membrane; F:protein kinase activity; P:protein phosphorylation	-
Traes_2BS_2ECE9A912.1	receptor-like protein kinase 2-like	3069	0	0.7615	9	F:peptide receptor activity; F:ATP binding; C:plasmodesma; F:ubiquitin protein ligase binding; P:protein autophosphorylation; P:transmembrane receptor protein serine/threonine kinase signaling pathway; C:plasma membrane; F:transmembrane receptor protein serine/threonine kinase activity; P:hormone-mediated signaling pathway	EC:2.7.11
Traes_2BS_435719967.1	lrr receptor-like serine threonine-protein kinase	3171	0	0.7045	4	F:ATP binding; C:integral component of membrane; F:protein kinase activity; P:protein phosphorylation	-
Traes_2BS_439E3F9A5.1	lrr receptor-like serine threonine-protein kinase	1833	0	0.7435	11	F:peptide receptor activity; F:ATP binding; C:plasmodesma; F:ubiquitin protein ligase binding; C:integral component of membrane; P:protein autophosphorylation; C:cytoplasmic, membrane-bounded vesicle; P:transmembrane receptor protein serine/threonine kinase signaling pathway; C:plasma membrane; F:transmembrane receptor protein serine/threonine kinase activity; P:hormone-mediated signaling pathway	EC:2.7.11
Traes_2BS_4D596211E.1	lrr receptor-like serine threonine-protein kinase	1461	0	0.7125	12	F:peptide receptor activity; F:ATP binding; C:plasmodesma; F:ubiquitin protein ligase binding; C:mitochondrion; C:integral component of membrane; P:protein autophosphorylation; C:cytoplasmic, membrane-bounded vesicle; P:transmembrane receptor protein serine/threonine kinase signaling pathway; C:plasma membrane; F:transmembrane receptor protein serine/threonine kinase activity; P:hormone-mediated …	EC:2.7.11
Traes_2BS_4E719BB4A.1	lrr receptor-like serine threonine-protein kinase	1710	0	0.6465	7	F:ATP binding; P:signal transduction; C:membrane; F:signaling receptor activity; C:cytoplasmic, membrane-bounded vesicle; F:protein serine/threonine kinase activity; P:protein phosphorylation	EC:2.7.11
Traes_2BS_4E719BB4A1.1	lrr receptor-like serine threonine-protein kinase	1710	0	0.6465	7	F:ATP binding; P:signal transduction; C:membrane; F:signaling receptor activity; C:cytoplasmic, membrane-bounded vesicle; F:protein serine/threonine kinase activity; P:protein phosphorylation	EC:2.7.11
Traes_2BS_510BCDA5A.1	receptor-like protein kinase hsl1-like	2883	0	0.6995	13	P:regulation of biological quality; P:signal transduction; F:signaling receptor activity; C:cell part; P:anatomical structure morphogenesis; P:animal organ development; F:protein serine/threonine kinase activity; P:protein phosphorylation; F:ATP binding; C:integral component of membrane; P:cellular component organization; P:cell wall organization or biogenesis; P:cell growth	EC:2.7.11
Traes_2BS_53271997D.1	lrr receptor-like serine threonine-protein kinase	2868	0	0.698	7	F:ATP binding; P:signal transduction; F:signaling receptor activity; C:integral component of membrane; C:cell part; F:protein kinase activity; P:protein phosphorylation	-
Traes_2BS_5FD1998D4.1	lrr receptor-like serine threonine-protein kinase	1830	0	0.76	11	F:peptide receptor activity; F:ATP binding; C:plasmodesma; F:ubiquitin protein ligase binding; C:integral component of membrane; P:protein autophosphorylation; C:cytoplasmic, membrane-bounded vesicle; P:transmembrane receptor protein serine/threonine kinase signaling pathway; C:plasma membrane; F:transmembrane receptor protein serine/threonine kinase activity; P:hormone-mediated signaling pathway	EC:2.7.11
Traes_2BS_6F5E7D76B.1	lrr receptor-like serine threonine-protein kinase rpk2-like	2781	0	0.7595	9	F:ATP binding; P:reproductive structure development; C:mitochondrion; P:post-embryonic development; C:integral component of membrane; C:cytoplasmic, membrane-bounded vesicle; F:protein serine/threonine kinase activity; P:protein phosphorylation; P:single organism reproductive process	EC:2.7.11
Traes_2BS_72B983B92.1	probable inactive receptor kinase at5g10020-like	2511	0	0.7615	10	F:ATP binding; P:microtubule nucleation; C:integral component of membrane; C:cytosol; C:cytoplasmic, membrane-bounded vesicle; F:protein kinase activity; P:plant-type cell wall organization; P:protein phosphorylation; C:plasma membrane; P:cell wall modification	-
Traes_2BS_82E35A769.1	lrr receptor-like serine threonine-protein kinase	1713	0	0.712	7	F:ATP binding; P:signal transduction; F:signaling receptor activity; C:integral component of membrane; C:cell part; F:protein kinase activity; P:protein phosphorylation	-
Traes_2BS_9129BEB1A.1	lrr receptor-like serine threonine-protein kinase	1830	0	0.7565	11	F:peptide receptor activity; F:ATP binding; C:plasmodesma; F:ubiquitin protein ligase binding; C:integral component of membrane; P:protein autophosphorylation; C:cytoplasmic, membrane-bounded vesicle; P:transmembrane receptor protein serine/threonine kinase signaling pathway; C:plasma membrane; F:transmembrane receptor protein serine/threonine kinase activity; P:hormone-mediated signaling pathway	EC:2.7.11
Traes_2BS_9182D31B8.1	lrr receptor-like serine threonine-protein kinase	1560	0	0.7435	11	F:peptide receptor activity; F:ATP binding; C:plasmodesma; F:ubiquitin protein ligase binding; C:integral component of membrane; P:protein autophosphorylation; C:cytoplasmic, membrane-bounded vesicle; P:transmembrane receptor protein serine/threonine kinase signaling pathway; C:plasma membrane; F:transmembrane receptor protein serine/threonine kinase activity; P:hormone-mediated signaling pathway	EC:2.7.11
Traes_2BS_91EC0D1B7.1	nodulation receptor kinase	1764	0	0.7805	11	F:peptide receptor activity; F:ATP binding; F:identical protein binding; C:plasmodesma; F:ubiquitin protein ligase binding; P:protein autophosphorylation; P:transmembrane receptor protein serine/threonine kinase signaling pathway; C:plasma membrane; C:plastid; F:transmembrane receptor protein serine/threonine kinase activity; P:hormone-mediated signaling pathway	EC:2.7.11
Traes_2BS_A453E0886.1	lrr receptor-like serine threonine-protein kinase	2007	0	0.6875	7	F:ATP binding; P:signal transduction; F:signaling receptor activity; C:integral component of membrane; C:cell part; F:protein kinase activity; P:protein phosphorylation	-
Traes_2BS_B0C8595DF.1	leucine-rich repeat transmembrane protein kinase 2	2166	0	0.815	14	P:folic acid-containing compound biosynthetic process; P:protein autophosphorylation; P:transmembrane receptor protein serine/threonine kinase signaling pathway; F:dihydropteroate synthase activity; C:plasma membrane; F:transmembrane receptor protein serine/threonine kinase activity; P:hormone-mediated signaling pathway; F:peptide receptor activity; F:ATP binding; C:plasmodesma; F:ubiquitin prote…	EC:2.7.11; EC:2.5.1.15; EC:2.7.6.3
Traes_2BS_BDB1BA66F.1	probable inactive receptor kinase at5g58300-like	1917	0	0.6995	5	F:ATP binding; C:integral component of membrane; C:cytoplasmic, membrane-bounded vesicle; F:protein kinase activity; P:protein phosphorylation	-
Traes_2BS_BDF775B04.1	probable lrr receptor-like serine threonine-protein kinase at1g74360-like	3300	0	0.724	27	P:regulation of plant-type hypersensitive response; P:detection of biotic stimulus; P:protein autophosphorylation; P:transmembrane receptor protein serine/threonine kinase signaling pathway; P:negative regulation of programmed cell death; F:ATP binding; P:MAPK cascade; C:plasmodesma; P:respiratory burst involved in defense response; P:endoplasmic reticulum unfolded protein response; P:regulation …	EC:2.7.11
Traes_2BS_C5CDBD022.1	receptor-like protein kinase	1731	0	0.798	10	F:peptide receptor activity; F:ATP binding; F:protein tyrosine kinase activity; C:plasmodesma; F:ubiquitin protein ligase binding; P:protein autophosphorylation; P:transmembrane receptor protein serine/threonine kinase signaling pathway; C:plasma membrane; F:transmembrane receptor protein serine/threonine kinase activity; P:hormone-mediated signaling pathway	EC:2.7.10; EC:2.7.11
Traes_2BS_D2ED6DCD7.1	lrr receptor-like serine threonine-protein kinase	1704	0	0.776	12	F:peptide receptor activity; F:ATP binding; C:plasmodesma; F:ubiquitin protein ligase binding; F:electron carrier activity; C:integral component of membrane; P:protein autophosphorylation; C:cytoplasmic, membrane-bounded vesicle; P:transmembrane receptor protein serine/threonine kinase signaling pathway; C:plasma membrane; F:transmembrane receptor protein serine/threonine kinase activity; P:hormo…	EC:2.7.11
Traes_2BS_DA454226F.1	probable leucine-rich repeat receptor-like protein kinase at1g68400-like	1803	0	0.6	7	F:ATP binding; P:signal transduction; F:signaling receptor activity; C:integral component of membrane; C:cytoplasmic, membrane-bounded vesicle; F:protein kinase activity; P:protein phosphorylation	-
Traes_2BS_E1C6C866F.1	lrr receptor-like serine threonine-protein kinase	1848	0	0.7145	11	F:peptide receptor activity; F:ATP binding; C:plasmodesma; F:ubiquitin protein ligase binding; C:mitochondrion; C:integral component of membrane; P:protein autophosphorylation; P:transmembrane receptor protein serine/threonine kinase signaling pathway; C:plasma membrane; F:transmembrane receptor protein serine/threonine kinase activity; P:hormone-mediated signaling pathway	EC:2.7.11
Traes_2BS_E3E691F85.1	probable leucine-rich repeat receptor-like protein kinase imk3-like	2268	0	0.708	12	F:peptide receptor activity; F:ATP binding; C:plasmodesma; F:ubiquitin protein ligase binding; C:mitochondrion; C:integral component of membrane; P:protein autophosphorylation; C:cytoplasmic, membrane-bounded vesicle; P:transmembrane receptor protein serine/threonine kinase signaling pathway; C:plasma membrane; F:transmembrane receptor protein serine/threonine kinase activity; P:hormone-mediated …	EC:2.7.11
Traes_2DL_09E7EE3FE.1	lrr receptor-like serine threonine-protein kinase	2301	0	0.7795	11	F:peptide receptor activity; F:ATP binding; C:plasmodesma; F:ubiquitin protein ligase binding; C:mitochondrion; P:protein autophosphorylation; C:cytoplasmic, membrane-bounded vesicle; P:transmembrane receptor protein serine/threonine kinase signaling pathway; C:plasma membrane; F:transmembrane receptor protein serine/threonine kinase activity; P:hormone-mediated signaling pathway	EC:2.7.11
Traes_2DL_3A573C1CD.1	lrr receptor-like serine threonine-protein kinase	1893	0	0.7425	5	F:ATP binding; C:integral component of membrane; C:cytoplasmic, membrane-bounded vesicle; F:protein serine/threonine kinase activity; P:protein phosphorylation	EC:2.7.11
Traes_2DL_3B0C839E5.1	probable leucine-rich repeat receptor-like protein kinase at5g49770-like	2778	0	0.7375	8	F:ATP binding; C:cytoplasm; C:integral component of membrane; F:methyltransferase activity; P:rRNA processing; F:protein serine/threonine kinase activity; P:protein phosphorylation; P:methylation	EC:2.7.11
Traes_2DL_3F691BC13.1	probable lrr receptor-like serine threonine-protein kinase at1g63430-like	1884	0	0.8015	5	F:ATP binding; C:integral component of membrane; C:cytoplasmic, membrane-bounded vesicle; F:protein kinase activity; P:protein phosphorylation	-
Traes_2DL_4CFD341D6.1	lrr receptor-like serine threonine-protein kinase	2436	0	0.7835	11	F:peptide receptor activity; F:ATP binding; C:plasmodesma; F:ubiquitin protein ligase binding; C:mitochondrion; P:protein autophosphorylation; C:cytoplasmic, membrane-bounded vesicle; P:transmembrane receptor protein serine/threonine kinase signaling pathway; C:plasma membrane; F:transmembrane receptor protein serine/threonine kinase activity; P:hormone-mediated signaling pathway	EC:2.7.11
Traes_2DL_520A76000.1	lrr receptor-like serine threonine-protein kinase	2814	0	0.701	12	F:peptide receptor activity; F:ATP binding; C:plasmodesma; F:ubiquitin protein ligase binding; C:mitochondrion; C:integral component of membrane; P:protein autophosphorylation; C:cytoplasmic, membrane-bounded vesicle; P:transmembrane receptor protein serine/threonine kinase signaling pathway; C:plasma membrane; F:transmembrane receptor protein serine/threonine kinase activity; P:hormone-mediated …	EC:2.7.11
Traes_2DL_5642F7EAC.1	lrr receptor-like serine threonine-protein kinase rpk2-like	2199	0	0.684	4	F:ATP binding; C:integral component of membrane; F:protein serine/threonine kinase activity; P:protein phosphorylation	EC:2.7.11
Traes_2DL_57B0D42E6.1	probable lrr receptor-like serine threonine-protein kinase at4g20940-like	3207	0	0.7895	7	F:ATP binding; F:oxidoreductase activity; C:integral component of membrane; C:cytoplasmic, membrane-bounded vesicle; F:protein kinase activity; P:protein phosphorylation; F:hydrolase activity	-
Traes_2DL_69CA30267.1	lrr receptor-like serine threonine-protein kinase	2193	0	0.801	11	F:peptide receptor activity; F:ATP binding; C:plasmodesma; F:ubiquitin protein ligase binding; C:mitochondrion; P:protein autophosphorylation; C:cytoplasmic, membrane-bounded vesicle; P:transmembrane receptor protein serine/threonine kinase signaling pathway; C:plasma membrane; F:transmembrane receptor protein serine/threonine kinase activity; P:hormone-mediated signaling pathway	EC:2.7.11
Traes_2DL_7788247EE.1	probable lrr receptor-like serine threonine-protein kinase at1g56130-like	2637	0	0.7805	11	F:peptide receptor activity; F:ATP binding; C:plasmodesma; F:ubiquitin protein ligase binding; C:mitochondrion; P:protein autophosphorylation; C:cytoplasmic, membrane-bounded vesicle; P:transmembrane receptor protein serine/threonine kinase signaling pathway; C:plasma membrane; F:transmembrane receptor protein serine/threonine kinase activity; P:hormone-mediated signaling pathway	EC:2.7.11
Traes_2DL_9963476E7.1	protein kinase receptor type precursor	2622	0	0.6615	11	F:peptide receptor activity; F:ATP binding; C:plasmodesma; F:ubiquitin protein ligase binding; C:integral component of membrane; P:protein autophosphorylation; C:cytoplasmic, membrane-bounded vesicle; P:transmembrane receptor protein serine/threonine kinase signaling pathway; C:plasma membrane; F:transmembrane receptor protein serine/threonine kinase activity; P:hormone-mediated signaling pathway	EC:2.7.11
Traes_2DL_A829EFA3C.1	probably inactive leucine-rich repeat receptor-like protein kinase at5g06940-like	1422	0	0.7305	11	F:peptide receptor activity; F:ATP binding; C:plasmodesma; F:ubiquitin protein ligase binding; C:integral component of membrane; P:protein autophosphorylation; C:cytoplasmic, membrane-bounded vesicle; P:transmembrane receptor protein serine/threonine kinase signaling pathway; C:plasma membrane; F:transmembrane receptor protein serine/threonine kinase activity; P:hormone-mediated signaling pathway	EC:2.7.11
Traes_2DL_D2D68FAFC.1	probable lrr receptor-like serine threonine-protein kinase at1g63430-like	1962	0	0.6885	11	F:peptide receptor activity; F:ATP binding; C:plasmodesma; F:ubiquitin protein ligase binding; C:integral component of membrane; P:protein autophosphorylation; C:cytoplasmic, membrane-bounded vesicle; P:transmembrane receptor protein serine/threonine kinase signaling pathway; C:plasma membrane; F:transmembrane receptor protein serine/threonine kinase activity; P:hormone-mediated signaling pathway	EC:2.7.11
Traes_2DL_E2DA84D05.1	receptor kinase-like protein	3042	0	0.7355	12	F:peptide receptor activity; F:ATP binding; C:plasmodesma; F:ubiquitin protein ligase binding; C:integral component of membrane; P:protein autophosphorylation; C:cytoplasmic, membrane-bounded vesicle; P:transmembrane receptor protein serine/threonine kinase signaling pathway; P:defense response to bacterium; C:plasma membrane; F:transmembrane receptor protein serine/threonine kinase activity; P:h…	EC:2.7.11
Traes_2DL_E2F6CE2D9.1	somatic embryogenesis receptor kinase 1-like	1866	0	0.859	6	F:ATP binding; F:transmembrane receptor protein kinase activity; C:mitochondrion; C:integral component of membrane; F:protein serine/threonine kinase activity; P:protein phosphorylation	EC:2.7.11
Traes_2DS_032B64A46.1	lrr receptor-like serine threonine-protein kinase	2700	0	0.6835	4	F:ATP binding; C:integral component of membrane; F:protein kinase activity; P:protein phosphorylation	-
Traes_2DS_09FDE2ECE.1	lrr receptor-like serine threonine-protein kinase	2481	0	0.761	4	F:ATP binding; C:integral component of membrane; F:protein kinase activity; P:protein phosphorylation	-
Traes_2DS_206FB0C57.1	lrr receptor-like serine threonine-protein kinase	1500	0	0.7275	12	F:peptide receptor activity; F:ATP binding; C:plasmodesma; F:ubiquitin protein ligase binding; C:mitochondrion; C:integral component of membrane; P:protein autophosphorylation; C:cytoplasmic, membrane-bounded vesicle; P:transmembrane receptor protein serine/threonine kinase signaling pathway; C:plasma membrane; F:transmembrane receptor protein serine/threonine kinase activity; P:hormone-mediated …	EC:2.7.11
Traes_2DS_2132DCCCC.1	protein strubbelig-receptor family 3-like	2370	0	0.67	5	F:ATP binding; C:membrane; C:cytoplasmic, membrane-bounded vesicle; F:protein kinase activity; P:protein phosphorylation	-
Traes_2DS_22A335A25.1	lrr receptor-like serine threonine-protein kinase	2259	0	0.684	4	F:ATP binding; C:integral component of membrane; F:protein kinase activity; P:protein phosphorylation	-
Traes_2DS_29ED1D7E0.1	symbiosis receptor-like kinase	1764	0	0.772	11	F:peptide receptor activity; F:ATP binding; F:identical protein binding; C:plasmodesma; F:ubiquitin protein ligase binding; P:protein autophosphorylation; P:transmembrane receptor protein serine/threonine kinase signaling pathway; C:plasma membrane; C:plastid; F:transmembrane receptor protein serine/threonine kinase activity; P:hormone-mediated signaling pathway	EC:2.7.11
Traes_2DS_3C86AE7EA.1	probable inactive receptor kinase at5g10020-like	2511	0	0.7635	10	F:ATP binding; P:microtubule nucleation; C:integral component of membrane; C:cytosol; C:cytoplasmic, membrane-bounded vesicle; F:protein kinase activity; P:plant-type cell wall organization; P:protein phosphorylation; C:plasma membrane; P:cell wall modification	-
Traes_2DS_742E15E4A.1	lrr receptor-like serine threonine-protein kinase	3132	0	0.707	4	F:ATP binding; C:integral component of membrane; F:protein kinase activity; P:protein phosphorylation	-
Traes_2DS_915D15B39.1	lrr receptor-like serine threonine-protein kinase	3126	0	0.6845	4	F:ATP binding; C:integral component of membrane; F:protein kinase activity; P:protein phosphorylation	-
Traes_2DS_AC74FD61A.1	lrr receptor-like serine threonine-protein kinase	3534	0	0.6395	7	F:nucleotide binding; P:signal transduction; C:membrane; F:signaling receptor activity; C:cytoplasmic, membrane-bounded vesicle; F:protein serine/threonine kinase activity; P:protein phosphorylation	EC:2.7.11
Traes_2DS_ADF8926CE.1	lrr receptor-like serine threonine-protein kinase	3306	0	0.7275	11	F:peptide receptor activity; F:ATP binding; C:plasmodesma; F:ubiquitin protein ligase binding; C:integral component of membrane; P:protein autophosphorylation; C:cytoplasmic, membrane-bounded vesicle; P:transmembrane receptor protein serine/threonine kinase signaling pathway; C:plasma membrane; F:transmembrane receptor protein serine/threonine kinase activity; P:hormone-mediated signaling pathway	EC:2.7.11
Traes_2DS_CAF3312DA.1	leucine-rich repeat receptor protein kinase exs-like	2559	0	0.78	14	P:microsporogenesis; P:post-embryonic morphogenesis; P:anther wall tapetum development; P:megasporogenesis; F:protein serine/threonine kinase activity; P:protein phosphorylation; C:plasma membrane; C:plastid; F:ATP binding; F:protein tyrosine kinase activity; F:protein binding; C:integral component of membrane; C:cytoplasmic, membrane-bounded vesicle; P:response to stimulus	EC:2.7.10; EC:2.7.11
Traes_2DS_DE115609C.1	leucine-rich repeat transmembrane protein kinase 2	2283	0	0.815	14	P:folic acid-containing compound biosynthetic process; P:protein autophosphorylation; P:transmembrane receptor protein serine/threonine kinase signaling pathway; F:dihydropteroate synthase activity; C:plasma membrane; F:transmembrane receptor protein serine/threonine kinase activity; P:hormone-mediated signaling pathway; F:peptide receptor activity; F:ATP binding; C:plasmodesma; F:ubiquitin prote…	EC:2.7.11; EC:2.5.1.15; EC:2.7.6.3
Traes_2DS_EE811CC92.1	lrr receptor-like serine threonine-protein kinase	1347	0	0.8245	4	F:ATP binding; C:integral component of membrane; F:protein kinase activity; P:protein phosphorylation	-
Traes_2DS_F1CF872A0.1	lrr receptor-like serine threonine-protein kinase	2850	0	0.707	4	F:ATP binding; C:integral component of membrane; F:protein kinase activity; P:protein phosphorylation	-
Traes_3AL_20144CE84.1	probable lrr receptor-like serine threonine-protein kinase at3g47570-like	1929	0	0.694	7	F:nucleotide binding; P:signal transduction; C:membrane; F:signaling receptor activity; C:cytoplasmic, membrane-bounded vesicle; F:protein serine/threonine kinase activity; P:protein phosphorylation	EC:2.7.11
Traes_3AL_38DF202C5.1	brassinosteroid insensitive 1-associated receptor kinase 1 expressed	1560	0	0.839	5	F:ATP binding; C:mitochondrion; C:integral component of membrane; F:protein serine/threonine kinase activity; P:protein phosphorylation	EC:2.7.11
Traes_3AL_5572A580E.1	lrr receptor-like serine threonine-protein kinase	2739	0	0.759	10	F:peptide receptor activity; F:ATP binding; C:plasmodesma; F:ubiquitin protein ligase binding; P:protein autophosphorylation; C:cytoplasmic, membrane-bounded vesicle; P:transmembrane receptor protein serine/threonine kinase signaling pathway; C:plasma membrane; F:transmembrane receptor protein serine/threonine kinase activity; P:hormone-mediated signaling pathway	EC:2.7.11
Traes_3AL_5631EB300.1	leucine-rich repeat receptor protein kinase exs	3936	0	0.7665	17	P:microsporogenesis; P:post-embryonic morphogenesis; P:anther wall tapetum development; P:megasporogenesis; F:protein serine/threonine kinase activity; P:protein phosphorylation; C:plasma membrane; C:plastid; F:ATP binding; F:protein tyrosine kinase activity; F:protein binding; F:metal ion binding; F:NAD binding; C:integral component of membrane; C:cytoplasmic, membrane-bounded vesicle; P:oxidati…	EC:2.7.10; EC:2.7.11
Traes_3AL_6518E15DB.1	lrr receptor-like serine threonine-protein kinase	2772	0	0.772	5	F:ATP binding; C:integral component of membrane; C:cytoplasmic, membrane-bounded vesicle; F:protein serine/threonine kinase activity; P:protein phosphorylation	EC:2.7.11
Traes_3AL_84A266B0D.1	probable lrr receptor-like serine threonine-protein kinase at1g67720-like	1119	0	0.7005	5	F:ATP binding; C:plasmodesma; F:protein serine/threonine kinase activity; P:protein phosphorylation; C:plasma membrane	EC:2.7.11
Traes_3AL_9D6C25FCD.1	light repressible receptor protein kinase	1365	0	0.787	10	F:peptide receptor activity; F:ATP binding; C:plasmodesma; F:ubiquitin protein ligase binding; P:protein autophosphorylation; C:cytoplasmic, membrane-bounded vesicle; P:transmembrane receptor protein serine/threonine kinase signaling pathway; C:plasma membrane; F:transmembrane receptor protein serine/threonine kinase activity; P:hormone-mediated signaling pathway	EC:2.7.11
Traes_3AL_A7DDA6F41.1	probable lrr receptor-like serine threonine-protein kinase at3g47570-like	2586	0	0.752	11	F:peptide receptor activity; F:ATP binding; C:plasmodesma; F:ubiquitin protein ligase binding; C:integral component of membrane; P:protein autophosphorylation; C:cytoplasmic, membrane-bounded vesicle; P:transmembrane receptor protein serine/threonine kinase signaling pathway; C:plasma membrane; F:transmembrane receptor protein serine/threonine kinase activity; P:hormone-mediated signaling pathway	EC:2.7.11
Traes_3AL_D6BFA54C3.1	probable leucine-rich repeat receptor-like protein kinase at5g49770-like	1710	4e-166	0.562	2	F:protein kinase activity; P:phosphorylation	-
Traes_3AL_D7F09DA59.1	probable lrr receptor-like serine threonine-protein kinase at5g45840-like	1686	0	0.843	11	F:peptide receptor activity; F:ATP binding; C:plasmodesma; F:ubiquitin protein ligase binding; C:integral component of membrane; P:protein autophosphorylation; C:cytoplasmic, membrane-bounded vesicle; P:transmembrane receptor protein serine/threonine kinase signaling pathway; C:plasma membrane; F:transmembrane receptor protein serine/threonine kinase activity; P:hormone-mediated signaling pathway	EC:2.7.11
Traes_3AL_FC7EA8925.1	light repressible receptor protein kinase	1425	0	0.8135	10	F:peptide receptor activity; F:ATP binding; C:plasmodesma; F:ubiquitin protein ligase binding; P:protein autophosphorylation; C:cytoplasmic, membrane-bounded vesicle; P:transmembrane receptor protein serine/threonine kinase signaling pathway; C:plasma membrane; F:transmembrane receptor protein serine/threonine kinase activity; P:hormone-mediated signaling pathway	EC:2.7.11
Traes_3AS_4E051C215.1	probable leucine-rich repeat receptor-like protein kinase at5g49770-like	2475	0	0.7475	7	F:ATP binding; P:signal transduction; C:membrane; F:signaling receptor activity; C:cytoplasmic, membrane-bounded vesicle; F:protein serine/threonine kinase activity; P:protein phosphorylation	EC:2.7.11
Traes_3AS_7E9A63553.1	probable lrr receptor-like serine threonine-protein kinase at5g45840-like	1953	0	0.701	5	F:ATP binding; C:mitochondrion; C:integral component of membrane; F:protein kinase activity; P:protein phosphorylation	-
Traes_3AS_829F7EBD1.1	lrr receptor-like serine threonine-protein kinase	1947	0	0.795	4	F:ATP binding; C:integral component of membrane; F:protein serine/threonine kinase activity; P:protein phosphorylation	EC:2.7.11
Traes_3AS_B6D33E1BE.1	lrr receptor-like serine threonine-protein kinase	2574	0	0.748	11	F:peptide receptor activity; F:ATP binding; C:plasmodesma; F:ubiquitin protein ligase binding; C:integral component of membrane; P:protein autophosphorylation; C:cytoplasmic, membrane-bounded vesicle; P:transmembrane receptor protein serine/threonine kinase signaling pathway; C:plasma membrane; F:transmembrane receptor protein serine/threonine kinase activity; P:hormone-mediated signaling pathway	EC:2.7.11
Traes_3AS_C95C632F8.1	lrr receptor-like serine threonine-protein kinase	1398	0	0.819	12	F:peptide receptor activity; F:ATP binding; F:protein tyrosine kinase activity; C:plasmodesma; F:ubiquitin protein ligase binding; C:integral component of membrane; P:protein autophosphorylation; C:cytoplasmic, membrane-bounded vesicle; P:transmembrane receptor protein serine/threonine kinase signaling pathway; C:plasma membrane; F:transmembrane receptor protein serine/threonine kinase activity; …	EC:2.7.10; EC:2.7.11
Traes_3AS_FAE8FDFCA.1	protein nsp-interacting kinase 3-like	1065	0	0.8445	10	P:regulation of meristem growth; F:ATP binding; P:peptidyl-tyrosine phosphorylation; F:non-membrane spanning protein tyrosine kinase activity; P:anther development; P:microtubule nucleation; C:integral component of membrane; C:cytoplasmic, membrane-bounded vesicle; F:protein serine/threonine kinase activity; C:plasma membrane	EC:2.7.11; EC:2.7.10.2
Traes_3AS_FE0B33F6E.1	protein kinase xa21	1416	0	0.7505	11	F:peptide receptor activity; F:ATP binding; C:plasmodesma; F:ubiquitin protein ligase binding; C:integral component of membrane; P:protein autophosphorylation; C:cytoplasmic, membrane-bounded vesicle; P:transmembrane receptor protein serine/threonine kinase signaling pathway; C:plasma membrane; F:transmembrane receptor protein serine/threonine kinase activity; P:hormone-mediated signaling pathway	EC:2.7.11
Traes_3B_0A6ED48BE.1	lrr receptor-like serine threonine-protein kinase	3105	0	0.676	8	F:nucleotide binding; P:signal transduction; C:intracellular membrane-bounded organelle; C:membrane; F:signaling receptor activity; C:cytoplasmic part; F:protein serine/threonine kinase activity; P:protein phosphorylation	EC:2.7.11
Traes_3B_0DFD83BB0.1	probably inactive leucine-rich repeat receptor-like protein kinase at3g28040-like	2961	0	0.7	13	P:protein autophosphorylation; P:animal organ development; P:transmembrane receptor protein serine/threonine kinase signaling pathway; C:plasma membrane; F:transmembrane receptor protein serine/threonine kinase activity; P:hormone-mediated signaling pathway; F:peptide receptor activity; F:ATP binding; F:protein tyrosine kinase activity; C:plasmodesma; F:ubiquitin protein ligase binding; C:cytopla…	EC:2.7.10; EC:2.7.11
Traes_3B_3306F2B60.1	leucine-rich repeat receptor-like tyrosine-protein kinase at2g41820-like	2325	0	0.825	10	F:ATP binding; C:plasmodesma; C:integral component of membrane; P:protein autophosphorylation; C:cytoplasmic, membrane-bounded vesicle; F:protein kinase activity; P:response to brassinosteroid; C:plasma membrane; P:response to auxin; P:hormone-mediated signaling pathway	-
Traes_3B_347C48C15.1	lrr receptor-like serine threonine-protein kinase	2790	0	0.7355	10	F:peptide receptor activity; F:ATP binding; C:plasmodesma; F:ubiquitin protein ligase binding; P:protein autophosphorylation; C:cytoplasmic, membrane-bounded vesicle; P:transmembrane receptor protein serine/threonine kinase signaling pathway; C:plasma membrane; F:transmembrane receptor protein serine/threonine kinase activity; P:hormone-mediated signaling pathway	EC:2.7.11
Traes_3B_3FC548749.1	systemin receptor sr160-like	3243	0	0.5935	22	P:regulation of biological quality; F:identical protein binding; P:post-embryonic morphogenesis; P:brassinosteroid mediated signaling pathway; P:anatomical structure formation involved in morphogenesis; F:protein dimerization activity; P:response to UV; C:cytoplasmic part; F:protein serine/threonine kinase activity; P:protein phosphorylation; P:external encapsulating structure organization; P:sko…	EC:2.7.11
Traes_3B_5500D69F3.1	lrr receptor-like serine threonine-protein kinase	2382	0	0.757	11	F:peptide receptor activity; F:ATP binding; C:plasmodesma; F:ubiquitin protein ligase binding; C:integral component of membrane; P:protein autophosphorylation; C:cytoplasmic, membrane-bounded vesicle; P:transmembrane receptor protein serine/threonine kinase signaling pathway; C:plasma membrane; F:transmembrane receptor protein serine/threonine kinase activity; P:hormone-mediated signaling pathway	EC:2.7.11
Traes_3B_5CE03374D.1	leucine-rich repeat receptor-like protein kinase family protein	2049	0	0.781	4	F:ATP binding; C:integral component of membrane; F:protein serine/threonine kinase activity; P:protein phosphorylation	EC:2.7.11
Traes_3B_71F5F4312.1	leucine-rich repeat receptor-like protein kinase family protein	2322	0	0.7885	5	F:ATP binding; C:integral component of membrane; C:cytoplasmic, membrane-bounded vesicle; F:protein serine/threonine kinase activity; P:protein phosphorylation	EC:2.7.11
Traes_3B_798EE5DC2.1	receptor-like protein kinase hsl1	2997	0	0.806	40	P:seed dormancy process; P:regulation of cell size; P:protein autophosphorylation; P:transmembrane receptor protein serine/threonine kinase signaling pathway; P:gravitropism; P:post-translational protein modification; P:cell tip growth; P:hormone-mediated signaling pathway; P:plant-type cell wall biogenesis; P:cell division; F:ATP binding; P:auxin polar transport; F:transcription factor activity,…	EC:2.7.10; EC:2.7.11
Traes_3B_83F0B0296.1	brassinosteroid insensitive 1-associated receptor kinase 1 expressed	1551	0	0.8395	5	F:ATP binding; C:mitochondrion; C:integral component of membrane; F:protein serine/threonine kinase activity; P:protein phosphorylation	EC:2.7.11
Traes_3B_879593ED5.1	lrr receptor-like serine threonine-protein kinase	2238	0	0.77	4	F:ATP binding; C:integral component of membrane; F:protein serine/threonine kinase activity; P:protein phosphorylation	EC:2.7.11
Traes_3B_A31D23ED2.1	lrr receptor-like serine threonine-protein kinase	2100	0	0.757	12	F:peptide receptor activity; F:ATP binding; C:plasmodesma; F:aspartic-type endopeptidase activity; F:ubiquitin protein ligase binding; P:proteolysis; P:protein autophosphorylation; C:cytoplasmic, membrane-bounded vesicle; P:transmembrane receptor protein serine/threonine kinase signaling pathway; C:plasma membrane; F:transmembrane receptor protein serine/threonine kinase activity; P:hormone-media…	EC:2.7.11; EC:3.4.23
Traes_3B_AB2E14101.1	brassinosteroid-insensitive 1	3360	0	0.7545	30	P:anther wall tapetum cell differentiation; P:negative regulation of cell death; P:protein phosphorylation; P:positive regulation of flower development; P:cell tip growth; P:detection of brassinosteroid stimulus; P:regulation of hormone levels; F:ATP binding; P:response to molecule of bacterial origin; P:multidimensional cell growth; F:protein heterodimerization activity; P:leaf development; P:ce…	EC:2.7.11
Traes_3B_B27513A86.1	probable inactive receptor kinase at5g58300-like	1902	0	0.7925	4	F:ATP binding; C:integral component of membrane; F:protein kinase activity; P:protein phosphorylation	-
Traes_3B_C71B31578.1	protein nsp-interacting kinase 3-like	2658	0	0.8725	10	P:regulation of meristem growth; F:ATP binding; P:peptidyl-tyrosine phosphorylation; F:non-membrane spanning protein tyrosine kinase activity; P:anther development; P:microtubule nucleation; C:integral component of membrane; C:cytoplasmic, membrane-bounded vesicle; F:protein serine/threonine kinase activity; C:plasma membrane	EC:2.7.11; EC:2.7.10.2
Traes_3B_CBAEDC2C6.1	probable leucine-rich repeat receptor-like protein kinase at5g49770-like	1788	6.2e-165	0.5545	1	F:transferase activity	-
Traes_3B_CF1CD417B.1	probable lrr receptor-like serine threonine-protein kinase mrh1-like	2004	0	0.675	5	F:ATP binding; C:mitochondrion; C:integral component of membrane; F:protein kinase activity; P:protein phosphorylation	-
Traes_3B_D3F852B9D.1	lrr receptor-like serine threonine-protein kinase	2835	0	0.753	10	F:peptide receptor activity; F:ATP binding; C:plasmodesma; F:ubiquitin protein ligase binding; P:protein autophosphorylation; C:cytoplasmic, membrane-bounded vesicle; P:transmembrane receptor protein serine/threonine kinase signaling pathway; C:plasma membrane; F:transmembrane receptor protein serine/threonine kinase activity; P:hormone-mediated signaling pathway	EC:2.7.11
Traes_3B_D7C3FD50D.1	probable leucine-rich repeat receptor-like protein kinase at1g68400-like	1344	1.7e-145	0.533	1	F:protein kinase activity	-
Traes_3B_D8336810E.1	probable lrr receptor-like serine threonine-protein kinase at1g67720-like	1221	0	0.733	7	F:ATP binding; C:plasmodesma; C:cytoplasmic, membrane-bounded vesicle; C:extracellular region; F:protein serine/threonine kinase activity; P:protein phosphorylation; C:plasma membrane	EC:2.7.11
Traes_3B_D94A71C85.1	systemin receptor sr160-like	2379	0	0.5965	14	C:cell part; P:brassinosteroid mediated signaling pathway; F:protein kinase activity; P:animal organ development; P:protein phosphorylation; P:phyllome development; P:skotomorphogenesis; P:detection of brassinosteroid stimulus; F:ATP binding; P:unidimensional cell growth; F:transmembrane signaling receptor activity; F:protein binding; P:microtubule bundle formation; C:membrane	-
Traes_3B_DA7DB6519.1	probable lrr receptor-like serine threonine-protein kinase at3g47570-like	1827	0	0.759	11	F:peptide receptor activity; F:ATP binding; C:plasmodesma; F:ubiquitin protein ligase binding; C:integral component of membrane; P:protein autophosphorylation; C:cytoplasmic, membrane-bounded vesicle; P:transmembrane receptor protein serine/threonine kinase signaling pathway; C:plasma membrane; F:transmembrane receptor protein serine/threonine kinase activity; P:hormone-mediated signaling pathway	EC:2.7.11
Traes_3B_EB029D501.1	lrr receptor-like serine threonine-protein kinase rpk2-like	2709	0	0.64	4	F:ATP binding; C:membrane; F:protein serine/threonine kinase activity; P:protein phosphorylation	EC:2.7.11
Traes_3B_EC670FF35.1	light repressible receptor protein kinase	1422	0	0.823	10	F:peptide receptor activity; F:ATP binding; C:plasmodesma; F:ubiquitin protein ligase binding; P:protein autophosphorylation; C:cytoplasmic, membrane-bounded vesicle; P:transmembrane receptor protein serine/threonine kinase signaling pathway; C:plasma membrane; F:transmembrane receptor protein serine/threonine kinase activity; P:hormone-mediated signaling pathway	EC:2.7.11
Traes_3B_EC9D0FC5F.1	leucine-rich repeat receptor protein kinase exs	3933	0	0.7655	17	P:microsporogenesis; P:post-embryonic morphogenesis; P:anther wall tapetum development; P:megasporogenesis; F:protein serine/threonine kinase activity; P:protein phosphorylation; C:plasma membrane; C:plastid; F:ATP binding; F:protein tyrosine kinase activity; F:protein binding; F:metal ion binding; F:NAD binding; C:integral component of membrane; C:cytoplasmic, membrane-bounded vesicle; P:oxidati…	EC:2.7.10; EC:2.7.11
Traes_3B_F6ED31358.1	leucine-rich repeat receptor-like protein kinase at2g19210-like	2520	0	0.6645	6	F:ATP binding; P:signal transduction; F:signaling receptor activity; C:cell part; F:protein serine/threonine kinase activity; P:protein phosphorylation	EC:2.7.11
Traes_3DL_12C800AB7.1	probable lrr receptor-like serine threonine-protein kinase at5g45840-like	1605	0	0.8435	11	F:peptide receptor activity; F:ATP binding; C:plasmodesma; F:ubiquitin protein ligase binding; C:integral component of membrane; P:protein autophosphorylation; C:cytoplasmic, membrane-bounded vesicle; P:transmembrane receptor protein serine/threonine kinase signaling pathway; C:plasma membrane; F:transmembrane receptor protein serine/threonine kinase activity; P:hormone-mediated signaling pathway	EC:2.7.11
Traes_3DL_249DEAFBE.1	light repressible receptor protein kinase	1761	0	0.817	10	F:peptide receptor activity; F:ATP binding; C:plasmodesma; F:ubiquitin protein ligase binding; P:protein autophosphorylation; C:cytoplasmic, membrane-bounded vesicle; P:transmembrane receptor protein serine/threonine kinase signaling pathway; C:plasma membrane; F:transmembrane receptor protein serine/threonine kinase activity; P:hormone-mediated signaling pathway	EC:2.7.11
Traes_3DL_5FFA24600.1	probable lrr receptor-like serine threonine-protein kinase at3g47570-like	2586	0	0.7355	11	F:peptide receptor activity; F:ATP binding; C:plasmodesma; F:ubiquitin protein ligase binding; C:integral component of membrane; P:protein autophosphorylation; C:cytoplasmic, membrane-bounded vesicle; P:transmembrane receptor protein serine/threonine kinase signaling pathway; C:plasma membrane; F:transmembrane receptor protein serine/threonine kinase activity; P:hormone-mediated signaling pathway	EC:2.7.11
Traes_3DL_6D98A54F8.1	lrr receptor-like serine threonine-protein kinase	2538	0	0.704	10	F:peptide receptor activity; F:ATP binding; C:plasmodesma; F:ubiquitin protein ligase binding; C:integral component of membrane; P:protein autophosphorylation; P:transmembrane receptor protein serine/threonine kinase signaling pathway; C:plasma membrane; F:transmembrane receptor protein serine/threonine kinase activity; P:hormone-mediated signaling pathway	EC:2.7.11
Traes_3DL_7122B82C2.1	light repressible receptor protein kinase	1764	0	0.822	10	F:peptide receptor activity; F:ATP binding; C:plasmodesma; F:ubiquitin protein ligase binding; P:protein autophosphorylation; C:cytoplasmic, membrane-bounded vesicle; P:transmembrane receptor protein serine/threonine kinase signaling pathway; C:plasma membrane; F:transmembrane receptor protein serine/threonine kinase activity; P:hormone-mediated signaling pathway	EC:2.7.11
Traes_3DL_72232EE0D.1	leucine-rich repeat receptor-like protein kinase family protein	2322	0	0.79	5	F:ATP binding; C:integral component of membrane; C:cytoplasmic, membrane-bounded vesicle; F:protein serine/threonine kinase activity; P:protein phosphorylation	EC:2.7.11
Traes_3DL_73276D402.1	lrr receptor-like serine threonine-protein kinase	1146	0	0.65	3	F:ATP binding; F:protein serine/threonine kinase activity; P:protein phosphorylation	EC:2.7.11
Traes_3DL_740865E24.1	lrr receptor-like serine threonine-protein kinase	2028	0	0.745	11	F:peptide receptor activity; F:ATP binding; C:plasmodesma; F:ubiquitin protein ligase binding; C:integral component of membrane; P:protein autophosphorylation; C:cytoplasmic, membrane-bounded vesicle; P:transmembrane receptor protein serine/threonine kinase signaling pathway; C:plasma membrane; F:transmembrane receptor protein serine/threonine kinase activity; P:hormone-mediated signaling pathway	EC:2.7.11
Traes_3DL_85AC242CB.1	brassinosteroid insensitive 1-associated receptor kinase 1 expressed	1605	0	0.75	5	F:ATP binding; C:mitochondrion; C:integral component of membrane; F:protein serine/threonine kinase activity; P:protein phosphorylation	EC:2.7.11
Traes_3DL_A466BAECF.1	probable lrr receptor-like serine threonine-protein kinase at1g56130-like	2241	0	0.727	11	F:peptide receptor activity; F:ATP binding; C:plasmodesma; F:ubiquitin protein ligase binding; C:mitochondrion; P:protein autophosphorylation; C:cytoplasmic, membrane-bounded vesicle; P:transmembrane receptor protein serine/threonine kinase signaling pathway; C:plasma membrane; F:transmembrane receptor protein serine/threonine kinase activity; P:hormone-mediated signaling pathway	EC:2.7.11
Traes_3DL_B5A380A5C.1	inactive receptor kinase	1329	0	0.737	4	F:ATP binding; C:integral component of membrane; F:protein kinase activity; P:protein phosphorylation	-
Traes_3DL_CCCAF26BC.1	probable lrr receptor-like serine threonine-protein kinase at1g06840-like	2301	0	0.7535	5	F:ATP binding; C:integral component of membrane; C:cytoplasmic, membrane-bounded vesicle; F:protein serine/threonine kinase activity; P:protein phosphorylation	EC:2.7.11
Traes_3DS_505659C69.1	protein kinase xa21	1416	0	0.7585	11	F:peptide receptor activity; F:ATP binding; C:plasmodesma; F:ubiquitin protein ligase binding; C:integral component of membrane; P:protein autophosphorylation; C:cytoplasmic, membrane-bounded vesicle; P:transmembrane receptor protein serine/threonine kinase signaling pathway; C:plasma membrane; F:transmembrane receptor protein serine/threonine kinase activity; P:hormone-mediated signaling pathway	EC:2.7.11
Traes_3DS_5513729A1.1	lrr receptor-like serine threonine-protein kinase	1899	0	0.7995	4	F:ATP binding; C:integral component of membrane; F:protein serine/threonine kinase activity; P:protein phosphorylation	EC:2.7.11
Traes_3DS_57C9F64DC.1	lrr receptor-like serine threonine-protein kinase	2697	0	0.7475	11	F:peptide receptor activity; F:ATP binding; C:plasmodesma; F:ubiquitin protein ligase binding; C:integral component of membrane; P:protein autophosphorylation; C:cytoplasmic, membrane-bounded vesicle; P:transmembrane receptor protein serine/threonine kinase signaling pathway; C:plasma membrane; F:transmembrane receptor protein serine/threonine kinase activity; P:hormone-mediated signaling pathway	EC:2.7.11
Traes_3DS_735801C27.1	lrr receptor-like serine threonine-protein kinase	1473	0	0.774	11	F:peptide receptor activity; F:ATP binding; C:plasmodesma; F:ubiquitin protein ligase binding; C:integral component of membrane; P:protein autophosphorylation; C:cytoplasmic, membrane-bounded vesicle; P:transmembrane receptor protein serine/threonine kinase signaling pathway; C:plasma membrane; F:transmembrane receptor protein serine/threonine kinase activity; P:hormone-mediated signaling pathway	EC:2.7.11
Traes_3DS_A251C478E.1	lrr receptor-like serine threonine-protein kinase	879	9.2e-124	0.8015	11	F:peptide receptor activity; F:ATP binding; C:plasmodesma; F:ubiquitin protein ligase binding; C:integral component of membrane; P:protein autophosphorylation; C:cytoplasmic, membrane-bounded vesicle; P:transmembrane receptor protein serine/threonine kinase signaling pathway; C:plasma membrane; F:transmembrane receptor protein serine/threonine kinase activity; P:hormone-mediated signaling pathway	EC:2.7.11
Traes_3DS_A65D97407.1	lrr receptor-like serine threonine-protein kinase	1995	0	0.794	11	F:peptide receptor activity; F:ATP binding; C:plasmodesma; F:ubiquitin protein ligase binding; C:integral component of membrane; P:protein autophosphorylation; C:cytoplasmic, membrane-bounded vesicle; P:transmembrane receptor protein serine/threonine kinase signaling pathway; C:plasma membrane; F:transmembrane receptor protein serine/threonine kinase activity; P:hormone-mediated signaling pathway	EC:2.7.11
Traes_3DS_D60F7F5D9.1	protein nsp-interacting kinase 3-like	1545	0	0.866	10	P:regulation of meristem growth; F:ATP binding; P:peptidyl-tyrosine phosphorylation; F:non-membrane spanning protein tyrosine kinase activity; P:anther development; P:microtubule nucleation; C:integral component of membrane; C:cytoplasmic, membrane-bounded vesicle; F:protein serine/threonine kinase activity; C:plasma membrane	EC:2.7.11; EC:2.7.10.2
Traes_4AL_088D3E9A6.1	receptor-like protein kinase hsl1-like	2901	0	0.749	6	F:ATP binding; C:integral component of membrane; F:protein serine/threonine kinase activity; P:protein phosphorylation; P:single-organism process; P:response to stimulus	EC:2.7.11
Traes_4AL_0C44C35BE.1	inflorescence meristem receptor-like kinase 2 isoform 1	2361	0	0.731	12	F:peptide receptor activity; F:ATP binding; C:plasmodesma; F:ubiquitin protein ligase binding; C:mitochondrion; C:integral component of membrane; P:protein autophosphorylation; C:cytoplasmic, membrane-bounded vesicle; P:transmembrane receptor protein serine/threonine kinase signaling pathway; C:plasma membrane; F:transmembrane receptor protein serine/threonine kinase activity; P:hormone-mediated …	EC:2.7.11
Traes_4AL_1906273A1.1	probable lrr receptor-like serine threonine-protein kinase at3g47570-like	2271	0	0.7465	12	F:peptide receptor activity; F:ATP binding; C:plasmodesma; F:ubiquitin protein ligase binding; C:mitochondrion; C:integral component of membrane; P:protein autophosphorylation; C:cytoplasmic, membrane-bounded vesicle; P:transmembrane receptor protein serine/threonine kinase signaling pathway; C:plasma membrane; F:transmembrane receptor protein serine/threonine kinase activity; P:hormone-mediated …	EC:2.7.11
Traes_4AL_3C7432A1E.1	lrr receptor-like serine threonine-protein kinase erl2-like	2955	0	0.8415	12	F:peptide receptor activity; F:ATP binding; C:plasmodesma; F:ubiquitin protein ligase binding; C:integral component of membrane; P:protein autophosphorylation; C:cytoplasmic, membrane-bounded vesicle; P:transmembrane receptor protein serine/threonine kinase signaling pathway; C:plasma membrane; F:transmembrane receptor protein serine/threonine kinase activity; F:hydrolase activity; P:hormone-medi…	EC:2.7.11
Traes_4AL_3E0090FF9.1	probable lrr receptor-like serine threonine-protein kinase at1g34110-like	1734	0	0.778	5	F:ATP binding; C:integral component of membrane; C:cytoplasmic, membrane-bounded vesicle; F:protein kinase activity; P:protein phosphorylation	-
Traes_4AL_44D3A228A.1	lrr receptor-like serine threonine-protein kinase	3042	0	0.7735	11	F:peptide receptor activity; F:ATP binding; C:plasmodesma; F:ubiquitin protein ligase binding; C:integral component of membrane; P:protein autophosphorylation; C:cytoplasmic, membrane-bounded vesicle; P:transmembrane receptor protein serine/threonine kinase signaling pathway; C:plasma membrane; F:transmembrane receptor protein serine/threonine kinase activity; P:hormone-mediated signaling pathway	EC:2.7.11
Traes_4AL_4F7E76BBF.1	probable inactive leucine-rich repeat receptor-like protein kinase at3g03770-like	2316	0	0.7015	3	F:ATP binding; F:protein kinase activity; P:protein phosphorylation	-
Traes_4AL_69D61737F.1	nbs-lrr type protein	3498	0	0.6795	5	F:ATP binding; F:identical protein binding; F:protein kinase activity; F:ADP binding; P:protein phosphorylation	-
Traes_4AL_7389CC4D6.1	probable inactive leucine-rich repeat receptor-like protein kinase at5g20690-like	1422	0	0.6975	9	F:ATP binding; C:plasmodesma; C:integral component of membrane; P:transmembrane receptor protein tyrosine kinase signaling pathway; C:cytoplasmic, membrane-bounded vesicle; C:extracellular region; F:protein serine/threonine kinase activity; P:protein phosphorylation; P:regulation of pollen tube growth	EC:2.7.11
Traes_4AL_745682C27.1	lrr receptor-like serine threonine-protein kinase	3330	0	0.65	5	F:ATP binding; C:integral component of membrane; C:cytoplasmic, membrane-bounded vesicle; F:protein serine/threonine kinase activity; P:protein phosphorylation	EC:2.7.11
Traes_4AL_8E27959FD.1	leucine-rich repeat receptor-like protein kinase at2g19210-like	2013	0	0.669	8	F:peptide receptor activity; C:plasmodesma; F:ubiquitin protein ligase binding; P:protein autophosphorylation; P:transmembrane receptor protein serine/threonine kinase signaling pathway; C:plasma membrane; F:transmembrane receptor protein serine/threonine kinase activity; P:hormone-mediated signaling pathway	EC:2.7.11
Traes_4AL_9C7A34EE9.1	lrr receptor-like serine threonine-protein kinase	3306	0	0.6045	5	F:ATP binding; C:membrane; C:cell part; F:protein kinase activity; P:protein phosphorylation	-
Traes_4AL_AA0CC6D2F.1	lrr receptor-like serine threonine-protein kinase	1965	0	0.7145	11	F:peptide receptor activity; F:ATP binding; C:plasmodesma; F:ubiquitin protein ligase binding; C:integral component of membrane; P:protein autophosphorylation; C:cytoplasmic, membrane-bounded vesicle; P:transmembrane receptor protein serine/threonine kinase signaling pathway; C:plasma membrane; F:transmembrane receptor protein serine/threonine kinase activity; P:hormone-mediated signaling pathway	EC:2.7.11
Traes_4AL_C9430F2A2.1	probable receptor protein kinase tmk1-like	2352	0	0.66	8	F:ATP binding; C:plasmodesma; C:integral component of membrane; C:Golgi apparatus; C:cytoplasmic, membrane-bounded vesicle; F:protein serine/threonine kinase activity; P:protein phosphorylation; C:plasma membrane	EC:2.7.11
Traes_4AL_CC989B4A5.1	lrr receptor-like serine threonine-protein kinase	2037	0	0.6875	9	F:ATP binding; P:response to molecule of bacterial origin; P:signal transduction; P:stamen development; C:integral component of membrane; F:protein kinase activity; P:protein phosphorylation; P:defense response to fungus; P:stomatal complex morphogenesis	-
Traes_4AL_CDCF32E7A.1	leucine-rich repeat receptor-like protein kinase pxl2-like	1440	0	0.7245	8	F:ATP binding; P:system development; P:post-embryonic development; C:integral component of membrane; C:cytoplasmic, membrane-bounded vesicle; F:protein serine/threonine kinase activity; P:protein phosphorylation; P:response to stimulus	EC:2.7.11
Traes_4AL_E1F53CF30.1	probable lrr receptor-like serine threonine-protein kinase at2g16250-like	1239	6.9e-159	0.618	7	F:ATP binding; P:signal transduction; C:membrane; F:signaling receptor activity; C:cell part; F:protein kinase activity; P:protein phosphorylation	-
Traes_4AS_031757A2A.1	probable inactive receptor kinase at5g58300-like	1914	0	0.7875	5	F:ATP binding; C:integral component of membrane; C:cytoplasmic, membrane-bounded vesicle; F:protein kinase activity; P:protein phosphorylation	-
Traes_4AS_04E4A0063.1	leucine-rich repeat receptor-like serine threonine-protein kinase bam1-like	2994	0	0.7995	11	F:peptide receptor activity; F:ATP binding; C:plasmodesma; F:ubiquitin protein ligase binding; C:integral component of membrane; P:protein autophosphorylation; C:cytoplasmic, membrane-bounded vesicle; P:transmembrane receptor protein serine/threonine kinase signaling pathway; C:plasma membrane; F:transmembrane receptor protein serine/threonine kinase activity; P:hormone-mediated signaling pathway	EC:2.7.11
Traes_4AS_145927471.1	tsn1	3060	0	0.638	7	F:ATP binding; C:nucleus; F:protein kinase activity; F:ADP binding; P:phosphorylation; P:protein phosphorylation; F:kinase activity	-
Traes_4AS_361ADDD17.1	inflorescence meristem receptor-like kinase 2 isoform 1	2463	0	0.708	7	P:cell proliferation; F:ATP binding; C:plasmodesma; C:integral component of membrane; F:protein kinase activity; C:plant-type cell wall; P:protein phosphorylation	-
Traes_4AS_73EAE6633.1	probable leucine-rich repeat receptor-like protein kinase at5g49770-like	2928	0	0.7985	10	F:ATP binding; P:xylan metabolic process; P:regulation of cellular process; F:oxidoreductase activity; C:membrane; P:single-organism cellular process; F:protein serine/threonine kinase activity; P:protein phosphorylation; P:single-organism metabolic process; P:cell wall biogenesis	EC:2.7.11
Traes_4AS_A4B38E814.1	lrr receptor-like serine threonine-protein kinase fei 1-like	1770	0	0.8565	7	F:ATP binding; P:peptidyl-tyrosine phosphorylation; F:transmembrane receptor protein tyrosine kinase activity; C:integral component of membrane; C:cytoplasmic, membrane-bounded vesicle; P:cellulose biosynthetic process; F:protein serine/threonine kinase activity	EC:2.7.10.1; EC:2.7.11
Traes_4AS_C9430F2A2.1	probable receptor protein kinase tmk1-like	2352	0	0.66	8	F:ATP binding; C:plasmodesma; C:integral component of membrane; C:Golgi apparatus; C:cytoplasmic, membrane-bounded vesicle; F:protein serine/threonine kinase activity; P:protein phosphorylation; C:plasma membrane	EC:2.7.11
Traes_4AS_DABAE8865.1	probable inactive leucine-rich repeat receptor-like protein kinase at5g20690-like	2076	0	0.7005	7	F:ATP binding; C:plasmodesma; C:integral component of membrane; C:cytoplasmic, membrane-bounded vesicle; F:protein serine/threonine kinase activity; P:protein phosphorylation; P:regulation of pollen tube growth	EC:2.7.11
Traes_4AS_DFAA00234.1	probable inactive receptor kinase at5g10020-like	3135	0	0.7015	5	F:ATP binding; C:integral component of membrane; F:protein kinase activity; P:protein phosphorylation; C:plasma membrane	-
Traes_4AS_F0BE29CA6.1	probably inactive leucine-rich repeat receptor-like protein kinase at3g28040-like	2922	0	0.7595	5	F:ATP binding; C:integral component of membrane; C:cytoplasmic, membrane-bounded vesicle; F:protein kinase activity; P:protein phosphorylation	-
Traes_4AS_F54BA27F7.1	protein strubbelig-receptor family 6	1863	0	0.828	11	F:peptide receptor activity; F:ATP binding; C:plasmodesma; F:ubiquitin protein ligase binding; C:integral component of membrane; P:protein autophosphorylation; C:cytoplasmic, membrane-bounded vesicle; P:transmembrane receptor protein serine/threonine kinase signaling pathway; C:plasma membrane; F:transmembrane receptor protein serine/threonine kinase activity; P:hormone-mediated signaling pathway	EC:2.7.11
Traes_4BL_0A95206D6.1	lrr receptor-like serine threonine-protein kinase fei 1-like	1770	0	0.8565	7	F:ATP binding; P:peptidyl-tyrosine phosphorylation; F:transmembrane receptor protein tyrosine kinase activity; C:integral component of membrane; C:cytoplasmic, membrane-bounded vesicle; P:cellulose biosynthetic process; F:protein serine/threonine kinase activity	EC:2.7.10.1; EC:2.7.11
Traes_4BL_3682452C7.1	protein kinase xa21	1569	0	0.7705	11	F:peptide receptor activity; F:ATP binding; C:plasmodesma; F:ubiquitin protein ligase binding; C:integral component of membrane; P:protein autophosphorylation; C:cytoplasmic, membrane-bounded vesicle; P:transmembrane receptor protein serine/threonine kinase signaling pathway; C:plasma membrane; F:transmembrane receptor protein serine/threonine kinase activity; P:hormone-mediated signaling pathway	EC:2.7.11
Traes_4BL_413C72B37.1	tpa: strubbelig family receptor protein kinase	1761	0	0.7695	11	F:peptide receptor activity; F:ATP binding; C:plasmodesma; F:ubiquitin protein ligase binding; C:integral component of membrane; P:protein autophosphorylation; C:cytoplasmic, membrane-bounded vesicle; P:transmembrane receptor protein serine/threonine kinase signaling pathway; C:plasma membrane; F:transmembrane receptor protein serine/threonine kinase activity; P:hormone-mediated signaling pathway	EC:2.7.11
Traes_4BL_8757EF013.1	protein kinase xa21	1569	0	0.7735	11	F:peptide receptor activity; F:ATP binding; C:plasmodesma; F:ubiquitin protein ligase binding; C:integral component of membrane; P:protein autophosphorylation; C:cytoplasmic, membrane-bounded vesicle; P:transmembrane receptor protein serine/threonine kinase signaling pathway; C:plasma membrane; F:transmembrane receptor protein serine/threonine kinase activity; P:hormone-mediated signaling pathway	EC:2.7.11
Traes_4BL_B36109036.1	receptor kinase-like protein	1077	0	0.786	12	F:peptide receptor activity; F:ATP binding; C:plasmodesma; F:ubiquitin protein ligase binding; C:integral component of membrane; P:protein autophosphorylation; C:cytoplasmic, membrane-bounded vesicle; P:transmembrane receptor protein serine/threonine kinase signaling pathway; P:defense response to bacterium; C:plasma membrane; F:transmembrane receptor protein serine/threonine kinase activity; P:h…	EC:2.7.11
Traes_4BL_D24E19232.1	probable receptor protein kinase tmk1-like	2346	0	0.6555	8	F:ATP binding; C:plasmodesma; C:integral component of membrane; C:Golgi apparatus; C:cytoplasmic, membrane-bounded vesicle; F:protein serine/threonine kinase activity; P:protein phosphorylation; C:plasma membrane	EC:2.7.11
Traes_4BL_DF7743A23.1	probable inactive receptor kinase at5g58300-like	1914	0	0.7855	5	F:ATP binding; C:integral component of membrane; C:cytoplasmic, membrane-bounded vesicle; F:protein kinase activity; P:protein phosphorylation	-
Traes_4BS_3D465EE8F.1	probable receptor protein kinase tmk1-like	2553	0	0.7935	11	F:peptide receptor activity; F:ATP binding; C:plasmodesma; F:ubiquitin protein ligase binding; C:mitochondrion; C:integral component of membrane; P:protein autophosphorylation; P:transmembrane receptor protein serine/threonine kinase signaling pathway; C:plasma membrane; F:transmembrane receptor protein serine/threonine kinase activity; P:hormone-mediated signaling pathway	EC:2.7.11
Traes_4BS_526B663EF.1	leucine rich repeat family expressed	1764	0	0.739	12	F:peptide receptor activity; F:ATP binding; C:plasmodesma; F:ubiquitin protein ligase binding; C:mitochondrion; C:integral component of membrane; P:protein autophosphorylation; C:cytoplasmic, membrane-bounded vesicle; P:transmembrane receptor protein serine/threonine kinase signaling pathway; C:plasma membrane; F:transmembrane receptor protein serine/threonine kinase activity; P:hormone-mediated …	EC:2.7.11
Traes_4BS_5FD1998D4.1	lrr receptor-like serine threonine-protein kinase	1830	0	0.76	11	F:peptide receptor activity; F:ATP binding; C:plasmodesma; F:ubiquitin protein ligase binding; C:integral component of membrane; P:protein autophosphorylation; C:cytoplasmic, membrane-bounded vesicle; P:transmembrane receptor protein serine/threonine kinase signaling pathway; C:plasma membrane; F:transmembrane receptor protein serine/threonine kinase activity; P:hormone-mediated signaling pathway	EC:2.7.11
Traes_4BS_626E24EB7.1	probable inactive leucine-rich repeat receptor-like protein kinase at1g66830-like	2238	0	0.5805	1	C:plasma membrane	-
Traes_4BS_7C4CA591A.1	probable lrr receptor-like serine threonine-protein kinase at2g16250-like	1974	0	0.675	9	F:peptide receptor activity; F:ATP binding; C:plasmodesma; F:ubiquitin protein ligase binding; P:protein autophosphorylation; P:transmembrane receptor protein serine/threonine kinase signaling pathway; C:plasma membrane; F:transmembrane receptor protein serine/threonine kinase activity; P:hormone-mediated signaling pathway	EC:2.7.11
Traes_4BS_80A5A4F08.1	probable inactive leucine-rich repeat receptor-like protein kinase at5g20690-like	2085	0	0.652	5	F:ATP binding; C:integral component of membrane; C:cytoplasmic, membrane-bounded vesicle; F:protein kinase activity; P:protein phosphorylation	-
Traes_4BS_8F2CB5E84.1	leucine-rich repeat receptor-like serine threonine-protein kinase bam1-like	2478	0	0.686	16	P:regulation of meristem growth; P:root hair elongation; F:protein kinase activity; P:protein phosphorylation; C:plastid; P:determination of bilateral symmetry; P:cell tip growth; P:regulation of hormone levels; F:ATP binding; P:multidimensional cell growth; P:polysaccharide biosynthetic process; P:anthocyanin accumulation in tissues in response to UV light; P:anther development; C:integral compo…	-
Traes_4BS_ADB6672F0.1	probable inactive leucine-rich repeat receptor-like protein kinase at3g03770-like	2316	0	0.7015	3	F:ATP binding; F:protein kinase activity; P:protein phosphorylation	-
Traes_4BS_E024BE836.1	receptor-like protein kinase hsl1-like	2898	0	0.7655	7	F:ATP binding; C:integral component of membrane; C:cytoplasmic, membrane-bounded vesicle; F:protein serine/threonine kinase activity; P:protein phosphorylation; P:single-organism process; P:response to stimulus	EC:2.7.11
Traes_4BS_ED4399BF6.1	lrr receptor-like serine threonine-protein kinase	2889	0	0.6765	7	F:ATP binding; P:signal transduction; C:membrane; F:signaling receptor activity; C:cell part; F:protein serine/threonine kinase activity; P:protein phosphorylation	EC:2.7.11
Traes_4BS_FC16221A2.1	lrr receptor-like serine threonine-protein kinase	3048	0	0.769	11	F:peptide receptor activity; F:ATP binding; C:plasmodesma; F:ubiquitin protein ligase binding; C:integral component of membrane; P:protein autophosphorylation; C:cytoplasmic, membrane-bounded vesicle; P:transmembrane receptor protein serine/threonine kinase signaling pathway; C:plasma membrane; F:transmembrane receptor protein serine/threonine kinase activity; P:hormone-mediated signaling pathway	EC:2.7.11
Traes_4DL_260357CCC.1	protein kinase xa21	3093	0	0.742	11	F:peptide receptor activity; F:ATP binding; C:plasmodesma; F:ubiquitin protein ligase binding; C:integral component of membrane; P:protein autophosphorylation; C:cytoplasmic, membrane-bounded vesicle; P:transmembrane receptor protein serine/threonine kinase signaling pathway; C:plasma membrane; F:transmembrane receptor protein serine/threonine kinase activity; P:hormone-mediated signaling pathway	EC:2.7.11
Traes_4DL_37EDC9698.1	protein kinase xa21	3132	0	0.7385	11	F:peptide receptor activity; F:ATP binding; C:plasmodesma; F:ubiquitin protein ligase binding; C:integral component of membrane; P:protein autophosphorylation; C:cytoplasmic, membrane-bounded vesicle; P:transmembrane receptor protein serine/threonine kinase signaling pathway; C:plasma membrane; F:transmembrane receptor protein serine/threonine kinase activity; P:hormone-mediated signaling pathway	EC:2.7.11
Traes_4DL_816A82380.1	probably inactive leucine-rich repeat receptor-like protein kinase at3g28040-like	2922	0	0.7605	5	F:ATP binding; C:integral component of membrane; C:cytoplasmic, membrane-bounded vesicle; F:protein kinase activity; P:protein phosphorylation	-
Traes_4DL_88EA2BDE1.1	receptor kinase-like protein	2133	0	0.692	9	F:ATP binding; F:protein binding; P:signal transduction; F:signaling receptor activity; C:integral component of membrane; C:cytoplasmic, membrane-bounded vesicle; F:protein serine/threonine kinase activity; P:protein phosphorylation; P:defense response to bacterium	EC:2.7.11
Traes_4DL_96F8D5869.1	probable receptor protein kinase tmk1-like	2349	0	0.655	8	F:ATP binding; C:plasmodesma; C:integral component of membrane; C:Golgi apparatus; C:cytoplasmic, membrane-bounded vesicle; F:protein serine/threonine kinase activity; P:protein phosphorylation; C:plasma membrane	EC:2.7.11
Traes_4DL_B1B736A00.1	probable leucine-rich repeat receptor-like protein kinase at5g49770-like	2904	0	0.7955	9	P:xylan biosynthetic process; F:ATP binding; F:oxidoreductase activity; C:membrane; P:glucuronoxylan metabolic process; P:transmembrane receptor protein tyrosine kinase signaling pathway; C:extracellular region; F:protein serine/threonine kinase activity; P:protein phosphorylation	EC:2.7.11
Traes_4DL_C823EF255.1	probable inactive receptor kinase at5g58300-like	1440	0	0.8195	5	F:ATP binding; C:integral component of membrane; C:cytoplasmic, membrane-bounded vesicle; F:protein kinase activity; P:protein phosphorylation	-
Traes_4DL_D0237CA32.1	lrr receptor-like serine threonine-protein kinase	2799	0	0.666	10	F:peptide receptor activity; F:ATP binding; C:plasmodesma; F:ubiquitin protein ligase binding; P:protein autophosphorylation; C:cytoplasmic, membrane-bounded vesicle; P:transmembrane receptor protein serine/threonine kinase signaling pathway; C:plasma membrane; F:transmembrane receptor protein serine/threonine kinase activity; P:hormone-mediated signaling pathway	EC:2.7.11
Traes_4DL_D8C52C33F.1	probable inactive receptor kinase at5g10020-like	2340	0	0.7325	5	F:ATP binding; C:integral component of membrane; F:protein kinase activity; P:protein phosphorylation; C:plasma membrane	-
Traes_4DL_EF6739023.1	protein strubbelig-receptor family 6	1569	0	0.824	11	F:peptide receptor activity; F:ATP binding; C:plasmodesma; F:ubiquitin protein ligase binding; C:integral component of membrane; P:protein autophosphorylation; C:cytoplasmic, membrane-bounded vesicle; P:transmembrane receptor protein serine/threonine kinase signaling pathway; C:plasma membrane; F:transmembrane receptor protein serine/threonine kinase activity; P:hormone-mediated signaling pathway	EC:2.7.11
Traes_4DS_05B3D0DD9.1	lrr receptor-like serine threonine-protein kinase	2067	0	0.756	10	F:peptide receptor activity; F:ATP binding; C:plasmodesma; F:ubiquitin protein ligase binding; P:protein autophosphorylation; C:cytoplasmic, membrane-bounded vesicle; P:transmembrane receptor protein serine/threonine kinase signaling pathway; C:plasma membrane; F:transmembrane receptor protein serine/threonine kinase activity; P:hormone-mediated signaling pathway	EC:2.7.11
Traes_4DS_080C3A615.1	leucine rich	2592	0	0.7635	11	F:peptide receptor activity; F:ATP binding; C:plasmodesma; F:ubiquitin protein ligase binding; C:integral component of membrane; P:protein autophosphorylation; C:cytoplasmic, membrane-bounded vesicle; P:transmembrane receptor protein serine/threonine kinase signaling pathway; C:plasma membrane; F:transmembrane receptor protein serine/threonine kinase activity; P:hormone-mediated signaling pathway	EC:2.7.11
Traes_4DS_17FF5683F.1	lrr receptor-like serine threonine-protein kinase	2616	0	0.7515	5	F:ATP binding; C:integral component of membrane; C:cytoplasmic, membrane-bounded vesicle; F:protein serine/threonine kinase activity; P:protein phosphorylation	EC:2.7.11
Traes_4DS_4C358A987.1	probable receptor protein kinase tmk1-like	2304	0	0.794	11	F:peptide receptor activity; F:ATP binding; C:plasmodesma; F:ubiquitin protein ligase binding; C:mitochondrion; C:integral component of membrane; P:protein autophosphorylation; P:transmembrane receptor protein serine/threonine kinase signaling pathway; C:plasma membrane; F:transmembrane receptor protein serine/threonine kinase activity; P:hormone-mediated signaling pathway	EC:2.7.11
Traes_4DS_88FFBF4EE.1	lrr receptor-like serine threonine-protein kinase	1794	0	0.7695	11	F:peptide receptor activity; F:ATP binding; C:plasmodesma; F:ubiquitin protein ligase binding; C:integral component of membrane; P:protein autophosphorylation; C:cytoplasmic, membrane-bounded vesicle; P:transmembrane receptor protein serine/threonine kinase signaling pathway; C:plasma membrane; F:transmembrane receptor protein serine/threonine kinase activity; P:hormone-mediated signaling pathway	EC:2.7.11
Traes_4DS_9119C4A15.1	probable inactive leucine-rich repeat receptor-like protein kinase at5g20690-like	2154	0	0.7025	5	F:ATP binding; C:integral component of membrane; C:cytoplasmic, membrane-bounded vesicle; F:protein kinase activity; P:protein phosphorylation	-
Traes_4DS_B761B130E.1	probable inactive leucine-rich repeat receptor-like protein kinase at3g03770-like	2316	0	0.713	3	F:ATP binding; F:protein kinase activity; P:protein phosphorylation	-
Traes_4DS_B8A5D78BD.1	probable inactive leucine-rich repeat receptor-like protein kinase at1g66830-like	2232	0	0.5705	9	F:ATP binding; C:membrane; C:integral component of membrane; C:cytoplasmic, membrane-bounded vesicle; F:protein kinase activity; P:phosphorylation; P:protein phosphorylation; F:kinase activity; C:plasma membrane	-
Traes_4DS_BC66FFD46.1	probable lrr receptor-like serine threonine-protein kinase at2g16250-like	2127	0	0.6535	6	F:ATP binding; P:signal transduction; C:membrane; F:signaling receptor activity; F:protein kinase activity; P:protein phosphorylation	-
Traes_4DS_DAC58A2DC.1	receptor-like protein kinase hsl1-like	2898	0	0.7695	7	F:ATP binding; C:integral component of membrane; C:cytoplasmic, membrane-bounded vesicle; F:protein serine/threonine kinase activity; P:protein phosphorylation; P:single-organism process; P:response to stimulus	EC:2.7.11
Traes_4DS_F7F6E4552.1	inflorescence meristem receptor-like kinase 2 isoform 1	2364	0	0.73	12	F:peptide receptor activity; F:ATP binding; C:plasmodesma; F:ubiquitin protein ligase binding; C:mitochondrion; C:integral component of membrane; P:protein autophosphorylation; C:cytoplasmic, membrane-bounded vesicle; P:transmembrane receptor protein serine/threonine kinase signaling pathway; C:plasma membrane; F:transmembrane receptor protein serine/threonine kinase activity; P:hormone-mediated …	EC:2.7.11
Traes_5AL_140D4BD4A.1	leucine-rich repeat receptor-like protein kinase at2g19210-like	2601	0	0.65	4	F:ATP binding; C:cytoplasmic, membrane-bounded vesicle; F:protein kinase activity; P:protein phosphorylation	-
Traes_5AL_209FB3EAD.1	lrr receptor-like serine threonine-protein kinase	1779	0	0.736	11	F:peptide receptor activity; F:ATP binding; C:plasmodesma; F:ubiquitin protein ligase binding; C:mitochondrion; C:integral component of membrane; P:protein autophosphorylation; P:transmembrane receptor protein serine/threonine kinase signaling pathway; C:plasma membrane; F:transmembrane receptor protein serine/threonine kinase activity; P:hormone-mediated signaling pathway	EC:2.7.11
Traes_5AL_239FEEF09.1	receptor kinase-like protein xa21-like protein	2235	0	0.7505	12	F:peptide receptor activity; F:ATP binding; C:plasmodesma; F:ubiquitin protein ligase binding; C:integral component of membrane; P:protein autophosphorylation; C:cytoplasmic, membrane-bounded vesicle; P:transmembrane receptor protein serine/threonine kinase signaling pathway; P:defense response to bacterium; C:plasma membrane; F:transmembrane receptor protein serine/threonine kinase activity; P:h…	EC:2.7.11
Traes_5AL_4194F0B4F.1	protein kinase xa21	3438	0	0.733	11	F:peptide receptor activity; F:ATP binding; C:plasmodesma; F:ubiquitin protein ligase binding; C:integral component of membrane; P:protein autophosphorylation; C:cytoplasmic, membrane-bounded vesicle; P:transmembrane receptor protein serine/threonine kinase signaling pathway; C:plasma membrane; F:transmembrane receptor protein serine/threonine kinase activity; P:hormone-mediated signaling pathway	EC:2.7.11
Traes_5AL_44570C8AA.1	probable lrr receptor-like serine threonine-protein kinase at1g67720-like	2892	0	0.805	4	F:ATP binding; C:cytoplasmic, membrane-bounded vesicle; F:protein serine/threonine kinase activity; P:protein phosphorylation	EC:2.7.11
Traes_5AL_4E3F91755.1	serine threonine-specific receptor protein kinase-like	1500	0	0.7645	11	F:peptide receptor activity; F:ATP binding; C:plasmodesma; F:ubiquitin protein ligase binding; P:protein autophosphorylation; C:cytoplasmic, membrane-bounded vesicle; P:transmembrane receptor protein serine/threonine kinase signaling pathway; C:plasma membrane; C:plastid; F:transmembrane receptor protein serine/threonine kinase activity; P:hormone-mediated signaling pathway	EC:2.7.11
Traes_5AL_85638E125.1	lrr receptor-like serine threonine-protein kinase	1368	0	0.7585	11	F:peptide receptor activity; F:ATP binding; C:plasmodesma; F:ubiquitin protein ligase binding; C:mitochondrion; C:integral component of membrane; P:protein autophosphorylation; P:transmembrane receptor protein serine/threonine kinase signaling pathway; C:plasma membrane; F:transmembrane receptor protein serine/threonine kinase activity; P:hormone-mediated signaling pathway	EC:2.7.11
Traes_5AL_8DC91F9A4.1	lrr receptor-like serine threonine-protein kinase	1107	8.1e-153	0.7905	11	F:peptide receptor activity; F:ATP binding; C:plasmodesma; F:ubiquitin protein ligase binding; C:integral component of membrane; P:protein autophosphorylation; C:cytoplasmic, membrane-bounded vesicle; P:transmembrane receptor protein serine/threonine kinase signaling pathway; C:plasma membrane; F:transmembrane receptor protein serine/threonine kinase activity; P:hormone-mediated signaling pathway	EC:2.7.11
Traes_5AL_90E59502C.1	protein strubbelig-receptor family 5-like	1428	0	0.7425	11	F:peptide receptor activity; F:ATP binding; C:plasmodesma; F:ubiquitin protein ligase binding; C:integral component of membrane; P:protein autophosphorylation; C:cytoplasmic, membrane-bounded vesicle; P:transmembrane receptor protein serine/threonine kinase signaling pathway; C:plasma membrane; F:transmembrane receptor protein serine/threonine kinase activity; P:hormone-mediated signaling pathway	EC:2.7.11
Traes_5AL_922FDD124.1	probable lrr receptor-like serine threonine-protein kinase at1g07650-like	2550	0	0.774	3	F:ATP binding; F:protein serine/threonine kinase activity; P:protein phosphorylation	EC:2.7.11
Traes_5AL_B248F5775.1	protein kinase xa21	2283	0	0.75	11	F:peptide receptor activity; F:ATP binding; C:plasmodesma; F:ubiquitin protein ligase binding; C:integral component of membrane; P:protein autophosphorylation; C:cytoplasmic, membrane-bounded vesicle; P:transmembrane receptor protein serine/threonine kinase signaling pathway; C:plasma membrane; F:transmembrane receptor protein serine/threonine kinase activity; P:hormone-mediated signaling pathway	EC:2.7.11
Traes_5AL_FF147CD95.1	lrr receptor-like serine threonine-protein kinase rpk2-like	2220	0	0.683	6	F:ATP binding; P:multicellular organismal development; C:integral component of membrane; P:reproductive process; F:protein serine/threonine kinase activity; P:protein phosphorylation	EC:2.7.11
Traes_5AS_E41BA47E3.1	lrr receptor-like serine threonine-protein kinase fei 1-like	1584	0	0.876	10	F:ATP binding; P:regulation of cellular process; P:xylem and phloem pattern formation; C:integral component of membrane; F:protein serine/threonine kinase activity; P:protein phosphorylation; P:negative regulation of biological process; P:determination of bilateral symmetry; P:organ morphogenesis; P:flower morphogenesis	EC:2.7.11
Traes_5BL_05CB31C25.1	probable inactive receptor kinase at2g26730-like	1986	0	0.601	6	F:nucleotide binding; C:membrane; F:ion binding; C:cell part; P:protein phosphorylation; F:kinase activity	-
Traes_5BL_077D7FCAA.1	probable inactive leucine-rich repeat receptor-like protein kinase at3g03770-like	2376	0	0.7395	10	F:peptide receptor activity; F:ATP binding; C:plasmodesma; F:ubiquitin protein ligase binding; P:protein autophosphorylation; C:cytoplasmic, membrane-bounded vesicle; P:transmembrane receptor protein serine/threonine kinase signaling pathway; C:plasma membrane; F:transmembrane receptor protein serine/threonine kinase activity; P:hormone-mediated signaling pathway	EC:2.7.11
Traes_5BL_0B5C0ACAC.1	lrr receptor-like serine threonine-protein kinase	2826	0	0.7185	12	F:peptide receptor activity; F:ATP binding; C:plasmodesma; F:ubiquitin protein ligase binding; C:mitochondrion; C:integral component of membrane; P:protein autophosphorylation; C:cytoplasmic, membrane-bounded vesicle; P:transmembrane receptor protein serine/threonine kinase signaling pathway; C:plasma membrane; F:transmembrane receptor protein serine/threonine kinase activity; P:hormone-mediated …	EC:2.7.11
Traes_5BL_12BD22902.1	probable leucine-rich repeat receptor-like protein kinase at1g68400-like	2079	0	0.622	5	C:mitochondrion; C:membrane; C:cytoplasmic, membrane-bounded vesicle; P:phosphorylation; F:kinase activity	-
Traes_5BL_278904557.1	leucine-rich repeat receptor-like protein kinase at2g19210-like	2832	0	0.6895	10	F:peptide receptor activity; F:ATP binding; C:plasmodesma; F:ubiquitin protein ligase binding; P:protein autophosphorylation; C:cytoplasmic, membrane-bounded vesicle; P:transmembrane receptor protein serine/threonine kinase signaling pathway; C:plasma membrane; F:transmembrane receptor protein serine/threonine kinase activity; P:hormone-mediated signaling pathway	EC:2.7.11
Traes_5BL_2ACDA9218.1	leucine-rich repeat receptor-like serine threonine-protein kinase at2g24130-like	3006	0	0.724	10	F:peptide receptor activity; F:ATP binding; C:plasmodesma; F:ubiquitin protein ligase binding; C:integral component of membrane; P:protein autophosphorylation; P:transmembrane receptor protein serine/threonine kinase signaling pathway; C:plasma membrane; F:transmembrane receptor protein serine/threonine kinase activity; P:hormone-mediated signaling pathway	EC:2.7.11
Traes_5BL_31A4C968B.1	probable lrr receptor-like serine threonine-protein kinase at4g26540-like	1113	1.6e-172	0.7485	10	F:peptide receptor activity; F:ATP binding; C:plasmodesma; F:ubiquitin protein ligase binding; C:integral component of membrane; P:protein autophosphorylation; P:transmembrane receptor protein serine/threonine kinase signaling pathway; C:plasma membrane; F:transmembrane receptor protein serine/threonine kinase activity; P:hormone-mediated signaling pathway	EC:2.7.11
Traes_5BL_3910B342A.1	receptor-like protein kinase	3441	0	0.709	10	F:peptide receptor activity; F:ATP binding; F:protein tyrosine kinase activity; C:plasmodesma; F:ubiquitin protein ligase binding; P:protein autophosphorylation; P:transmembrane receptor protein serine/threonine kinase signaling pathway; C:plasma membrane; F:transmembrane receptor protein serine/threonine kinase activity; P:hormone-mediated signaling pathway	EC:2.7.10; EC:2.7.11
Traes_5BL_3E06A51F0.1	receptor-like protein kinase hsl1-like	2871	0	0.699	7	F:ATP binding; P:signal transduction; F:signaling receptor activity; C:integral component of membrane; C:cell part; F:protein serine/threonine kinase activity; P:protein phosphorylation	EC:2.7.11
Traes_5BL_4851BB93D.1	probable lrr receptor-like serine threonine-protein kinase at2g24230-like	1929	0	0.7215	4	F:ATP binding; C:cytoplasmic, membrane-bounded vesicle; F:protein kinase activity; P:protein phosphorylation	-
Traes_5BL_49CC5A4361.1	receptor kinase	1593	0	0.6905	11	F:peptide receptor activity; F:ATP binding; C:plasmodesma; F:ubiquitin protein ligase binding; C:integral component of membrane; P:protein autophosphorylation; C:cytoplasmic, membrane-bounded vesicle; P:transmembrane receptor protein serine/threonine kinase signaling pathway; C:plasma membrane; F:transmembrane receptor protein serine/threonine kinase activity; P:hormone-mediated signaling pathway	EC:2.7.11
Traes_5BL_4F92E2D2F.1	protein strubbelig-receptor family 5-like	2031	0	0.714	10	F:peptide receptor activity; F:ATP binding; C:plasmodesma; F:ubiquitin protein ligase binding; P:protein autophosphorylation; C:cytoplasmic, membrane-bounded vesicle; P:transmembrane receptor protein serine/threonine kinase signaling pathway; C:plasma membrane; F:transmembrane receptor protein serine/threonine kinase activity; P:hormone-mediated signaling pathway	EC:2.7.11
Traes_5BL_63B6994AA.1	lrr receptor-like serine threonine-protein kinase	3297	0	0.7	11	F:peptide receptor activity; F:ATP binding; C:plasmodesma; F:ubiquitin protein ligase binding; C:integral component of membrane; P:protein autophosphorylation; C:cytoplasmic, membrane-bounded vesicle; P:transmembrane receptor protein serine/threonine kinase signaling pathway; C:plasma membrane; F:transmembrane receptor protein serine/threonine kinase activity; P:hormone-mediated signaling pathway	EC:2.7.11
Traes_5BL_6683DC2C8.1	receptor kinase-like protein	3087	0	0.7085	9	F:ATP binding; F:protein binding; P:signal transduction; F:signaling receptor activity; C:integral component of membrane; C:cell part; F:protein serine/threonine kinase activity; P:protein phosphorylation; P:defense response to bacterium	EC:2.7.11
Traes_5BL_6DF6A8565.1	lrr receptor-like serine threonine-protein kinase	2175	0	0.7205	11	F:peptide receptor activity; F:ATP binding; C:plasmodesma; F:ubiquitin protein ligase binding; C:mitochondrion; C:integral component of membrane; P:protein autophosphorylation; P:transmembrane receptor protein serine/threonine kinase signaling pathway; C:plasma membrane; F:transmembrane receptor protein serine/threonine kinase activity; P:hormone-mediated signaling pathway	EC:2.7.11
Traes_5BL_8DBF82519.1	leucine-rich repeat receptor-like serine threonine-protein kinase bam1-like	1824	0	0.8825	11	F:peptide receptor activity; F:ATP binding; C:plasmodesma; F:ubiquitin protein ligase binding; C:integral component of membrane; P:protein autophosphorylation; C:cytoplasmic, membrane-bounded vesicle; P:transmembrane receptor protein serine/threonine kinase signaling pathway; C:plasma membrane; F:transmembrane receptor protein serine/threonine kinase activity; P:hormone-mediated signaling pathway	EC:2.7.11
Traes_5BL_9FB490A0A.1	lrr receptor-like serine threonine-protein kinase	3015	0	0.6475	7	F:ATP binding; P:signal transduction; F:signaling receptor activity; C:integral component of membrane; C:cell part; F:protein kinase activity; P:protein phosphorylation	-
Traes_5BL_B49AE01D3.1	lrr receptor-like serine threonine-protein kinase	1878	0	0.7025	11	F:peptide receptor activity; F:ATP binding; C:plasmodesma; F:ubiquitin protein ligase binding; C:mitochondrion; C:integral component of membrane; P:protein autophosphorylation; P:transmembrane receptor protein serine/threonine kinase signaling pathway; C:plasma membrane; F:transmembrane receptor protein serine/threonine kinase activity; P:hormone-mediated signaling pathway	EC:2.7.11
Traes_5BL_B81842E5B.1	probable lrr receptor-like serine threonine-protein kinase at1g67720-like	2769	0	0.8045	4	F:ATP binding; C:cytoplasmic, membrane-bounded vesicle; F:protein serine/threonine kinase activity; P:protein phosphorylation	EC:2.7.11
Traes_5BL_BA0980957.1	receptor-like kinase rhg1	2439	0	0.5945	3	F:catalytic activity; P:metabolic process; C:cytoplasmic, membrane-bounded vesicle	-
Traes_5BL_CE8B75509.1	lrr receptor-like serine threonine-protein kinase rpk2-like	3375	0	0.7015	8	F:ATP binding; P:multicellular organismal development; C:intracellular membrane-bounded organelle; C:integral component of membrane; P:reproductive process; C:cytoplasmic part; F:protein serine/threonine kinase activity; P:protein phosphorylation	EC:2.7.11
Traes_5BL_DD4C9F446.1	nb-arc domain containing expressed	3048	0	0.729	8	P:nucleic acid metabolic process; F:ATP binding; F:transcription factor activity, sequence-specific DNA binding; P:regulation of transcription, DNA-templated; F:sequence-specific DNA binding; F:ADP binding; F:protein serine/threonine kinase activity; P:protein phosphorylation	EC:2.7.11
Traes_5BL_F167D5635.1	probable lrr receptor-like serine threonine-protein kinase at1g07650-like	2550	0	0.768	3	F:ATP binding; F:protein serine/threonine kinase activity; P:protein phosphorylation	EC:2.7.11
Traes_5BL_F5A06AA29.1	receptor-like protein kinase bri1-like 3-like	3648	0	0.795	5	F:ATP binding; C:integral component of membrane; C:cytoplasmic, membrane-bounded vesicle; F:protein serine/threonine kinase activity; P:protein phosphorylation	EC:2.7.11
Traes_5BS_373D5A520.1	receptor-like protein kinase hsl1-like	3003	0	0.6835	11	F:ATP binding; P:regulation of response to stimulus; P:positive regulation of metabolic process; P:signal transduction; P:shoot system development; C:membrane; P:post-embryonic development; C:cytoplasmic, membrane-bounded vesicle; F:protein serine/threonine kinase activity; P:protein phosphorylation; P:regulation of primary metabolic process	EC:2.7.11
Traes_5BS_45E19A65C.1	leucine-rich repeat receptor-like protein kinase at2g19210-like	2871	0	0.765	6	F:ATP binding; P:signal transduction; C:mitochondrion; F:signaling receptor activity; F:protein serine/threonine kinase activity; P:protein phosphorylation	EC:2.7.11
Traes_5BS_4BF0F2F1B.1	receptor-like protein kinase haiku2-like	2184	0	0.7395	6	F:ATP binding; C:mitochondrion; C:integral component of membrane; C:cytoplasmic, membrane-bounded vesicle; F:protein serine/threonine kinase activity; P:protein phosphorylation	EC:2.7.11
Traes_5BS_587DA8974.1	lrr receptor-like serine threonine-protein kinase fei 1-like	1851	0	0.8605	11	F:ATP binding; P:regulation of cellular process; P:xylem and phloem pattern formation; C:integral component of membrane; F:protein serine/threonine kinase activity; P:protein phosphorylation; P:negative regulation of biological process; C:plasma membrane; P:determination of bilateral symmetry; P:organ morphogenesis; P:flower morphogenesis	EC:2.7.11
Traes_5BS_ECEDC3B59.1	lrr receptor-like serine threonine-protein kinase	3102	0	0.77	4	F:ATP binding; C:integral component of membrane; F:protein serine/threonine kinase activity; P:protein phosphorylation	EC:2.7.11
Traes_5DL_024D77406.1	leucine-rich repeat receptor-like protein kinase at2g19210-like	2763	0	0.7265	10	F:peptide receptor activity; F:ATP binding; C:plasmodesma; F:ubiquitin protein ligase binding; P:protein autophosphorylation; C:cytoplasmic, membrane-bounded vesicle; P:transmembrane receptor protein serine/threonine kinase signaling pathway; C:plasma membrane; F:transmembrane receptor protein serine/threonine kinase activity; P:hormone-mediated signaling pathway	EC:2.7.11
Traes_5DL_04D6E2AB8.1	lrr receptor-like serine threonine-protein kinase rpk2-like	2835	0	0.7055	6	F:ATP binding; C:intracellular membrane-bounded organelle; C:integral component of membrane; C:cytoplasmic part; F:protein serine/threonine kinase activity; P:protein phosphorylation	EC:2.7.11
Traes_5DL_0AFAD48761.1	probable lrr receptor-like serine threonine-protein kinase at2g24230-like	1653	0	0.765	7	F:ATP binding; P:transmembrane receptor protein tyrosine kinase signaling pathway; C:cytoplasmic, membrane-bounded vesicle; F:protein serine/threonine kinase activity; P:protein phosphorylation; C:plasma membrane; F:hydrolase activity	EC:2.7.11
Traes_5DL_1B10D9E0E.1	serine threonine-specific receptor protein kinase-like	2220	0	0.704	6	F:ATP binding; P:signal transduction; F:signaling receptor activity; C:cytoplasmic, membrane-bounded vesicle; F:protein serine/threonine kinase activity; P:protein phosphorylation	EC:2.7.11
Traes_5DL_28D30A923.1	receptor kinase-like protein	2991	0	0.6985	9	F:ATP binding; F:protein binding; P:signal transduction; F:signaling receptor activity; C:integral component of membrane; C:cell part; F:protein serine/threonine kinase activity; P:protein phosphorylation; P:defense response to bacterium	EC:2.7.11
Traes_5DL_3D188C339.1	receptor-like protein kinase hsl1-like	1776	0	0.7105	4	F:ATP binding; C:integral component of membrane; F:protein kinase activity; P:protein phosphorylation	-
Traes_5DL_4BE6BE82E.1	receptor-like protein kinase	3366	0	0.746	10	F:peptide receptor activity; F:ATP binding; F:protein tyrosine kinase activity; C:plasmodesma; F:ubiquitin protein ligase binding; P:protein autophosphorylation; P:transmembrane receptor protein serine/threonine kinase signaling pathway; C:plasma membrane; F:transmembrane receptor protein serine/threonine kinase activity; P:hormone-mediated signaling pathway	EC:2.7.10; EC:2.7.11
Traes_5DL_5FF49F6AB.1	serine threonine-specific receptor protein kinase-like	1485	0	0.7595	11	F:peptide receptor activity; F:ATP binding; C:plasmodesma; F:ubiquitin protein ligase binding; P:protein autophosphorylation; C:cytoplasmic, membrane-bounded vesicle; P:transmembrane receptor protein serine/threonine kinase signaling pathway; C:plasma membrane; C:plastid; F:transmembrane receptor protein serine/threonine kinase activity; P:hormone-mediated signaling pathway	EC:2.7.11
Traes_5DL_786A97124.1	lrr receptor-like serine threonine-protein kinase	3096	0	0.7955	4	F:ATP binding; C:integral component of membrane; F:protein serine/threonine kinase activity; P:protein phosphorylation	EC:2.7.11
Traes_5DL_7BFD7261C.1	lrr receptor-like serine threonine-protein kinase	1446	0	0.7685	11	F:peptide receptor activity; F:ATP binding; C:plasmodesma; F:ubiquitin protein ligase binding; C:integral component of membrane; P:protein autophosphorylation; C:cytoplasmic, membrane-bounded vesicle; P:transmembrane receptor protein serine/threonine kinase signaling pathway; C:plasma membrane; F:transmembrane receptor protein serine/threonine kinase activity; P:hormone-mediated signaling pathway	EC:2.7.11
Traes_5DL_A11093627.1	lrr receptor-like serine threonine-protein kinase	3309	0	0.657	7	F:ATP binding; P:signal transduction; F:signaling receptor activity; C:integral component of membrane; C:cell part; F:protein kinase activity; P:protein phosphorylation	-
Traes_5DL_ADF051D19.1	leucine-rich repeat receptor-like tyrosine-protein kinase at2g41820-like	2898	0	0.673	10	F:ATP binding; P:innate immune response; C:membrane; P:organic substance biosynthetic process; F:protein kinase activity; P:single-organism cellular process; P:protein phosphorylation; P:cellular biosynthetic process; P:single-organism metabolic process; P:regulation of biological process	-
Traes_5DL_C9DD4275B.1	lrr receptor-like serine threonine-protein kinase	1974	0	0.7245	11	F:peptide receptor activity; F:ATP binding; C:plasmodesma; F:ubiquitin protein ligase binding; C:mitochondrion; C:integral component of membrane; P:protein autophosphorylation; P:transmembrane receptor protein serine/threonine kinase signaling pathway; C:plasma membrane; F:transmembrane receptor protein serine/threonine kinase activity; P:hormone-mediated signaling pathway	EC:2.7.11
Traes_5DL_D765A0EEB.1	leucine-rich repeat receptor-like protein kinase at2g19210-like	2703	0	0.628	4	F:ATP binding; C:cytoplasmic, membrane-bounded vesicle; F:protein kinase activity; P:protein phosphorylation	-
Traes_5DL_D794C8995.1	probable lrr receptor-like serine threonine-protein kinase at1g07650-like	2172	0	0.7815	3	F:ATP binding; F:protein serine/threonine kinase activity; P:protein phosphorylation	EC:2.7.11
Traes_5DL_DA208BF44.1	lrr receptor-like serine threonine-protein kinase	3294	0	0.6955	10	F:peptide receptor activity; F:ATP binding; C:plasmodesma; F:ubiquitin protein ligase binding; C:integral component of membrane; P:protein autophosphorylation; P:transmembrane receptor protein serine/threonine kinase signaling pathway; C:plasma membrane; F:transmembrane receptor protein serine/threonine kinase activity; P:hormone-mediated signaling pathway	EC:2.7.11
Traes_5DL_DA76A0727.1	probable lrr receptor-like serine threonine-protein kinase at1g67720-like	2769	0	0.8025	4	F:ATP binding; C:cytoplasmic, membrane-bounded vesicle; F:protein serine/threonine kinase activity; P:protein phosphorylation	EC:2.7.11
Traes_5DL_DE006BD75.1	lrr receptor-like serine threonine-protein kinase	3348	0	0.6705	7	F:ATP binding; P:signal transduction; F:signaling receptor activity; C:integral component of membrane; C:cell part; F:protein kinase activity; P:protein phosphorylation	-
Traes_5DL_E2477BC0B.1	protein strubbelig-receptor family 5-like	2028	0	0.713	10	F:peptide receptor activity; F:ATP binding; C:plasmodesma; F:ubiquitin protein ligase binding; P:protein autophosphorylation; C:cytoplasmic, membrane-bounded vesicle; P:transmembrane receptor protein serine/threonine kinase signaling pathway; C:plasma membrane; F:transmembrane receptor protein serine/threonine kinase activity; P:hormone-mediated signaling pathway	EC:2.7.11
Traes_5DL_F1226CCBF.1	lrr receptor-like serine threonine-protein kinase	1590	0	0.758	11	F:peptide receptor activity; F:ATP binding; C:plasmodesma; F:ubiquitin protein ligase binding; C:mitochondrion; C:integral component of membrane; P:protein autophosphorylation; P:transmembrane receptor protein serine/threonine kinase signaling pathway; C:plasma membrane; F:transmembrane receptor protein serine/threonine kinase activity; P:hormone-mediated signaling pathway	EC:2.7.11
Traes_5DS_27BF60D68.1	receptor-like protein kinase hsl1-like	2988	0	0.686	12	F:ATP binding; P:regulation of response to stimulus; P:positive regulation of metabolic process; P:signal transduction; P:shoot system development; C:membrane; P:post-embryonic development; C:cytoplasmic, membrane-bounded vesicle; F:protein serine/threonine kinase activity; P:protein phosphorylation; P:single-organism transport; P:regulation of primary metabolic process	EC:2.7.11
Traes_5DS_8D9B4DE61.1	leucine-rich repeat receptor-like protein kinase at2g19210-like	2868	0	0.733	6	F:ATP binding; P:signal transduction; C:mitochondrion; F:signaling receptor activity; F:protein serine/threonine kinase activity; P:protein phosphorylation	EC:2.7.11
Traes_5DS_97EFE4117.1	lrr receptor-like serine threonine-protein kinase fei 1-like	1860	0	0.8585	10	F:ATP binding; P:regulation of cellular process; P:xylem and phloem pattern formation; C:integral component of membrane; F:protein serine/threonine kinase activity; P:protein phosphorylation; P:negative regulation of biological process; P:determination of bilateral symmetry; P:organ morphogenesis; P:flower morphogenesis	EC:2.7.11
Traes_6AL_088483FFC.1	lrr receptor-like serine threonine-protein kinase	930	1.1e-122	0.6985	7	F:ATP binding; P:signal transduction; F:signaling receptor activity; C:integral component of membrane; C:cell part; F:protein serine/threonine kinase activity; P:protein phosphorylation	EC:2.7.11
Traes_6AL_0DC7178A7.1	lrr receptor-like serine threonine-protein kinase	3189	0	0.68	8	F:ATP binding; P:signal transduction; C:intracellular membrane-bounded organelle; F:signaling receptor activity; C:integral component of membrane; C:cytoplasmic part; F:protein serine/threonine kinase activity; P:protein phosphorylation	EC:2.7.11
Traes_6AL_0E17312C4.1	somatic embryogenesis protein kinase 1	1278	0	0.788	6	F:ATP binding; F:protein tyrosine kinase activity; C:integral component of membrane; C:cytoplasmic, membrane-bounded vesicle; F:protein serine/threonine kinase activity; P:protein phosphorylation	EC:2.7.10; EC:2.7.11
Traes_6AL_18DD66CE7.1	somatic embryogenesis receptor kinase 1-like	1887	0	0.8505	6	F:ATP binding; F:transmembrane receptor protein kinase activity; C:mitochondrion; C:integral component of membrane; F:protein serine/threonine kinase activity; P:protein phosphorylation	EC:2.7.11
Traes_6AL_4815187D4.1	leucine rich	1485	0	0.7925	12	F:peptide receptor activity; F:ATP binding; C:plasmodesma; F:ubiquitin protein ligase binding; C:integral component of membrane; P:protein autophosphorylation; C:cytoplasmic, membrane-bounded vesicle; P:transmembrane receptor protein serine/threonine kinase signaling pathway; C:plasma membrane; C:plastid; F:transmembrane receptor protein serine/threonine kinase activity; P:hormone-mediated signal…	EC:2.7.11
Traes_6AL_8FC06D15D.1	leucine-rich repeat receptor-like protein kinase family protein	2991	0	0.8125	23	P:regulation of meristem growth; P:asymmetric cell division; P:plant-type cell wall organization; F:protein serine/threonine kinase activity; P:protein phosphorylation; P:polarity specification of adaxial/abaxial axis; P:defense response to bacterium; P:leaf morphogenesis; F:ATP binding; P:regulation of cell division; F:oxidoreductase activity; P:regulation of cell growth; F:transmembrane recepto…	EC:2.7.11
Traes_6AL_C22A20588.1	lrr receptor-like serine threonine-protein kinase	1515	0	0.769	13	P:protein autophosphorylation; P:transmembrane receptor protein serine/threonine kinase signaling pathway; C:plasma membrane; C:plastid; F:transmembrane receptor protein serine/threonine kinase activity; P:hormone-mediated signaling pathway; F:peptide receptor activity; F:ATP binding; F:protein tyrosine kinase activity; C:plasmodesma; F:ubiquitin protein ligase binding; C:integral component of me…	EC:2.7.10; EC:2.7.11
Traes_6AL_C2A56B745.1	lrr receptor-like serine threonine-protein kinase	3351	0	0.688	9	F:nucleotide binding; F:peptide receptor activity; C:plasmodesma; F:ubiquitin protein ligase binding; P:protein autophosphorylation; P:transmembrane receptor protein serine/threonine kinase signaling pathway; C:plasma membrane; F:transmembrane receptor protein serine/threonine kinase activity; P:hormone-mediated signaling pathway	EC:2.7.11
Traes_6AL_FCD808A2C.1	phytosulfokine receptor precursor	1353	0	0.8075	12	F:peptide receptor activity; F:ATP binding; C:plasmodesma; F:ubiquitin protein ligase binding; F:oxidoreductase activity; C:integral component of membrane; P:protein autophosphorylation; C:cytoplasmic, membrane-bounded vesicle; P:transmembrane receptor protein serine/threonine kinase signaling pathway; C:plasma membrane; F:transmembrane receptor protein serine/threonine kinase activity; P:hormone…	EC:2.7.11
Traes_6AS_09FDBCC99.1	leucine-rich repeat transmembrane protein	1881	0	0.829	6	F:ATP binding; P:embryo sac egg cell differentiation; C:integral component of membrane; C:cytoplasmic, membrane-bounded vesicle; F:protein serine/threonine kinase activity; P:protein phosphorylation	EC:2.7.11
Traes_6AS_0A72D3AF5.1	tyrosine-sulfated glycopeptide receptor 1	3192	0	0.7845	5	F:ATP binding; C:integral component of membrane; C:cytoplasmic, membrane-bounded vesicle; F:protein serine/threonine kinase activity; P:protein phosphorylation	EC:2.7.11
Traes_6AS_0C62233D6.1	leucine-rich repeat receptor-like kinase	3153	0	0.761	9	F:peptide receptor activity; F:ATP binding; C:plasmodesma; F:ubiquitin protein ligase binding; P:protein autophosphorylation; P:transmembrane receptor protein serine/threonine kinase signaling pathway; C:plasma membrane; F:transmembrane receptor protein serine/threonine kinase activity; P:hormone-mediated signaling pathway	EC:2.7.11
Traes_6AS_33F61B348.1	protein strubbelig-receptor family 8-like	2277	0	0.602	5	F:ATP binding; C:membrane; C:cytoplasmic, membrane-bounded vesicle; F:protein kinase activity; P:protein phosphorylation	-
Traes_6AS_3DE5736FF.1	tyrosine-sulfated glycopeptide receptor 1	3174	0	0.751	9	F:peptide receptor activity; F:ATP binding; C:plasmodesma; F:ubiquitin protein ligase binding; P:protein autophosphorylation; P:transmembrane receptor protein serine/threonine kinase signaling pathway; C:plasma membrane; F:transmembrane receptor protein serine/threonine kinase activity; P:hormone-mediated signaling pathway	EC:2.7.11
Traes_6AS_46DEF214E.1	lrr receptor-like serine threonine-protein kinase	1992	7.1e-149	0.552	1	F:transferase activity	-
Traes_6AS_4FE7F18F3.1	lrr receptor-like serine threonine-protein kinase	3126	0	0.7265	12	F:peptide receptor activity; F:ATP binding; C:plasmodesma; F:ubiquitin protein ligase binding; C:intracellular membrane-bounded organelle; C:integral component of membrane; P:protein autophosphorylation; C:cytoplasmic part; P:transmembrane receptor protein serine/threonine kinase signaling pathway; C:plasma membrane; F:transmembrane receptor protein serine/threonine kinase activity; P:hormone-med…	EC:2.7.11
Traes_6AS_59FEAEA88.1	lrr receptor-like serine threonine-protein kinase	2580	0	0.739	10	F:peptide receptor activity; F:ATP binding; C:plasmodesma; F:ubiquitin protein ligase binding; P:protein autophosphorylation; C:cytoplasmic, membrane-bounded vesicle; P:transmembrane receptor protein serine/threonine kinase signaling pathway; C:plasma membrane; F:transmembrane receptor protein serine/threonine kinase activity; P:hormone-mediated signaling pathway	EC:2.7.11
Traes_6AS_658FD4BB5.1	protein kinase xa21	2268	0	0.721	11	F:peptide receptor activity; F:ATP binding; C:plasmodesma; F:ubiquitin protein ligase binding; C:integral component of membrane; P:protein autophosphorylation; C:cytoplasmic, membrane-bounded vesicle; P:transmembrane receptor protein serine/threonine kinase signaling pathway; C:plasma membrane; F:transmembrane receptor protein serine/threonine kinase activity; P:hormone-mediated signaling pathway	EC:2.7.11
Traes_6AS_7651E481E.1	leucine-rich repeat receptor protein kinase exs-like	3945	0	0.733	11	F:ATP binding; F:protein tyrosine kinase activity; F:protein binding; C:integral component of membrane; P:microsporogenesis; P:anther wall tapetum development; C:cytoplasmic, membrane-bounded vesicle; P:megasporogenesis; F:protein serine/threonine kinase activity; P:protein phosphorylation; C:plastid	EC:2.7.10; EC:2.7.11
Traes_6AS_8141627D9.1	tyrosine-sulfated glycopeptide receptor 1	3066	0	0.764	10	F:peptide receptor activity; F:ATP binding; C:plasmodesma; F:ubiquitin protein ligase binding; C:integral component of membrane; P:protein autophosphorylation; P:transmembrane receptor protein serine/threonine kinase signaling pathway; C:plasma membrane; F:transmembrane receptor protein serine/threonine kinase activity; P:hormone-mediated signaling pathway	EC:2.7.11
Traes_6AS_81A8F6227.1	lrr receptor-like serine threonine-protein kinase	3129	0	0.7815	4	F:ATP binding; C:integral component of membrane; F:protein serine/threonine kinase activity; P:protein phosphorylation	EC:2.7.11
Traes_6AS_8684E560A.1	lrr receptor-like serine threonine-protein kinase	2076	0	0.692	10	F:peptide receptor activity; F:ATP binding; C:plasmodesma; F:ubiquitin protein ligase binding; P:protein autophosphorylation; C:cytoplasmic, membrane-bounded vesicle; P:transmembrane receptor protein serine/threonine kinase signaling pathway; C:plasma membrane; F:transmembrane receptor protein serine/threonine kinase activity; P:hormone-mediated signaling pathway	EC:2.7.11
Traes_6AS_8920C1490.1	tyrosine-sulfated glycopeptide receptor 1	3078	0	0.7795	5	F:ATP binding; C:integral component of membrane; C:cytoplasmic, membrane-bounded vesicle; F:protein serine/threonine kinase activity; P:protein phosphorylation	EC:2.7.11
Traes_6AS_90C614F01.1	leucine-rich repeat receptor-like protein kinase at2g19210-like	2682	0	0.712	10	F:peptide receptor activity; F:ATP binding; C:plasmodesma; F:ubiquitin protein ligase binding; P:protein autophosphorylation; C:cytoplasmic, membrane-bounded vesicle; P:transmembrane receptor protein serine/threonine kinase signaling pathway; C:plasma membrane; F:transmembrane receptor protein serine/threonine kinase activity; P:hormone-mediated signaling pathway	EC:2.7.11
Traes_6AS_9BA8C3E7F.1	tyrosine-sulfated glycopeptide receptor 1	3042	0	0.7555	5	F:ATP binding; C:integral component of membrane; C:cytoplasmic, membrane-bounded vesicle; F:protein serine/threonine kinase activity; P:protein phosphorylation	EC:2.7.11
Traes_6AS_ACC32562F.1	tyrosine-sulfated glycopeptide receptor 1	1212	3.5e-176	0.7745	5	F:ATP binding; C:integral component of membrane; C:cytoplasmic, membrane-bounded vesicle; F:protein serine/threonine kinase activity; P:protein phosphorylation	EC:2.7.11
Traes_6AS_B801EA659.1	tyrosine-sulfated glycopeptide receptor 1	2580	0	0.7435	11	F:peptide receptor activity; F:ATP binding; C:plasmodesma; F:ubiquitin protein ligase binding; C:integral component of membrane; P:protein autophosphorylation; C:cytoplasmic, membrane-bounded vesicle; P:transmembrane receptor protein serine/threonine kinase signaling pathway; C:plasma membrane; F:transmembrane receptor protein serine/threonine kinase activity; P:hormone-mediated signaling pathway	EC:2.7.11
Traes_6AS_C351D0BCC.1	tyrosine-sulfated glycopeptide receptor 1	2586	0	0.7375	5	F:ATP binding; C:integral component of membrane; C:cytoplasmic, membrane-bounded vesicle; F:protein serine/threonine kinase activity; P:protein phosphorylation	EC:2.7.11
Traes_6AS_D09BF5BF8.1	leucine-rich repeat receptor-like kinase	3195	0	0.7425	11	F:peptide receptor activity; F:ATP binding; C:plasmodesma; F:ubiquitin protein ligase binding; C:integral component of membrane; P:protein autophosphorylation; C:cytoplasmic, membrane-bounded vesicle; P:transmembrane receptor protein serine/threonine kinase signaling pathway; C:plasma membrane; F:transmembrane receptor protein serine/threonine kinase activity; P:hormone-mediated signaling pathway	EC:2.7.11
Traes_6AS_F98A046A4.1	protein strubbelig-receptor family 3-like	2799	0	0.7325	7	F:ATP binding; P:signal transduction; C:mitochondrion; C:membrane; F:signaling receptor activity; F:protein kinase activity; P:protein phosphorylation	-
Traes_6BL_3ED7BA007.1	lrr receptor-like serine threonine-protein kinase	2646	0	0.697	10	F:peptide receptor activity; F:ATP binding; C:plasmodesma; F:ubiquitin protein ligase binding; P:protein autophosphorylation; C:cytoplasmic, membrane-bounded vesicle; P:transmembrane receptor protein serine/threonine kinase signaling pathway; C:plasma membrane; F:transmembrane receptor protein serine/threonine kinase activity; P:hormone-mediated signaling pathway	EC:2.7.11
Traes_6BL_5C760EEE8.1	clavata1 receptor kinase	2985	0	0.7435	11	F:peptide receptor activity; F:ATP binding; C:plasmodesma; F:ubiquitin protein ligase binding; C:integral component of membrane; P:protein autophosphorylation; C:cytoplasmic, membrane-bounded vesicle; P:transmembrane receptor protein serine/threonine kinase signaling pathway; C:plasma membrane; F:transmembrane receptor protein serine/threonine kinase activity; P:hormone-mediated signaling pathway	EC:2.7.11
Traes_6BL_6F3D757B2.1	somatic embryogenesis protein kinase 1	1215	0	0.889	6	F:ATP binding; F:protein tyrosine kinase activity; C:integral component of membrane; C:cytoplasmic, membrane-bounded vesicle; F:protein serine/threonine kinase activity; P:protein phosphorylation	EC:2.7.10; EC:2.7.11
Traes_6BL_74101AC46.1	somatic embryogenesis receptor kinase 1-like	1887	0	0.8505	6	F:ATP binding; F:transmembrane receptor protein kinase activity; C:mitochondrion; C:integral component of membrane; F:protein serine/threonine kinase activity; P:protein phosphorylation	EC:2.7.11
Traes_6BL_9353FB6E5.1	lrr receptor-like serine threonine-protein kinase	2769	0	0.708	13	P:protein autophosphorylation; C:cytoplasmic part; P:transmembrane receptor protein serine/threonine kinase signaling pathway; C:plasma membrane; F:transmembrane receptor protein serine/threonine kinase activity; P:hormone-mediated signaling pathway; F:peptide receptor activity; F:ATP binding; F:protein tyrosine kinase activity; C:plasmodesma; F:ubiquitin protein ligase binding; C:intracellular m…	EC:2.7.10; EC:2.7.11
Traes_6BL_943A1D959.1	leucine-rich repeat receptor-like protein kinase family protein	2355	0	0.864	24	P:regulation of meristem growth; F:2-alkenal reductase [NAD(P)] activity; P:asymmetric cell division; P:plant-type cell wall organization; F:protein serine/threonine kinase activity; P:protein phosphorylation; P:polarity specification of adaxial/abaxial axis; P:defense response to bacterium; P:leaf morphogenesis; F:ATP binding; P:regulation of cell division; P:regulation of cell growth; F:transme…	EC:2.7.11; EC:1.3.1.74
Traes_6BL_D3351F016.1	phytosulfokine receptor 1-like	3159	0	0.759	11	F:peptide receptor activity; F:ATP binding; C:plasmodesma; F:ubiquitin protein ligase binding; C:integral component of membrane; P:protein autophosphorylation; C:cytoplasmic, membrane-bounded vesicle; P:transmembrane receptor protein serine/threonine kinase signaling pathway; C:plasma membrane; F:transmembrane receptor protein serine/threonine kinase activity; P:hormone-mediated signaling pathway	EC:2.7.11
Traes_6BS_0EE965756.1	lrr receptor-like serine threonine-protein kinase	1200	0	0.777	11	F:peptide receptor activity; F:ATP binding; C:plasmodesma; F:ubiquitin protein ligase binding; C:integral component of membrane; P:protein autophosphorylation; C:cytoplasmic, membrane-bounded vesicle; P:transmembrane receptor protein serine/threonine kinase signaling pathway; C:plasma membrane; F:transmembrane receptor protein serine/threonine kinase activity; P:hormone-mediated signaling pathway	EC:2.7.11
Traes_6BS_148D64AC1.1	protein strubbelig-receptor family 3-like	1395	0	0.535	5	F:ATP binding; P:system development; C:cell part; F:protein kinase activity; P:protein phosphorylation	-
Traes_6BS_2A18D88A1.1	lrr receptor-like serine threonine-protein kinase	3126	0	0.707	8	F:ATP binding; P:signal transduction; C:intracellular membrane-bounded organelle; F:signaling receptor activity; C:integral component of membrane; C:cytoplasmic part; F:protein serine/threonine kinase activity; P:protein phosphorylation	EC:2.7.11
Traes_6BS_2A18D88A11.1	lrr receptor-like serine threonine-protein kinase	3126	0	0.707	8	F:ATP binding; P:signal transduction; C:intracellular membrane-bounded organelle; F:signaling receptor activity; C:integral component of membrane; C:cytoplasmic part; F:protein serine/threonine kinase activity; P:protein phosphorylation	EC:2.7.11
Traes_6BS_2C1B13754.1	tyrosine-sulfated glycopeptide receptor 1	3147	0	0.759	5	F:ATP binding; C:integral component of membrane; C:cytoplasmic, membrane-bounded vesicle; F:protein serine/threonine kinase activity; P:protein phosphorylation	EC:2.7.11
Traes_6BS_365C219F1.1	probable lrr receptor-like serine threonine-protein kinase at5g45780-like	1704	0	0.8325	6	F:ATP binding; P:embryo sac egg cell differentiation; C:integral component of membrane; C:cytoplasmic, membrane-bounded vesicle; F:protein serine/threonine kinase activity; P:protein phosphorylation	EC:2.7.11
Traes_6BS_3D502C4FF.1	lrr receptor-like serine threonine-protein kinase	1905	0	0.7205	4	F:ATP binding; C:integral component of membrane; F:protein serine/threonine kinase activity; P:protein phosphorylation	EC:2.7.11
Traes_6BS_3D918779D.1	leucine-rich repeat receptor protein kinase exs-like	3207	0	0.7075	10	F:ATP binding; F:protein tyrosine kinase activity; F:protein binding; C:integral component of membrane; P:microsporogenesis; P:anther wall tapetum development; C:cytoplasmic, membrane-bounded vesicle; P:megasporogenesis; F:protein serine/threonine kinase activity; P:protein phosphorylation	EC:2.7.10; EC:2.7.11
Traes_6BS_44C94EF7A.1	lrr receptor-like serine threonine-protein kinase	2124	0	0.7215	10	F:peptide receptor activity; F:ATP binding; C:plasmodesma; F:ubiquitin protein ligase binding; P:protein autophosphorylation; C:cytoplasmic, membrane-bounded vesicle; P:transmembrane receptor protein serine/threonine kinase signaling pathway; C:plasma membrane; F:transmembrane receptor protein serine/threonine kinase activity; P:hormone-mediated signaling pathway	EC:2.7.11
Traes_6BS_56F3DBA42.1	leucine-rich repeat receptor-like protein kinase at2g19210-like	1251	0	0.7245	10	F:peptide receptor activity; F:ATP binding; C:plasmodesma; F:ubiquitin protein ligase binding; P:protein autophosphorylation; C:cytoplasmic, membrane-bounded vesicle; P:transmembrane receptor protein serine/threonine kinase signaling pathway; C:plasma membrane; F:transmembrane receptor protein serine/threonine kinase activity; P:hormone-mediated signaling pathway	EC:2.7.11
Traes_6BS_6121C9705.1	leucine-rich repeat receptor-like kinase	3246	0	0.7395	5	F:ATP binding; C:integral component of membrane; C:cytoplasmic, membrane-bounded vesicle; F:protein serine/threonine kinase activity; P:protein phosphorylation	EC:2.7.11
Traes_6BS_67DF198CC.1	protein strubbelig-receptor family 8-like	1449	0	0.612	5	F:ATP binding; C:membrane; C:cytoplasmic, membrane-bounded vesicle; F:protein kinase activity; P:protein phosphorylation	-
Traes_6BS_742A06EDD.1	lrr receptor-like serine threonine-protein kinase	1986	0	0.727	10	F:peptide receptor activity; F:ATP binding; C:plasmodesma; F:ubiquitin protein ligase binding; P:protein autophosphorylation; C:cytoplasmic, membrane-bounded vesicle; P:transmembrane receptor protein serine/threonine kinase signaling pathway; C:plasma membrane; F:transmembrane receptor protein serine/threonine kinase activity; P:hormone-mediated signaling pathway	EC:2.7.11
Traes_6BS_7BA051651.1	tyrosine-sulfated glycopeptide receptor 1	3159	0	0.778	11	F:peptide receptor activity; F:ATP binding; C:plasmodesma; F:ubiquitin protein ligase binding; C:integral component of membrane; P:protein autophosphorylation; C:cytoplasmic, membrane-bounded vesicle; P:transmembrane receptor protein serine/threonine kinase signaling pathway; C:plasma membrane; F:transmembrane receptor protein serine/threonine kinase activity; P:hormone-mediated signaling pathway	EC:2.7.11
Traes_6BS_7F0DA7EF4.1	tyrosine-sulfated glycopeptide receptor 1	1872	0	0.796	5	F:ATP binding; C:integral component of membrane; C:cytoplasmic, membrane-bounded vesicle; F:protein serine/threonine kinase activity; P:protein phosphorylation	EC:2.7.11
Traes_6BS_83614F9DD.1	lrr receptor-like serine threonine-protein kinase	1995	0	0.7135	9	F:peptide receptor activity; F:ATP binding; C:plasmodesma; F:ubiquitin protein ligase binding; P:protein autophosphorylation; P:transmembrane receptor protein serine/threonine kinase signaling pathway; C:plasma membrane; F:transmembrane receptor protein serine/threonine kinase activity; P:hormone-mediated signaling pathway	EC:2.7.11
Traes_6BS_966E77D9A.1	tyrosine-sulfated glycopeptide receptor 1	3078	0	0.7645	11	F:peptide receptor activity; F:ATP binding; C:plasmodesma; F:ubiquitin protein ligase binding; C:integral component of membrane; P:protein autophosphorylation; C:cytoplasmic, membrane-bounded vesicle; P:transmembrane receptor protein serine/threonine kinase signaling pathway; C:plasma membrane; F:transmembrane receptor protein serine/threonine kinase activity; P:hormone-mediated signaling pathway	EC:2.7.11
Traes_6BS_9BDAEC739.1	lrr receptor-like serine threonine-protein kinase	3168	0	0.761	4	F:ATP binding; C:integral component of membrane; F:protein serine/threonine kinase activity; P:protein phosphorylation	EC:2.7.11
Traes_6BS_A158B7679.1	leucine-rich repeat receptor-like kinase	2517	0	0.7835	10	F:peptide receptor activity; F:ATP binding; C:plasmodesma; F:ubiquitin protein ligase binding; C:integral component of membrane; P:protein autophosphorylation; P:transmembrane receptor protein serine/threonine kinase signaling pathway; C:plasma membrane; F:transmembrane receptor protein serine/threonine kinase activity; P:hormone-mediated signaling pathway	EC:2.7.11
Traes_6BS_B56573263.1	tyrosine-sulfated glycopeptide receptor 1	2877	0	0.6335	4	F:nucleotide binding; C:membrane; F:protein kinase activity; P:phosphorylation	-
Traes_6BS_B70691D58.1	leucine-rich repeat receptor-like protein kinase at2g19210-like	2685	0	0.718	10	F:peptide receptor activity; F:ATP binding; C:plasmodesma; F:ubiquitin protein ligase binding; P:protein autophosphorylation; C:cytoplasmic, membrane-bounded vesicle; P:transmembrane receptor protein serine/threonine kinase signaling pathway; C:plasma membrane; F:transmembrane receptor protein serine/threonine kinase activity; P:hormone-mediated signaling pathway	EC:2.7.11
Traes_6BS_C921AEBA2.1	tyrosine-sulfated glycopeptide receptor 1	3171	0	0.8045	5	F:ATP binding; C:integral component of membrane; C:cytoplasmic, membrane-bounded vesicle; F:protein serine/threonine kinase activity; P:protein phosphorylation	EC:2.7.11
Traes_6BS_CF681530F.1	lrr receptor-like serine threonine-protein kinase	2478	0	0.7985	4	F:ATP binding; C:integral component of membrane; F:protein serine/threonine kinase activity; P:protein phosphorylation	EC:2.7.11
Traes_6BS_DFFD8D207.1	tyrosine-sulfated glycopeptide receptor 1	3156	0	0.7845	5	F:ATP binding; C:integral component of membrane; C:cytoplasmic, membrane-bounded vesicle; F:protein serine/threonine kinase activity; P:protein phosphorylation	EC:2.7.11
Traes_6BS_E52059EA3.1	tyrosine-sulfated glycopeptide receptor 1	3159	0	0.777	11	F:peptide receptor activity; F:ATP binding; C:plasmodesma; F:ubiquitin protein ligase binding; C:integral component of membrane; P:protein autophosphorylation; C:cytoplasmic, membrane-bounded vesicle; P:transmembrane receptor protein serine/threonine kinase signaling pathway; C:plasma membrane; F:transmembrane receptor protein serine/threonine kinase activity; P:hormone-mediated signaling pathway	EC:2.7.11
Traes_6BS_FC3E73AC6.1	tyrosine-sulfated glycopeptide receptor 1	3165	0	0.784	5	F:ATP binding; C:integral component of membrane; C:cytoplasmic, membrane-bounded vesicle; F:protein serine/threonine kinase activity; P:protein phosphorylation	EC:2.7.11
Traes_6DL_0EF6FCB35.1	protein kinase receptor type precursor	3096	0	0.6435	5	F:ATP binding; C:integral component of membrane; C:cell part; F:protein serine/threonine kinase activity; P:protein phosphorylation	EC:2.7.11
Traes_6DL_190FBCEF8.1	somatic embryogenesis protein kinase 1	1881	0	0.9105	5	F:ATP binding; C:integral component of membrane; C:cytoplasmic, membrane-bounded vesicle; F:protein serine/threonine kinase activity; P:protein phosphorylation	EC:2.7.11
Traes_6DL_1EC4A77EE.1	lrr receptor-like serine threonine-protein kinase	3180	0	0.717	12	F:peptide receptor activity; F:ATP binding; C:plasmodesma; F:ubiquitin protein ligase binding; C:intracellular membrane-bounded organelle; C:integral component of membrane; P:protein autophosphorylation; C:cytoplasmic part; P:transmembrane receptor protein serine/threonine kinase signaling pathway; C:plasma membrane; F:transmembrane receptor protein serine/threonine kinase activity; P:hormone-med…	EC:2.7.11
Traes_6DL_505BD5478.1	leucine-rich repeat receptor-like protein kinase family protein	3042	0	0.812	23	P:regulation of meristem growth; P:asymmetric cell division; P:plant-type cell wall organization; F:protein serine/threonine kinase activity; P:protein phosphorylation; P:polarity specification of adaxial/abaxial axis; P:defense response to bacterium; P:leaf morphogenesis; F:ATP binding; P:regulation of cell division; F:oxidoreductase activity; P:regulation of cell growth; F:transmembrane recepto…	EC:2.7.11
Traes_6DL_5B3132521.1	lrr receptor-like serine threonine-protein kinase	2691	0	0.709	10	F:peptide receptor activity; F:ATP binding; C:plasmodesma; F:ubiquitin protein ligase binding; P:protein autophosphorylation; C:cytoplasmic, membrane-bounded vesicle; P:transmembrane receptor protein serine/threonine kinase signaling pathway; C:plasma membrane; F:transmembrane receptor protein serine/threonine kinase activity; P:hormone-mediated signaling pathway	EC:2.7.11
Traes_6DL_5CCC8021D.1	lrr receptor-like serine threonine-protein kinase	3318	0	0.71	11	F:peptide receptor activity; F:ATP binding; C:plasmodesma; F:ubiquitin protein ligase binding; C:integral component of membrane; P:protein autophosphorylation; C:cytoplasmic, membrane-bounded vesicle; P:transmembrane receptor protein serine/threonine kinase signaling pathway; C:plasma membrane; F:transmembrane receptor protein serine/threonine kinase activity; P:hormone-mediated signaling pathway	EC:2.7.11
Traes_6DL_62B8235B8.1	lrr receptor-like serine threonine-protein kinase	3195	0	0.7315	13	P:protein autophosphorylation; P:transmembrane receptor protein serine/threonine kinase signaling pathway; C:plasma membrane; C:plastid; F:transmembrane receptor protein serine/threonine kinase activity; P:hormone-mediated signaling pathway; F:peptide receptor activity; F:ATP binding; F:protein tyrosine kinase activity; C:plasmodesma; F:ubiquitin protein ligase binding; C:integral component of me…	EC:2.7.10; EC:2.7.11
Traes_6DL_B7FB8A787.1	phytosulfokine receptor 1-like	3159	0	0.7595	11	F:peptide receptor activity; F:ATP binding; C:plasmodesma; F:ubiquitin protein ligase binding; C:integral component of membrane; P:protein autophosphorylation; C:cytoplasmic, membrane-bounded vesicle; P:transmembrane receptor protein serine/threonine kinase signaling pathway; C:plasma membrane; F:transmembrane receptor protein serine/threonine kinase activity; P:hormone-mediated signaling pathway	EC:2.7.11
Traes_6DL_E2589E93D.1	somatic embryogenesis receptor kinase 1-like	1845	0	0.852	6	F:ATP binding; F:transmembrane receptor protein kinase activity; C:mitochondrion; C:integral component of membrane; F:protein serine/threonine kinase activity; P:protein phosphorylation	EC:2.7.11
Traes_6DS_02D9D071B.1	lrr receptor-like serine threonine-protein kinase	2496	0	0.716	10	F:peptide receptor activity; F:ATP binding; C:plasmodesma; F:ubiquitin protein ligase binding; P:protein autophosphorylation; C:cytoplasmic, membrane-bounded vesicle; P:transmembrane receptor protein serine/threonine kinase signaling pathway; C:plasma membrane; F:transmembrane receptor protein serine/threonine kinase activity; P:hormone-mediated signaling pathway	EC:2.7.11
Traes_6DS_03416621F.1	tyrosine-sulfated glycopeptide receptor 1	2619	0	0.7955	10	F:peptide receptor activity; F:ATP binding; C:plasmodesma; F:ubiquitin protein ligase binding; C:integral component of membrane; P:protein autophosphorylation; P:transmembrane receptor protein serine/threonine kinase signaling pathway; C:plasma membrane; F:transmembrane receptor protein serine/threonine kinase activity; P:hormone-mediated signaling pathway	EC:2.7.11
Traes_6DS_0C7CCF381.1	tyrosine-sulfated glycopeptide receptor 1	3150	0	0.757	5	F:ATP binding; C:integral component of membrane; C:cytoplasmic, membrane-bounded vesicle; F:protein serine/threonine kinase activity; P:protein phosphorylation	EC:2.7.11
Traes_6DS_20E4180D5.1	lrr receptor-like serine threonine-protein kinase	1929	0	0.74	12	F:peptide receptor activity; F:DNA binding; F:ATP binding; C:plasmodesma; F:ubiquitin protein ligase binding; P:DNA methylation; C:integral component of membrane; P:protein autophosphorylation; P:transmembrane receptor protein serine/threonine kinase signaling pathway; C:plasma membrane; F:transmembrane receptor protein serine/threonine kinase activity; P:hormone-mediated signaling pathway	EC:2.7.11
Traes_6DS_28AC66057.1	tyrosine-sulfated glycopeptide receptor 1	3177	0	0.7935	5	F:ATP binding; C:integral component of membrane; C:cytoplasmic, membrane-bounded vesicle; F:protein serine/threonine kinase activity; P:protein phosphorylation	EC:2.7.11
Traes_6DS_2E767B57A.1	leucine-rich repeat receptor-like kinase	3156	0	0.74	9	F:peptide receptor activity; F:ATP binding; C:plasmodesma; F:ubiquitin protein ligase binding; P:protein autophosphorylation; P:transmembrane receptor protein serine/threonine kinase signaling pathway; C:plasma membrane; F:transmembrane receptor protein serine/threonine kinase activity; P:hormone-mediated signaling pathway	EC:2.7.11
Traes_6DS_324E2E32A.1	tyrosine-sulfated glycopeptide receptor 1	3153	0	0.779	5	F:ATP binding; C:integral component of membrane; C:cytoplasmic, membrane-bounded vesicle; F:protein serine/threonine kinase activity; P:protein phosphorylation	EC:2.7.11
Traes_6DS_37CE2D637.1	lrr receptor-like serine threonine-protein kinase	3444	0	0.683	10	F:peptide receptor activity; F:ATP binding; C:plasmodesma; F:ubiquitin protein ligase binding; C:integral component of membrane; P:protein autophosphorylation; P:transmembrane receptor protein serine/threonine kinase signaling pathway; C:plasma membrane; F:transmembrane receptor protein serine/threonine kinase activity; P:hormone-mediated signaling pathway	EC:2.7.11
Traes_6DS_43902276F.1	leucine-rich repeat receptor protein kinase exs-like	3942	0	0.7255	11	F:ATP binding; F:protein tyrosine kinase activity; F:protein binding; C:integral component of membrane; P:microsporogenesis; P:anther wall tapetum development; C:cytoplasmic, membrane-bounded vesicle; P:megasporogenesis; F:protein serine/threonine kinase activity; P:protein phosphorylation; C:plastid	EC:2.7.10; EC:2.7.11
Traes_6DS_50D1DE754.1	protein strubbelig-receptor family 8-like	1734	0	0.829	5	F:ATP binding; C:integral component of membrane; C:cytoplasmic, membrane-bounded vesicle; F:protein kinase activity; P:protein phosphorylation	-
Traes_6DS_548140E5A.1	lrr receptor-like serine threonine-protein kinase	3126	0	0.727	12	F:peptide receptor activity; F:ATP binding; C:plasmodesma; F:ubiquitin protein ligase binding; C:intracellular membrane-bounded organelle; C:integral component of membrane; P:protein autophosphorylation; C:cytoplasmic part; P:transmembrane receptor protein serine/threonine kinase signaling pathway; C:plasma membrane; F:transmembrane receptor protein serine/threonine kinase activity; P:hormone-med…	EC:2.7.11
Traes_6DS_5F7F45FD1.1	leucine-rich repeat receptor-like protein kinase at2g19210-like	1527	0	0.701	10	F:peptide receptor activity; F:ATP binding; C:plasmodesma; F:ubiquitin protein ligase binding; P:protein autophosphorylation; C:cytoplasmic, membrane-bounded vesicle; P:transmembrane receptor protein serine/threonine kinase signaling pathway; C:plasma membrane; F:transmembrane receptor protein serine/threonine kinase activity; P:hormone-mediated signaling pathway	EC:2.7.11
Traes_6DS_6E865520A.1	tyrosine-sulfated glycopeptide receptor 1	1593	0	0.836	5	F:ATP binding; C:integral component of membrane; C:cytoplasmic, membrane-bounded vesicle; F:protein serine/threonine kinase activity; P:protein phosphorylation	EC:2.7.11
Traes_6DS_74F42074B.1	protein kinase xa21	3447	0	0.678	7	F:ATP binding; P:signal transduction; F:signaling receptor activity; C:integral component of membrane; C:cytoplasmic, membrane-bounded vesicle; F:protein serine/threonine kinase activity; P:protein phosphorylation	EC:2.7.11
Traes_6DS_9DF272FBB.1	tyrosine-sulfated glycopeptide receptor 1	3180	0	0.8095	5	F:ATP binding; C:integral component of membrane; C:cytoplasmic, membrane-bounded vesicle; F:protein serine/threonine kinase activity; P:protein phosphorylation	EC:2.7.11
Traes_6DS_B85E4EA94.1	lrr receptor-like serine threonine-protein kinase	2253	0	0.726	10	F:peptide receptor activity; F:ATP binding; C:plasmodesma; F:ubiquitin protein ligase binding; P:protein autophosphorylation; C:cytoplasmic, membrane-bounded vesicle; P:transmembrane receptor protein serine/threonine kinase signaling pathway; C:plasma membrane; F:transmembrane receptor protein serine/threonine kinase activity; P:hormone-mediated signaling pathway	EC:2.7.11
Traes_6DS_BCE24BE99.1	protein strubbelig-receptor family 8-like	2271	0	0.6155	5	F:ATP binding; C:cytoplasmic, membrane-bounded vesicle; F:protein kinase activity; P:protein phosphorylation; C:plasma membrane	-
Traes_6DS_C0BF3018B.1	probable lrr receptor-like serine threonine-protein kinase at5g45780-like	1422	0	0.84	6	F:ATP binding; P:embryo sac egg cell differentiation; C:integral component of membrane; C:cytoplasmic, membrane-bounded vesicle; F:protein serine/threonine kinase activity; P:protein phosphorylation	EC:2.7.11
Traes_6DS_C1B7F14A41.1	leucine-rich repeat receptor-like kinase	3150	0	0.795	11	F:peptide receptor activity; F:ATP binding; C:plasmodesma; F:ubiquitin protein ligase binding; C:integral component of membrane; P:protein autophosphorylation; C:cytoplasmic, membrane-bounded vesicle; P:transmembrane receptor protein serine/threonine kinase signaling pathway; C:plasma membrane; F:transmembrane receptor protein serine/threonine kinase activity; P:hormone-mediated signaling pathway	EC:2.7.11
Traes_6DS_C4861C9FF.1	clavata1 receptor kinase	3066	0	0.735	11	F:peptide receptor activity; F:ATP binding; C:plasmodesma; F:ubiquitin protein ligase binding; C:integral component of membrane; P:protein autophosphorylation; C:cytoplasmic, membrane-bounded vesicle; P:transmembrane receptor protein serine/threonine kinase signaling pathway; C:plasma membrane; F:transmembrane receptor protein serine/threonine kinase activity; P:hormone-mediated signaling pathway	EC:2.7.11
Traes_6DS_C6B122880.1	lrr receptor-like serine threonine-protein kinase	2376	0	0.743	10	F:peptide receptor activity; F:ATP binding; C:plasmodesma; F:ubiquitin protein ligase binding; P:protein autophosphorylation; C:cytoplasmic, membrane-bounded vesicle; P:transmembrane receptor protein serine/threonine kinase signaling pathway; C:plasma membrane; F:transmembrane receptor protein serine/threonine kinase activity; P:hormone-mediated signaling pathway	EC:2.7.11
Traes_6DS_D12396896.1	leucine-rich repeat receptor-like kinase	3090	0	0.762	5	F:ATP binding; C:integral component of membrane; C:cytoplasmic, membrane-bounded vesicle; F:protein serine/threonine kinase activity; P:protein phosphorylation	EC:2.7.11
Traes_6DS_DD7B29152.1	tyrosine-sulfated glycopeptide receptor 1	3060	0	0.7725	10	F:peptide receptor activity; F:ATP binding; C:plasmodesma; F:ubiquitin protein ligase binding; C:integral component of membrane; P:protein autophosphorylation; P:transmembrane receptor protein serine/threonine kinase signaling pathway; C:plasma membrane; F:transmembrane receptor protein serine/threonine kinase activity; P:hormone-mediated signaling pathway	EC:2.7.11
Traes_6DS_EA5E8D85F.1	protein kinase xa21	3003	0	0.6605	11	F:peptide receptor activity; F:ATP binding; C:plasmodesma; F:ubiquitin protein ligase binding; C:integral component of membrane; P:protein autophosphorylation; C:cytoplasmic, membrane-bounded vesicle; P:transmembrane receptor protein serine/threonine kinase signaling pathway; C:plasma membrane; F:transmembrane receptor protein serine/threonine kinase activity; P:hormone-mediated signaling pathway	EC:2.7.11
Traes_6DS_FFEA7560F.1	tyrosine-sulfated glycopeptide receptor 1	2646	0	0.7775	11	F:peptide receptor activity; F:ATP binding; C:plasmodesma; F:ubiquitin protein ligase binding; C:integral component of membrane; P:protein autophosphorylation; C:cytoplasmic, membrane-bounded vesicle; P:transmembrane receptor protein serine/threonine kinase signaling pathway; C:plasma membrane; F:transmembrane receptor protein serine/threonine kinase activity; P:hormone-mediated signaling pathway	EC:2.7.11
Traes_7AL_00BB033C1.1	lrr receptor-like serine threonine-protein kinase	3141	0	0.725	4	F:nucleotide binding; C:membrane; F:protein kinase activity; P:phosphorylation	-
Traes_7AL_0958540A7.1	lrr receptor-like serine threonine-protein kinase	3102	0	0.7585	4	F:ATP binding; C:integral component of membrane; F:protein serine/threonine kinase activity; P:protein phosphorylation	EC:2.7.11
Traes_7AL_0CFE6B74B.1	protein kinase xa21	3282	0	0.7345	11	F:peptide receptor activity; F:ATP binding; C:plasmodesma; F:ubiquitin protein ligase binding; C:integral component of membrane; P:protein autophosphorylation; C:cytoplasmic, membrane-bounded vesicle; P:transmembrane receptor protein serine/threonine kinase signaling pathway; C:plasma membrane; F:transmembrane receptor protein serine/threonine kinase activity; P:hormone-mediated signaling pathway	EC:2.7.11
Traes_7AL_45DDCD068.1	lrr receptor-like serine threonine-protein kinase	2868	0	0.6855	7	F:ATP binding; P:signal transduction; F:signaling receptor activity; C:integral component of membrane; C:cytoplasmic, membrane-bounded vesicle; F:protein serine/threonine kinase activity; P:protein phosphorylation	EC:2.7.11
Traes_7AL_4A6E3BFB0.1	protein kinase xa21	2817	0	0.719	11	F:peptide receptor activity; F:ATP binding; C:plasmodesma; F:ubiquitin protein ligase binding; C:integral component of membrane; P:protein autophosphorylation; C:cytoplasmic, membrane-bounded vesicle; P:transmembrane receptor protein serine/threonine kinase signaling pathway; C:plasma membrane; F:transmembrane receptor protein serine/threonine kinase activity; P:hormone-mediated signaling pathway	EC:2.7.11
Traes_7AL_4E9560A80.1	protein kinase xa21	1395	0	0.793	11	F:peptide receptor activity; F:ATP binding; C:plasmodesma; F:ubiquitin protein ligase binding; C:integral component of membrane; P:protein autophosphorylation; C:cytoplasmic, membrane-bounded vesicle; P:transmembrane receptor protein serine/threonine kinase signaling pathway; C:plasma membrane; F:transmembrane receptor protein serine/threonine kinase activity; P:hormone-mediated signaling pathway	EC:2.7.11
Traes_7AL_880E72F4A.1	leucine-rich repeat protein kinase family protein	1842	0	0.7835	5	F:ATP binding; C:integral component of membrane; C:cytoplasmic, membrane-bounded vesicle; F:protein kinase activity; P:protein phosphorylation	-
Traes_7AL_95FA4DBC0.1	somatic embryogenesis receptor kinase	1896	0	0.8345	6	F:ATP binding; F:transmembrane receptor protein kinase activity; C:integral component of membrane; C:cytoplasmic, membrane-bounded vesicle; F:protein serine/threonine kinase activity; P:protein phosphorylation	EC:2.7.11
Traes_7AL_AB7A2AB91.1	protein strubbelig-receptor family 8-like	1962	0	0.775	5	F:ATP binding; C:integral component of membrane; C:cytoplasmic, membrane-bounded vesicle; F:protein kinase activity; P:protein phosphorylation	-
Traes_7AL_DA8343C6B.1	probable lrr receptor-like serine threonine-protein kinase at3g47570-like	3219	0	0.6715	5	F:nucleotide binding; C:membrane; F:protein serine/threonine kinase activity; P:protein phosphorylation; P:regulation of biological process	EC:2.7.11
Traes_7AL_F0E04F6F0.1	protein strubbelig-receptor family 3	2352	0	0.746	10	F:peptide receptor activity; F:ATP binding; C:plasmodesma; F:ubiquitin protein ligase binding; C:mitochondrion; P:protein autophosphorylation; P:transmembrane receptor protein serine/threonine kinase signaling pathway; C:plasma membrane; F:transmembrane receptor protein serine/threonine kinase activity; P:hormone-mediated signaling pathway	EC:2.7.11
Traes_7AL_F9127BBC5.1	lrr receptor-like serine threonine-protein kinase	2580	0	0.7	7	F:ATP binding; P:shoot system development; P:response to other organism; P:post-embryonic development; C:integral component of membrane; F:protein kinase activity; P:protein phosphorylation	-
Traes_7AS_146DDE769.1	lrr receptor-like serine threonine-protein kinase	1392	1.5e-152	0.6925	10	F:nucleotide binding; F:peptide receptor activity; C:plasmodesma; F:ubiquitin protein ligase binding; C:mitochondrion; P:protein autophosphorylation; P:transmembrane receptor protein serine/threonine kinase signaling pathway; C:plasma membrane; F:transmembrane receptor protein serine/threonine kinase activity; P:hormone-mediated signaling pathway	EC:2.7.11
Traes_7AS_28B4987F0.1	lrr receptor-like serine threonine-protein kinase	2571	0	0.602	4	F:ATP binding; C:integral component of membrane; F:protein serine/threonine kinase activity; P:protein phosphorylation	EC:2.7.11
Traes_7AS_40984D058.1	somatic embryogenesis protein kinase 1	1011	3.2e-174	0.8695	6	F:ATP binding; F:protein tyrosine kinase activity; C:integral component of membrane; C:cytoplasmic, membrane-bounded vesicle; F:protein serine/threonine kinase activity; P:protein phosphorylation	EC:2.7.10; EC:2.7.11
Traes_7AS_89A1BC551.1	receptor-like protein kinase	2802	0	0.739	5	F:ATP binding; C:integral component of membrane; C:cytoplasmic, membrane-bounded vesicle; F:protein kinase activity; P:protein phosphorylation	-
Traes_7AS_89F353954.1	probable lrr receptor-like serine threonine-protein kinase at5g10290-like	1851	0	0.6645	4	F:nucleotide binding; C:membrane; F:protein kinase activity; P:phosphorylation	-
Traes_7AS_B62D0E401.1	lrr receptor-like serine threonine-protein kinase erl1	2484	0	0.894	26	P:protein autophosphorylation; P:transmembrane receptor protein serine/threonine kinase signaling pathway; P:embryo sac development; C:extracellular region; P:hormone-mediated signaling pathway; P:petal development; F:ATP binding; P:plant-type cell wall modification; P:response to molecule of bacterial origin; C:plasmodesma; P:regulation of flower development; P:stamen development; P:cell fate sp…	EC:2.7.11; EC:3.1.3.16
Traes_7AS_C414AF939.1	probable lrr receptor-like serine threonine-protein kinase at1g06840-like	2865	0	0.717	6	F:ATP binding; C:integral component of membrane; C:cytoplasmic, membrane-bounded vesicle; F:protein serine/threonine kinase activity; P:protein phosphorylation; C:plasma membrane	EC:2.7.11
Traes_7AS_F8FB007E9.1	receptor-like protein kinase	3288	0	0.694	5	F:ATP binding; C:integral component of membrane; C:cytoplasmic, membrane-bounded vesicle; F:protein serine/threonine kinase activity; P:protein phosphorylation	EC:2.7.11
Traes_7BL_26B5F81E0.1	protein strubbelig-receptor family 3-like	2346	0	0.7405	10	F:peptide receptor activity; F:ATP binding; C:plasmodesma; F:ubiquitin protein ligase binding; C:mitochondrion; P:protein autophosphorylation; P:transmembrane receptor protein serine/threonine kinase signaling pathway; C:plasma membrane; F:transmembrane receptor protein serine/threonine kinase activity; P:hormone-mediated signaling pathway	EC:2.7.11
Traes_7BL_27A1537FC.1	lrr receptor-like serine threonine-protein kinase	3351	0	0.7245	12	F:peptide receptor activity; F:ATP binding; C:plasmodesma; F:ubiquitin protein ligase binding; C:mitochondrion; C:integral component of membrane; P:protein autophosphorylation; C:cytoplasmic, membrane-bounded vesicle; P:transmembrane receptor protein serine/threonine kinase signaling pathway; C:plasma membrane; F:transmembrane receptor protein serine/threonine kinase activity; P:hormone-mediated …	EC:2.7.11
Traes_7BL_50E3F93EB.1	protein kinase xa21	1005	2.8e-170	0.8005	11	F:peptide receptor activity; F:ATP binding; C:plasmodesma; F:ubiquitin protein ligase binding; C:integral component of membrane; P:protein autophosphorylation; C:cytoplasmic, membrane-bounded vesicle; P:transmembrane receptor protein serine/threonine kinase signaling pathway; C:plasma membrane; F:transmembrane receptor protein serine/threonine kinase activity; P:hormone-mediated signaling pathway	EC:2.7.11
Traes_7BL_756DF9D13.1	protein strubbelig-receptor family 8-like	2088	0	0.7605	5	F:ATP binding; C:integral component of membrane; C:cytoplasmic, membrane-bounded vesicle; F:protein kinase activity; P:protein phosphorylation	-
Traes_7BL_892A42E7B.1	lrr receptor-like serine threonine-protein kinase	2469	0	0.796	4	F:ATP binding; C:integral component of membrane; F:protein serine/threonine kinase activity; P:protein phosphorylation	EC:2.7.11
Traes_7BL_9EA381351.1	protein kinase xa21	507	1e-80	0.7395	7	F:ATP binding; P:signal transduction; F:signaling receptor activity; C:integral component of membrane; C:cytoplasmic, membrane-bounded vesicle; F:protein serine/threonine kinase activity; P:protein phosphorylation	EC:2.7.11
Traes_7BL_BB32C4D68.1	protein kinase xa21	2121	0	0.762	11	F:peptide receptor activity; F:ATP binding; C:plasmodesma; F:ubiquitin protein ligase binding; C:integral component of membrane; P:protein autophosphorylation; C:cytoplasmic, membrane-bounded vesicle; P:transmembrane receptor protein serine/threonine kinase signaling pathway; C:plasma membrane; F:transmembrane receptor protein serine/threonine kinase activity; P:hormone-mediated signaling pathway	EC:2.7.11
Traes_7BL_E42AD3557.1	probable lrr receptor-like serine threonine-protein kinase at3g47570-like	2346	0	0.68	4	F:nucleotide binding; C:membrane; F:protein kinase activity; P:phosphorylation	-
Traes_7BS_4F96640A2.1	probable lrr receptor-like serine threonine-protein kinase at5g10290-like	1830	0	0.6405	4	F:nucleotide binding; C:membrane; F:protein kinase activity; P:phosphorylation	-
Traes_7BS_5029D06BA.1	probable lrr receptor-like serine threonine-protein kinase at1g06840-like	2607	0	0.734	5	F:ATP binding; C:integral component of membrane; C:cytoplasmic, membrane-bounded vesicle; F:protein serine/threonine kinase activity; P:protein phosphorylation	EC:2.7.11
Traes_7BS_7CE784C2C.1	somatic embryogenesis protein kinase 1	1008	5e-175	0.865	6	F:ATP binding; F:protein tyrosine kinase activity; C:integral component of membrane; C:cytoplasmic, membrane-bounded vesicle; F:protein serine/threonine kinase activity; P:protein phosphorylation	EC:2.7.10; EC:2.7.11
Traes_7BS_803508A49.1	somatic embryogenesis receptor kinase	1476	0	0.837	23	P:pollen maturation; P:sister chromatid cohesion; F:identical protein binding; P:Golgi organization; P:embryonic pattern specification; P:primary shoot apical meristem specification; P:cytokinesis by cell plate formation; P:microsporogenesis; P:brassinosteroid mediated signaling pathway; P:protein autophosphorylation; C:protein complex; P:microtubule cytoskeleton organization; P:transmembrane rec…	EC:2.7.11
Traes_7BS_BEA71AF3F.1	leucine-rich repeat receptor-like protein kinase family protein	2082	0	0.834	24	P:regulation of meristem growth; F:2-alkenal reductase [NAD(P)] activity; P:asymmetric cell division; P:plant-type cell wall organization; F:protein serine/threonine kinase activity; P:protein phosphorylation; P:polarity specification of adaxial/abaxial axis; P:defense response to bacterium; P:leaf morphogenesis; F:ATP binding; P:regulation of cell division; P:regulation of cell growth; F:transme…	EC:2.7.11; EC:1.3.1.74
Traes_7BS_E02DEC947.1	receptor-like protein kinase	3348	0	0.7095	5	F:ATP binding; C:integral component of membrane; C:cytoplasmic, membrane-bounded vesicle; F:protein serine/threonine kinase activity; P:protein phosphorylation	EC:2.7.11
Traes_7DL_17D5E6E22.1	somatic embryogenesis receptor kinase	1794	0	0.8205	6	F:ATP binding; F:transmembrane receptor protein kinase activity; C:integral component of membrane; C:cytoplasmic, membrane-bounded vesicle; F:protein serine/threonine kinase activity; P:protein phosphorylation	EC:2.7.11
Traes_7DL_212DC5147.1	lrr receptor-like serine threonine-protein kinase	2211	0	0.6895	8	F:ATP binding; P:signal transduction; C:intracellular membrane-bounded organelle; F:signaling receptor activity; C:integral component of membrane; C:cytoplasmic part; F:protein serine/threonine kinase activity; P:protein phosphorylation	EC:2.7.11
Traes_7DL_37920234C.1	lrr receptor-like serine threonine-protein kinase	1500	0	0.7485	10	F:ATP binding; P:response to molecule of bacterial origin; P:signal transduction; P:stamen development; C:integral component of membrane; C:cytoplasmic, membrane-bounded vesicle; F:protein kinase activity; P:protein phosphorylation; P:defense response to fungus; P:stomatal complex morphogenesis	-
Traes_7DL_40D3A519E.1	leucine-rich repeat receptor-like kinase	3192	0	0.781	4	F:ATP binding; C:integral component of membrane; F:protein serine/threonine kinase activity; P:protein phosphorylation	EC:2.7.11
Traes_7DL_49D80A0B2.1	lrr receptor-like serine threonine-protein kinase	3036	0	0.6935	12	F:peptide receptor activity; F:ATP binding; C:plasmodesma; F:ubiquitin protein ligase binding; C:mitochondrion; C:integral component of membrane; P:protein autophosphorylation; C:cytoplasmic, membrane-bounded vesicle; P:transmembrane receptor protein serine/threonine kinase signaling pathway; C:plasma membrane; F:transmembrane receptor protein serine/threonine kinase activity; P:hormone-mediated …	EC:2.7.11
Traes_7DL_6599172BA.1	protein strubbelig-receptor family 3-like	2691	0	0.715	10	F:peptide receptor activity; F:ATP binding; C:plasmodesma; F:ubiquitin protein ligase binding; C:mitochondrion; P:protein autophosphorylation; P:transmembrane receptor protein serine/threonine kinase signaling pathway; C:plasma membrane; F:transmembrane receptor protein serine/threonine kinase activity; P:hormone-mediated signaling pathway	EC:2.7.11
Traes_7DL_6D0B74E28.1	protein strubbelig-receptor family 8-like	1962	0	0.798	5	F:ATP binding; C:integral component of membrane; C:cytoplasmic, membrane-bounded vesicle; F:protein kinase activity; P:protein phosphorylation	-
Traes_7DL_718D4F1F6.1	kinase-like protein tmkl1-like	1431	3.6e-141	0.7225	15	P:regulation of meristem growth; P:transmembrane receptor protein tyrosine kinase signaling pathway; P:protein autophosphorylation; P:transmembrane receptor protein serine/threonine kinase signaling pathway; P:polarity specification of adaxial/abaxial axis; C:plasma membrane; P:determination of bilateral symmetry; F:transmembrane receptor protein serine/threonine kinase activity; P:hormone-mediat…	EC:2.7.11
Traes_7DL_7C328F06B.1	lrr receptor-like serine threonine-protein kinase	2871	0	0.6805	7	F:ATP binding; P:signal transduction; F:signaling receptor activity; C:integral component of membrane; C:cytoplasmic, membrane-bounded vesicle; F:protein serine/threonine kinase activity; P:protein phosphorylation	EC:2.7.11
Traes_7DL_8C38F134B.1	leucine-rich repeat protein kinase family protein	2088	0	0.771	5	F:ATP binding; C:integral component of membrane; C:cytoplasmic, membrane-bounded vesicle; F:protein kinase activity; P:protein phosphorylation	-
Traes_7DL_99309361C.1	lrr receptor-like serine threonine-protein kinase	3027	0	0.657	7	F:ATP binding; P:signal transduction; F:signaling receptor activity; C:integral component of membrane; C:cell part; F:protein serine/threonine kinase activity; P:protein phosphorylation	EC:2.7.11
Traes_7DL_A1EFFD36B.1	lrr receptor-like serine threonine-protein kinase	3168	0	0.777	4	F:ATP binding; C:integral component of membrane; F:protein serine/threonine kinase activity; P:protein phosphorylation	EC:2.7.11
Traes_7DL_D063B8057.1	protein kinase xa21	2817	0	0.7315	11	F:peptide receptor activity; F:ATP binding; C:plasmodesma; F:ubiquitin protein ligase binding; C:integral component of membrane; P:protein autophosphorylation; C:cytoplasmic, membrane-bounded vesicle; P:transmembrane receptor protein serine/threonine kinase signaling pathway; C:plasma membrane; F:transmembrane receptor protein serine/threonine kinase activity; P:hormone-mediated signaling pathway	EC:2.7.11
Traes_7DL_E62CF2BD6.1	lrr receptor-like serine threonine-protein kinase	3357	0	0.7225	12	F:peptide receptor activity; F:ATP binding; C:plasmodesma; F:ubiquitin protein ligase binding; C:mitochondrion; C:integral component of membrane; P:protein autophosphorylation; C:cytoplasmic, membrane-bounded vesicle; P:transmembrane receptor protein serine/threonine kinase signaling pathway; C:plasma membrane; F:transmembrane receptor protein serine/threonine kinase activity; P:hormone-mediated …	EC:2.7.11
Traes_7DL_F026FF884.1	protein kinase xa21	1041	1e-178	0.779	11	F:peptide receptor activity; F:ATP binding; C:plasmodesma; F:ubiquitin protein ligase binding; C:integral component of membrane; P:protein autophosphorylation; C:cytoplasmic, membrane-bounded vesicle; P:transmembrane receptor protein serine/threonine kinase signaling pathway; C:plasma membrane; F:transmembrane receptor protein serine/threonine kinase activity; P:hormone-mediated signaling pathway	EC:2.7.11
Traes_7DL_F2E695B64.1	lrr receptor-like serine threonine-protein kinase	3456	0	0.627	1	F:transferase activity	-
Traes_7DS_04DBC98E0.1	receptor-like protein kinase	3159	0	0.7645	5	F:ATP binding; C:integral component of membrane; C:cytoplasmic, membrane-bounded vesicle; F:protein kinase activity; P:protein phosphorylation	-
Traes_7DS_0554D792C.1	somatic embryogenesis protein kinase 1	1011	1.5e-174	0.8695	6	F:ATP binding; F:protein tyrosine kinase activity; C:integral component of membrane; C:cytoplasmic, membrane-bounded vesicle; F:protein serine/threonine kinase activity; P:protein phosphorylation	EC:2.7.10; EC:2.7.11
Traes_7DS_167897994.1	probable lrr receptor-like serine threonine-protein kinase at5g10290-like	1866	0	0.644	4	F:nucleotide binding; C:membrane; F:protein kinase activity; P:phosphorylation	-
Traes_7DS_4563FC5AE.1	lrr receptor-like serine threonine-protein kinase erl2-like	2589	0	0.883	13	P:protein dephosphorylation; P:protein autophosphorylation; P:transmembrane receptor protein serine/threonine kinase signaling pathway; C:plasma membrane; F:transmembrane receptor protein serine/threonine kinase activity; P:hormone-mediated signaling pathway; F:peptide receptor activity; F:phosphoprotein phosphatase activity; F:ATP binding; C:plasmodesma; F:ubiquitin protein ligase binding; C:int…	EC:2.7.11; EC:3.1.3.16
Traes_7DS_582D477E1.1	leucine-rich repeat receptor-like protein kinase family protein	2769	0	0.894	22	P:regulation of meristem growth; P:asymmetric cell division; P:plant-type cell wall organization; F:protein serine/threonine kinase activity; P:protein phosphorylation; P:polarity specification of adaxial/abaxial axis; P:defense response to bacterium; P:leaf morphogenesis; F:ATP binding; P:regulation of cell division; P:regulation of cell growth; F:transmembrane receptor protein kinase activity; …	EC:2.7.11
Traes_7DS_6233E5A7D.1	receptor-like protein kinase	3093	0	0.703	5	F:ATP binding; C:integral component of membrane; C:cytoplasmic, membrane-bounded vesicle; F:protein serine/threonine kinase activity; P:protein phosphorylation	EC:2.7.11
Traes_7DS_7E5E07181.1	lrr receptor-like serine threonine-protein kinase	3330	0	0.642	4	F:ATP binding; C:integral component of membrane; F:protein serine/threonine kinase activity; P:protein phosphorylation	EC:2.7.11
Traes_7DS_F2A50E14F.1	probable lrr receptor-like serine threonine-protein kinase at1g34110-like	1637	0	0.788	6	F:ATP binding; C:integral component of membrane; C:cytoplasmic, membrane-bounded vesicle; F:protein kinase activity; P:protein phosphorylation; P:single-organism process	-
