# Supplementary material for: Genomic Dissection and Expression Profiling Revealed Functional Divergence in Triticum aestivum Leucine Rich Repeat Receptor Like Kinases (TaLRRKs)
Source: Front Plant Sci. 2016 Sep 22;7:1374. doi: 10.3389/fpls.2016.01374 (PMC5031697; doi:10.3389/fpls.2016.01374)
Supplement: File S7 — Annotation of LRR receptor like kinases using various databases at e-value 10-6. [file DataSheet7.XLS]

## Sheet: Sheet1
	Files S7: Annotation of TaLRRK genes using various databases at e-value 10-6.
GENE ID	NCBI Non-redundant protein	UNIPROT/SWISSPROT	UNIREF	Triticum aestivum Unigene
Traes_1AL_015BAE72C.1	NP_001067924.1 Os11g0490200 [Oryza sativa Japonica Group]	C0LGT6	UniRef100_Q2R440	Ta.90153
Traes_1AL_1A5D607B4.1	AFG73682.1 receptor kinase [Triticum urartu]	C0LGP4	UniRef100_H9XH64	Ta.50452
Traes_1AL_222FC742B.1	EMT20661.1 Putative LRR receptor-like serine/threonine-protein kinase [Aegilops tauschii]	Q9C9N5	UniRef100_T1M8V6	Ta.72273
Traes_1AL_36E53D1C5.1	EMT28336.1 Putative LRR receptor-like serine/threonine-protein kinase [Aegilops tauschii]	Q9FL28	UniRef100_T1MKX2	Ta.34758
Traes_1AL_48FDAC1B3.1	EMT26982.1 Putative inactive receptor kinase [Aegilops tauschii]	Q9ASS4	UniRef100_T1M5B0	Ta.365
Traes_1AL_4DD378632.1	EMT13879.1 Putative LRR receptor-like serine/threonine-protein kinase [Aegilops tauschii]	O65924	UniRef100_M0UXT4	Ta.52658
Traes_1AL_60B9E2627.1	EMT10528.1 Putative inactive receptor kinase [Aegilops tauschii]	Q9LVM0	UniRef100_M8C5V8	Ta.103104
Traes_1AL_7262657D3.1	EMT13879.1 Putative LRR receptor-like serine/threonine-protein kinase [Aegilops tauschii]	Q9LIG2	UniRef100_T1MCN4	Ta.108451
Traes_1AL_7E3623F89.1	EMT14158.1 Putative LRR receptor-like serine/threonine-protein kinase [Aegilops tauschii]	C0LGU7	UniRef100_T1LM50	Ta.24562
Traes_1AL_88C4E33E6.1	BAJ87149.1 predicted protein [Hordeum vulgare subsp. vulgare]	C0LGP4	UniRef100_Q6K7X5	Ta.90186
Traes_1AL_9B45E596F.1	EMT26836.1 Putative LRR receptor-like serine/threonine-protein kinase [Aegilops tauschii]	O65924	UniRef100_T1LFQ5	Ta.68729
Traes_1AL_E24044A9F.1	XP_004961439.1 PREDICTED: putative leucine-rich repeat receptor-like protein kinase At2g19210-like [Setaria italica]	O65924	UniRef100_T1LFQ5	Ta.68729
Traes_1AL_F171CDC68.1	EMT05020.1 Putative LRR receptor-like serine/threonine-protein kinase [Aegilops tauschii]	C0LGD7	UniRef100_M8ATI8	Ta.90182
Traes_1AS_0D7003754.1	EMT21813.1 Putative LRR receptor-like serine/threonine-protein kinase [Aegilops tauschii]	Q8VZG8	UniRef100_T1L7T5	Ta.91293
Traes_1AS_126301F41.1	EMT06135.1 Putative LRR receptor-like serine/threonine-protein kinase [Aegilops tauschii]	C0LGG3	UniRef100_M0UFQ0	Ta.68729
Traes_1AS_3CF969B6A.1	EMT29293.1 Putative LRR receptor-like serine/threonine-protein kinase [Aegilops tauschii]	C0LGP4	UniRef100_T1MQ41	Ta.68641
Traes_1AS_49B9E658F.1	EMT22713.1 Putative LRR receptor-like serine/threonine-protein kinase [Aegilops tauschii]	Q8VZG8	UniRef100_M8C6R3	Ta.75512
Traes_1AS_5F591BB6F.1	EMT15790.1 Putative LRR receptor-like serine/threonine-protein kinase [Aegilops tauschii]	Q8VZG8	UniRef100_T1LZX4	Ta.75512
Traes_1AS_853B8F438.1	EMT22712.1 Putative LRR receptor-like serine/threonine-protein kinase [Aegilops tauschii]	Q8VZG8	UniRef100_M8C6R3	Ta.75512
Traes_1AS_A81221E1D.1	EMT22713.1 Putative LRR receptor-like serine/threonine-protein kinase [Aegilops tauschii]	Q8VZG8	UniRef100_M8BLL5	Ta.90496
Traes_1AS_BDECE97A5.1	EMT22712.1 Putative LRR receptor-like serine/threonine-protein kinase [Aegilops tauschii]	Q9LP24	UniRef100_T1L7T0	Ta.75512
Traes_1BL_13E2A6068.1	EMT33703.1 Putative LRR receptor-like serine/threonine-protein kinase [Aegilops tauschii]	Q9LT96	UniRef100_M0WQQ4	Ta.40400
Traes_1BL_233A2D537.1	EMT22713.1 Putative LRR receptor-like serine/threonine-protein kinase [Aegilops tauschii]	Q8VZG8	UniRef100_M8C6R3	Ta.90496
Traes_1BL_3F4BF09B6.1	BAJ97335.1 predicted protein [Hordeum vulgare subsp. vulgare]	C0LGG3	UniRef100_F2DQG4	Ta.7448
Traes_1BL_492A736EC.1	AFG73682.1 receptor kinase [Triticum urartu]	C0LGP4	UniRef100_H9XH64	Ta.50452
Traes_1BL_59C620E19.1	NP_001174496.1 Os05g0525550 [Oryza sativa Japonica Group]	O65924	UniRef100_T1LFQ5	Ta.68729
Traes_1BL_80F83E588.1	EMT28336.1 Putative LRR receptor-like serine/threonine-protein kinase [Aegilops tauschii]	C0LGP4	UniRef100_T1MKX2	Ta.34758
Traes_1BL_8B2154D65.1	EEC68381.1 hypothetical protein OsI_36527 [Oryza sativa Indica Group]	C0LGP4	UniRef100_I1IIR3	Ta.27503
Traes_1BL_B08DFCFE9.1	EMT26982.1 Putative inactive receptor kinase [Aegilops tauschii]	Q9ASS4	UniRef100_T1M5B0	Ta.365
Traes_1BL_C8ED70412.1	EMT13877.1 Putative LRR receptor-like serine/threonine-protein kinase [Aegilops tauschii]	O65924	UniRef100_R7W2K0	Ta.7448
Traes_1BL_F5C61E8A2.1	EMT13877.1 Putative LRR receptor-like serine/threonine-protein kinase [Aegilops tauschii]	O65924	UniRef100_M0UXT3	***NA***
Traes_1BL_FAC03ADDA.1	EMT10528.1 Putative inactive receptor kinase [Aegilops tauschii]	Q9LVM0	UniRef100_M8C5V8	Ta.103104
Traes_1BS_024A580FB.1	EMT22712.1 Putative LRR receptor-like serine/threonine-protein kinase [Aegilops tauschii]	Q8VZG8	UniRef100_M8C6R3	Ta.90496
Traes_1BS_0BC1EB8D5.1	EMT22712.1 Putative LRR receptor-like serine/threonine-protein kinase [Aegilops tauschii]	Q9LP24	UniRef100_M8C6R3	Ta.75512
Traes_1BS_0EFA39696.1	EMT06134.1 Putative LRR receptor-like serine/threonine-protein kinase [Aegilops tauschii]	C0LGG4	UniRef100_M8AXJ2	***NA***
Traes_1BS_3D04F8758.1	BAJ95809.1 predicted protein [Hordeum vulgare subsp. vulgare]	C0LGR3	UniRef100_M0UWR0	Ta.218814
Traes_1BS_3E4052CF2.1	EMT22712.1 Putative LRR receptor-like serine/threonine-protein kinase [Aegilops tauschii]	Q9LP24	UniRef100_M8C6R3	Ta.90496
Traes_1BS_8A04C604C.1	EMT22712.1 Putative LRR receptor-like serine/threonine-protein kinase [Aegilops tauschii]	Q9LP24	UniRef100_M8C6R3	Ta.75512
Traes_1BS_B285F1829.1	EMT22713.1 Putative LRR receptor-like serine/threonine-protein kinase [Aegilops tauschii]	Q8VZG8	UniRef100_M8BLL5	Ta.75512
Traes_1BS_C7BCFEFA4.1	EMT06134.1 Putative LRR receptor-like serine/threonine-protein kinase [Aegilops tauschii]	O65924	UniRef100_M0UFP9	Ta.68729
Traes_1BS_C80E668C8.1	EMT22712.1 Putative LRR receptor-like serine/threonine-protein kinase [Aegilops tauschii]	Q8VZG8	UniRef100_T1L7T0	Ta.75512
Traes_1BS_D81308A45.1	EMT22712.1 Putative LRR receptor-like serine/threonine-protein kinase [Aegilops tauschii]	Q9LP24	UniRef100_M8C6R3	Ta.75512
Traes_1BS_D9B54E5CF.1	EMT22712.1 Putative LRR receptor-like serine/threonine-protein kinase [Aegilops tauschii]	Q8VZG8	UniRef100_M8C6R3	Ta.90496
Traes_1BS_EA1207F88.1	EMT21813.1 Putative LRR receptor-like serine/threonine-protein kinase [Aegilops tauschii]	Q8VZG8	UniRef100_M8C6R3	Ta.75512
Traes_1BS_F2B009FD8.1	EMT22712.1 Putative LRR receptor-like serine/threonine-protein kinase [Aegilops tauschii]	Q8VZG8	UniRef100_M8C6R3	Ta.75512
Traes_1DL_0715CD9A6.1	EMT13881.1 Putative LRR receptor-like serine/threonine-protein kinase [Aegilops tauschii]	O65924	UniRef100_T1N0Q4	Ta.105748
Traes_1DL_08ECA7871.1	EMT10528.1 Putative inactive receptor kinase [Aegilops tauschii]	Q9LVM0	UniRef100_M8C5V8	Ta.103104
Traes_1DL_21384B2A9.1	BAJ97335.1 predicted protein [Hordeum vulgare subsp. vulgare]	C0LGG3	UniRef100_F2DQG4	***NA***
Traes_1DL_2B87D1396.1	EMT33703.1 Putative LRR receptor-like serine/threonine-protein kinase [Aegilops tauschii]	Q9LT96	UniRef100_M0WQQ4	Ta.40400
Traes_1DL_37CFA5738.1	EMT12487.1 Putative LRR receptor-like serine/threonine-protein kinase [Aegilops tauschii]	C0LGP4	UniRef100_M8B6U7	Ta.50452
Traes_1DL_38ABC82C0.1	EMT15281.1 Putative LRR receptor-like serine/threonine-protein kinase [Aegilops tauschii]	Q9ZQR3	UniRef100_T1N219	Ta.109027
Traes_1DL_3EE5BBEA1.1	NP_001174496.1 Os05g0525550 [Oryza sativa Japonica Group]	C0LGD6	UniRef100_T1LFQ5	Ta.68729
Traes_1DL_4E7B5379F.1	ABN10012.1 Taxa-1 [Triticum aestivum]	C0LGP4	UniRef100_A3FKK7	Ta.50452
Traes_1DL_53C2C5E14.1	EMT14158.1 Putative LRR receptor-like serine/threonine-protein kinase [Aegilops tauschii]	C0LGU7	UniRef100_N1R2U7	Ta.24562
Traes_1DL_5F7868CCC.1	EMT13877.1 Putative LRR receptor-like serine/threonine-protein kinase [Aegilops tauschii]	O65924	UniRef100_R7W2K0	Ta.7448
Traes_1DL_809CA70F3.1	EMT14284.1 Putative LRR receptor-like serine/threonine-protein kinase [Aegilops tauschii]	Q8VZG8	UniRef100_R7W968	Ta.79951
Traes_1DL_A17D0D20B.1	EMT26982.1 Putative inactive receptor kinase [Aegilops tauschii]	Q9ASS4	UniRef100_M8CI92	Ta.365
Traes_1DL_B8ACFA24B.1	EMT22712.1 Putative LRR receptor-like serine/threonine-protein kinase [Aegilops tauschii]	Q8VZG8	UniRef100_M8C6R3	Ta.90496
Traes_1DL_B9B2D7F3C.1	EMT28336.1 Putative LRR receptor-like serine/threonine-protein kinase [Aegilops tauschii]	Q9FL28	UniRef100_M8CX22	Ta.34758
Traes_1DS_2528CAD16.1	EMT22712.1 Putative LRR receptor-like serine/threonine-protein kinase [Aegilops tauschii]	Q8VZG8	UniRef100_M8C6R3	Ta.90496
Traes_1DS_26F22A8B1.1	BAJ95809.1 predicted protein [Hordeum vulgare subsp. vulgare]	C0LGR3	UniRef100_M0UWR0	Ta.218814
Traes_1DS_2FC781118.1	EMT22713.1 Putative LRR receptor-like serine/threonine-protein kinase [Aegilops tauschii]	Q9LP24	UniRef100_M8BLL5	Ta.90496
Traes_1DS_82D0EC12B.1	EMT22712.1 Putative LRR receptor-like serine/threonine-protein kinase [Aegilops tauschii]	Q9LP24	UniRef100_M8C6R3	Ta.75512
Traes_1DS_D1CE546A2.1	EMT06135.1 Putative LRR receptor-like serine/threonine-protein kinase [Aegilops tauschii]	Q9LIG2	UniRef100_M8AWS1	***NA***
Traes_1DS_F3F7B8AFE1.1	EMT22712.1 Putative LRR receptor-like serine/threonine-protein kinase [Aegilops tauschii]	Q9LP24	UniRef100_M8C6R3	Ta.90496
Traes_2AL_156C770EE.1	XP_003581400.1 PREDICTED: probable leucine-rich repeat receptor-like protein kinase At5g63930-like [Brachypodium distachyon]	Q9LVP0	UniRef100_M0X7M3	Ta.14303
Traes_2AL_2F3943F2C.1	XP_003557543.1 PREDICTED: probable inactive leucine-rich repeat receptor-like protein kinase At3g03770-like [Brachypodium distachyon]	Q8LFN2	UniRef100_T1NJA7	Ta.10230
Traes_2AL_3FE057E18.1	EMT23073.1 Putative LRR receptor-like serine/threonine-protein kinase [Aegilops tauschii]	C0LGP4	UniRef100_M8BML5	Ta.21410
Traes_2AL_40C13C199.1	AGH18687.1 receptor kinase-like protein XA21-like protein [Triticum aestivum]	C0LGP4	UniRef100_M4QH69	Ta.27503
Traes_2AL_44B1CFE97.1	AEP14551.1 somatic embryogenesis receptor kinase 1 [Triticum aestivum]	Q94AG2	UniRef100_G4XGX1	Ta.48495
Traes_2AL_5A5A59972.1	EMT00050.1 Putative LRR receptor-like serine/threonine-protein kinase [Aegilops tauschii]	C0LGP4	UniRef100_T1LBD4	Ta.50244
Traes_2AL_5F66010A0.1	EMT05695.1 LRR receptor-like serine/threonine-protein kinase RPK2 [Aegilops tauschii]	Q9S7I6	UniRef100_M8AVJ5	Ta.68332
Traes_2AL_6C9F7929D.1	EMS55495.1 Phytosulfokine receptor 2 [Triticum urartu]	Q9FN37	UniRef100_M8C1Y1	Ta.37614
Traes_2AL_7D153BBBC.1	BAK02075.1 predicted protein [Hordeum vulgare subsp. vulgare]	C0LGP4	UniRef100_F2E403	Ta.79179
Traes_2AL_7E9927674.1	EMT14290.1 Receptor protein kinase CLAVATA1 [Aegilops tauschii]	O49545	UniRef100_R7W7I7	Ta.3983
Traes_2AL_8B764E9DD.1	BAJ96774.1 predicted protein [Hordeum vulgare subsp. vulgare]	C0LGH8	UniRef100_T1LD81	Ta.99102
Traes_2AL_993ED6D63.1	BAK05595.1 predicted protein [Hordeum vulgare subsp. vulgare]	Q9LT96	UniRef100_T1LXL5	Ta.68587
Traes_2AL_993ED6D631.1	BAK05595.1 predicted protein [Hordeum vulgare subsp. vulgare]	Q9LT96	UniRef100_T1LXL5	Ta.68587
Traes_2AL_9F58FC166.1	XP_003581672.1 PREDICTED: probable LRR receptor-like serine/threonine-protein kinase At1g56130-like [Brachypodium distachyon]	C0LGH2	UniRef100_M0Y4P9	Ta.38687
Traes_2AL_AE6CC81B2.1	EMT28000.1 Putative LRR receptor-like serine/threonine-protein kinase [Aegilops tauschii]	C0LGH2	UniRef100_T1ME10	Ta.44969
Traes_2AL_C4E725422.1	EMS64404.1 LRR receptor-like serine/threonine-protein kinase FLS2 [Triticum urartu]	C0LGP4	UniRef100_M8ATR1	Ta.198894
Traes_2AL_CF3ED6421.1	EMT24672.1 LRR receptor-like serine/threonine-protein kinase RCH1 [Aegilops tauschii]	Q9SHI2	UniRef100_M8CC33	Ta.4434
Traes_2AL_EC9A23F80.1	EMT20821.1 Putative receptor protein kinase TMK1 [Aegilops tauschii]	P43298	UniRef100_M8CCI3	Ta.15929
Traes_2AL_FD73F7087.1	EMT24947.1 Putative LRR receptor-like serine/threonine-protein kinase [Aegilops tauschii]	C0LGQ9	UniRef100_M0W5N3	Ta.33457
Traes_2AS_20038A755.1	BAJ87442.1 predicted protein [Hordeum vulgare subsp. vulgare]	Q06BH3	UniRef100_F2CX71	Ta.90878
Traes_2AS_48FB6BF36.1	EMT21841.1 Putative LRR receptor-like serine/threonine-protein kinase [Aegilops tauschii]	C0LGP4	UniRef100_T1L838	Ta.101723
Traes_2AS_4A9CAB9AA.1	EMT03810.1 LRR receptor-like serine/threonine-protein kinase RPK2 [Aegilops tauschii]	Q9S7I6	UniRef100_M8AQ04	Ta.42436
Traes_2AS_5810DD9381.1	EMT09037.1 Putative inactive receptor kinase [Aegilops tauschii]	Q9LVM0	UniRef100_M8AX43	Ta.5204
Traes_2AS_5FC555343.1	BAK05590.1 predicted protein [Hordeum vulgare subsp. vulgare]	C0LGP4	UniRef100_T1L839	Ta.87248
Traes_2AS_604AB70CC.1	BAJ95295.1 predicted protein [Hordeum vulgare subsp. vulgare]	Q0WR59	UniRef100_M0WGX7	Ta.1441
Traes_2AS_690598348.1	EMS59508.1 Leucine-rich repeat receptor-like protein kinase PEPR2 [Triticum urartu]	Q9LVP0	UniRef100_M7Z8I6	Ta.27254
Traes_2AS_7B74BE6D6.1	EMT06130.1 Putative LRR receptor-like serine/threonine-protein kinase [Aegilops tauschii]	C0LGP4	UniRef100_M8AWR6	Ta.75540
Traes_2AS_9A4BE5937.1	BAK07698.1 predicted protein [Hordeum vulgare subsp. vulgare]	C0LGP4	UniRef100_T1LEA6	Ta.53743
Traes_2AS_9A4BE59371.1	BAK07698.1 predicted protein [Hordeum vulgare subsp. vulgare]	C0LGP4	UniRef100_T1LEA6	Ta.53743
Traes_2AS_B716F1F3D.1	EMT21839.1 Putative LRR receptor-like serine/threonine-protein kinase [Aegilops tauschii]	C0LGP4	UniRef100_T1L842	Ta.96777
Traes_2AS_BCEF3FFED.1	EMT21837.1 Putative LRR receptor-like serine/threonine-protein kinase [Aegilops tauschii]	C0LGP4	UniRef100_M8C484	Ta.53743
Traes_2AS_CE5E5F0A1.1	BAK00595.1 predicted protein [Hordeum vulgare subsp. vulgare]	C0LGJ1	UniRef100_M0X0I0	Ta.156035
Traes_2AS_E68606426.1	BAJ87588.1 predicted protein [Hordeum vulgare subsp. vulgare]	C0LGP9	UniRef100_F2CXL7	Ta.97884
Traes_2AS_E77AB4BD1.1	XP_003562883.1 PREDICTED: nodulation receptor kinase-like [Brachypodium distachyon]	Q8L4H4	UniRef100_I1GTB3	Ta.5354
Traes_2AS_FE37D420B.1	EMT07607.1 Protein STRUBBELIG-RECEPTOR FAMILY 7 [Aegilops tauschii]	Q9LUL4	UniRef100_T1LXP8	Ta.32868
Traes_2BL_04ABBC8B8.1	BAK01364.1 predicted protein [Hordeum vulgare subsp. vulgare]	Q9FL51	UniRef100_F2E1Z2	Ta.10652
Traes_2BL_163E881AA.1	BAK07188.1 predicted protein [Hordeum vulgare subsp. vulgare]	C0LGH8	UniRef100_F2EIL6	Ta.169066
Traes_2BL_16BFC2695.1	EMT24947.1 Putative LRR receptor-like serine/threonine-protein kinase [Aegilops tauschii]	C0LGQ9	UniRef100_M0W5N3	Ta.33457
Traes_2BL_17348AA3D.1	EMT28000.1 Putative LRR receptor-like serine/threonine-protein kinase [Aegilops tauschii]	C0LGH3	UniRef100_T1ME10	Ta.44969
Traes_2BL_187B00903.1	XP_003581400.1 PREDICTED: probable leucine-rich repeat receptor-like protein kinase At5g63930-like [Brachypodium distachyon]	Q9LVP0	UniRef100_M0X7M3	Ta.14303
Traes_2BL_1DEAE0F5F.1	EMT32603.1 Putative LRR receptor-like serine/threonine-protein kinase [Aegilops tauschii]	C0LGP4	UniRef100_T1MCX4	Ta.103284
Traes_2BL_29F5B2711.1	BAK05595.1 predicted protein [Hordeum vulgare subsp. vulgare]	Q9LT96	UniRef100_T1LXL5	Ta.68587
Traes_2BL_383B7C51A.1	EMS55495.1 Phytosulfokine receptor 2 [Triticum urartu]	Q9FN37	UniRef100_M7ZT18	Ta.37614
Traes_2BL_3F2E8556E.1	EMT28000.1 Putative LRR receptor-like serine/threonine-protein kinase [Aegilops tauschii]	C0LGH2	UniRef100_T1ME10	Ta.44969
Traes_2BL_486009929.1	BAJ94054.1 predicted protein [Hordeum vulgare subsp. vulgare]	Q9SHI2	UniRef100_M0XMG5	Ta.4434
Traes_2BL_48E8EC589.1	EMT23073.1 Putative LRR receptor-like serine/threonine-protein kinase [Aegilops tauschii]	C0LGP4	UniRef100_T1LKJ8	Ta.21410
Traes_2BL_5A956FC38.1	BAJ94587.1 predicted protein [Hordeum vulgare subsp. vulgare]	Q9C9N5	UniRef100_F2DHL6	Ta.206716
Traes_2BL_6581B440A.1	EMT18362.1 Putative LRR receptor-like serine/threonine-protein kinase [Aegilops tauschii]	C0LGP4	UniRef100_R7W8J2	Ta.210226
Traes_2BL_6E8764762.1	EMT01985.1 LRR receptor-like serine/threonine-protein kinase FLS2 [Aegilops tauschii]	Q9FL28	UniRef100_N1QPU0	Ta.101832
Traes_2BL_7A70D735B.1	EMT00050.1 Putative LRR receptor-like serine/threonine-protein kinase [Aegilops tauschii]	C0LGP4	UniRef100_N1QPJ1	Ta.50244
Traes_2BL_B28389816.1	BAK02926.1 predicted protein [Hordeum vulgare subsp. vulgare]	C0LGS2	UniRef100_F2E6F4	Ta.92683
Traes_2BL_B7A72BC89.1	EMT20821.1 Putative receptor protein kinase TMK1 [Aegilops tauschii]	P43298	UniRef100_M8CCI3	Ta.15929
Traes_2BL_BCC83EDDC.1	BAK02075.1 predicted protein [Hordeum vulgare subsp. vulgare]	C0LGP4	UniRef100_F2E403	Ta.79179
Traes_2BL_C085E7F9A.1	EMT05695.1 LRR receptor-like serine/threonine-protein kinase RPK2 [Aegilops tauschii]	Q9S7I6	UniRef100_M8AVJ5	Ta.68332
Traes_2BL_E6E029813.1	BAJ84911.1 predicted protein [Hordeum vulgare subsp. vulgare]	O49545	UniRef100_F2CPZ0	Ta.74193
Traes_2BL_E97C9BFBE.1	EMS45216.1 Phytosulfokine receptor 1 [Triticum urartu]	Q8LPB4	UniRef100_M7YES0	Ta.72743
Traes_2BL_E9CE90150.1	XP_003557543.1 PREDICTED: probable inactive leucine-rich repeat receptor-like protein kinase At3g03770-like [Brachypodium distachyon]	Q8LFN2	UniRef100_T1NJA7	Ta.10230
Traes_2BL_FE3AD6919.1	EMT32810.1 Putative LRR receptor-like serine/threonine-protein kinase [Aegilops tauschii]	C0LGP4	UniRef100_M8C678	Ta.87792
Traes_2BS_03C62AC89.1	BAJ97922.1 predicted protein [Hordeum vulgare subsp. vulgare]	C0LGP4	UniRef100_M0XP34	Ta.96777
Traes_2BS_04E63D310.1	XP_004959355.1 PREDICTED: probable LRR receptor-like serine/threonine-protein kinase At3g47570-like [Setaria italica]	C0LGP4	UniRef100_T1L841	Ta.101723
Traes_2BS_1BDF33897.1	BAJ92367.1 predicted protein [Hordeum vulgare subsp. vulgare]	C0LGQ5	UniRef100_F2DB96	Ta.51731
Traes_2BS_1BEC3A8D2.1	EMT21839.1 Putative LRR receptor-like serine/threonine-protein kinase [Aegilops tauschii]	C0LGP4	UniRef100_M8BIR3	Ta.96777
Traes_2BS_2ECE9A912.1	EMS60242.1 Receptor-like protein kinase 2 [Triticum urartu]	Q9LHP4	UniRef100_M7ZJF8	Ta.68302
Traes_2BS_435719967.1	BAK07698.1 predicted protein [Hordeum vulgare subsp. vulgare]	C0LGP4	UniRef100_F2EK26	Ta.53743
Traes_2BS_439E3F9A5.1	EMT06130.1 Putative LRR receptor-like serine/threonine-protein kinase [Aegilops tauschii]	C0LGP4	UniRef100_M8AWR6	Ta.75540
Traes_2BS_4D596211E.1	BAK07698.1 predicted protein [Hordeum vulgare subsp. vulgare]	C0LGP4	UniRef100_F2EK26	Ta.52998
Traes_2BS_4E719BB4A.1	EMT27104.1 Putative LRR receptor-like serine/threonine-protein kinase [Aegilops tauschii]	C0LGP4	UniRef100_M8BYQ0	Ta.102121
Traes_2BS_4E719BB4A1.1	EMT27104.1 Putative LRR receptor-like serine/threonine-protein kinase [Aegilops tauschii]	C0LGP4	UniRef100_M8BYQ0	Ta.102121
Traes_2BS_510BCDA5A.1	EMT31871.1 Receptor-like protein kinase HSL1 [Aegilops tauschii]	Q9SGP2	UniRef100_M8D656	Ta.68302
Traes_2BS_53271997D.1	EMT21840.1 Putative LRR receptor-like serine/threonine-protein kinase [Aegilops tauschii]	C0LGP4	UniRef100_M8BAH5	Ta.144425
Traes_2BS_5FD1998D4.1	EMT30111.1 Putative LRR receptor-like serine/threonine-protein kinase [Aegilops tauschii]	C0LGP4	UniRef100_T1M172	Ta.75540
Traes_2BS_6F5E7D76B.1	BAK03469.1 predicted protein [Hordeum vulgare subsp. vulgare]	Q9S7I6	UniRef100_F2E7Z7	Ta.42436
Traes_2BS_72B983B92.1	EMT26161.1 Putative inactive receptor kinase [Aegilops tauschii]	Q0WR59	UniRef100_M8CR75	Ta.1441
Traes_2BS_82E35A769.1	EMT30323.1 Putative LRR receptor-like serine/threonine-protein kinase [Aegilops tauschii]	C0LGP4	UniRef100_M0XBC2	Ta.75442
Traes_2BS_9129BEB1A.1	EMT06131.1 Putative LRR receptor-like serine/threonine-protein kinase [Aegilops tauschii]	C0LGP4	UniRef100_M8ANM5	Ta.75540
Traes_2BS_9182D31B8.1	EMT06131.1 Putative LRR receptor-like serine/threonine-protein kinase [Aegilops tauschii]	C0LGP4	UniRef100_M8ANM5	Ta.75540
Traes_2BS_91EC0D1B7.1	XP_003562883.1 PREDICTED: nodulation receptor kinase-like [Brachypodium distachyon]	Q8L4H4	UniRef100_I1GTB3	Ta.5354
Traes_2BS_A453E0886.1	EMT21840.1 Putative LRR receptor-like serine/threonine-protein kinase [Aegilops tauschii]	C0LGP4	UniRef100_M8BAH5	Ta.53743
Traes_2BS_B0C8595DF.1	EMT07607.1 Protein STRUBBELIG-RECEPTOR FAMILY 7 [Aegilops tauschii]	Q9LUL4	UniRef100_M0UDX6	Ta.32868
Traes_2BS_BDB1BA66F.1	EMT09037.1 Putative inactive receptor kinase [Aegilops tauschii]	Q9LVM0	UniRef100_M8AX43	Ta.5204
Traes_2BS_BDF775B04.1	BAK00595.1 predicted protein [Hordeum vulgare subsp. vulgare]	C0LGJ1	UniRef100_M0X0I0	Ta.156035
Traes_2BS_C5CDBD022.1	EMS59508.1 Leucine-rich repeat receptor-like protein kinase PEPR2 [Triticum urartu]	Q9LVP0	UniRef100_M7Z8I6	Ta.27254
Traes_2BS_D2ED6DCD7.1	EMT30111.1 Putative LRR receptor-like serine/threonine-protein kinase [Aegilops tauschii]	C0LGP4	UniRef100_M8D1K5	Ta.75540
Traes_2BS_DA454226F.1	EMT33838.1 hypothetical protein F775_52110 [Aegilops tauschii]	Q9M9C5	UniRef100_M0UYK1	Ta.134108
Traes_2BS_E1C6C866F.1	EMT21837.1 Putative LRR receptor-like serine/threonine-protein kinase [Aegilops tauschii]	C0LGP4	UniRef100_M0XP40	Ta.53743
Traes_2BS_E3E691F85.1	BAJ87588.1 predicted protein [Hordeum vulgare subsp. vulgare]	C0LGP9	UniRef100_F2CXL7	Ta.33568
Traes_2DL_09E7EE3FE.1	EMT28000.1 Putative LRR receptor-like serine/threonine-protein kinase [Aegilops tauschii]	C0LGH3	UniRef100_T1ME10	Ta.44969
Traes_2DL_3A573C1CD.1	EMT00050.1 Putative LRR receptor-like serine/threonine-protein kinase [Aegilops tauschii]	C0LGP4	UniRef100_N1QPJ1	Ta.50244
Traes_2DL_3B0C839E5.1	BAK05595.1 predicted protein [Hordeum vulgare subsp. vulgare]	Q9LT96	UniRef100_T1LXL5	Ta.68587
Traes_2DL_3F691BC13.1	BAK07188.1 predicted protein [Hordeum vulgare subsp. vulgare]	C0LGH8	UniRef100_F2EIL6	Ta.169066
Traes_2DL_4CFD341D6.1	EMT28001.1 Putative LRR receptor-like serine/threonine-protein kinase [Aegilops tauschii]	C0LGH2	UniRef100_T1ME10	Ta.44969
Traes_2DL_520A76000.1	EMT23073.1 Putative LRR receptor-like serine/threonine-protein kinase [Aegilops tauschii]	C0LGP4	UniRef100_M8BML5	Ta.21410
Traes_2DL_5642F7EAC.1	EMT05695.1 LRR receptor-like serine/threonine-protein kinase RPK2 [Aegilops tauschii]	Q9S7I6	UniRef100_M8AVJ5	Ta.68332
Traes_2DL_57B0D42E6.1	EMT24947.1 Putative LRR receptor-like serine/threonine-protein kinase [Aegilops tauschii]	C0LGQ9	UniRef100_M0W5N3	Ta.33457
Traes_2DL_69CA30267.1	EMT28000.1 Putative LRR receptor-like serine/threonine-protein kinase [Aegilops tauschii]	C0LGH2	UniRef100_T1ME10	Ta.44969
Traes_2DL_7788247EE.1	XP_003581672.1 PREDICTED: probable LRR receptor-like serine/threonine-protein kinase At1g56130-like [Brachypodium distachyon]	C0LGH2	UniRef100_M0Y4P9	Ta.38687
Traes_2DL_9963476E7.1	BAK02075.1 predicted protein [Hordeum vulgare subsp. vulgare]	C0LGP4	UniRef100_F2E403	Ta.79179
Traes_2DL_A829EFA3C.1	BAK01364.1 predicted protein [Hordeum vulgare subsp. vulgare]	Q9FL51	UniRef100_T1LV43	Ta.10652
Traes_2DL_D2D68FAFC.1	EMT08006.1 Putative LRR receptor-like serine/threonine-protein kinase [Aegilops tauschii]	C0LGH8	UniRef100_M8B1X0	Ta.56508
Traes_2DL_E2DA84D05.1	EMT26346.1 Putative LRR receptor-like serine/threonine-protein kinase [Aegilops tauschii]	C0LGP4	UniRef100_M4QH69	Ta.27503
Traes_2DL_E2F6CE2D9.1	AEP14551.1 somatic embryogenesis receptor kinase 1 [Triticum aestivum]	Q94AG2	UniRef100_G4XGX1	Ta.48495
Traes_2DS_032B64A46.1	EMT30323.1 Putative LRR receptor-like serine/threonine-protein kinase [Aegilops tauschii]	C0LGP4	UniRef100_M8C8C9	Ta.75442
Traes_2DS_09FDE2ECE.1	EMT21839.1 Putative LRR receptor-like serine/threonine-protein kinase [Aegilops tauschii]	C0LGP4	UniRef100_M8BIR3	Ta.101723
Traes_2DS_206FB0C57.1	EMT21840.1 Putative LRR receptor-like serine/threonine-protein kinase [Aegilops tauschii]	C0LGP4	UniRef100_M8BAH5	Ta.74526
Traes_2DS_2132DCCCC.1	BAJ87442.1 predicted protein [Hordeum vulgare subsp. vulgare]	Q06BH3	UniRef100_F2CX71	Ta.90878
Traes_2DS_22A335A25.1	EMT21835.1 Putative LRR receptor-like serine/threonine-protein kinase [Aegilops tauschii]	C0LGP4	UniRef100_M8BAH0	Ta.75442
Traes_2DS_29ED1D7E0.1	XP_003562883.1 PREDICTED: nodulation receptor kinase-like [Brachypodium distachyon]	Q8L4H4	UniRef100_I1GTB3	Ta.5354
Traes_2DS_3C86AE7EA.1	EMT26161.1 Putative inactive receptor kinase [Aegilops tauschii]	Q0WR59	UniRef100_M8CR75	Ta.1441
Traes_2DS_742E15E4A.1	EMT21839.1 Putative LRR receptor-like serine/threonine-protein kinase [Aegilops tauschii]	C0LGP4	UniRef100_T1L839	Ta.101723
Traes_2DS_915D15B39.1	EMT21841.1 Putative LRR receptor-like serine/threonine-protein kinase [Aegilops tauschii]	C0LGP4	UniRef100_M8CFA2	Ta.101723
Traes_2DS_AC74FD61A.1	EEC73190.1 hypothetical protein OsI_07246 [Oryza sativa Indica Group]	C0LGP4	UniRef100_I1IK72	Ta.107280
Traes_2DS_ADF8926CE.1	EMT06131.1 Putative LRR receptor-like serine/threonine-protein kinase [Aegilops tauschii]	C0LGP4	UniRef100_M8ANM5	Ta.75540
Traes_2DS_CAF3312DA.1	EMT01280.1 Leucine-rich repeat receptor protein kinase EXS [Aegilops tauschii]	Q9LYN8	UniRef100_T1LMQ3	Ta.50619
Traes_2DS_DE115609C.1	EMT07607.1 Protein STRUBBELIG-RECEPTOR FAMILY 7 [Aegilops tauschii]	Q9LUL4	UniRef100_M0UDX6	Ta.32868
Traes_2DS_EE811CC92.1	EMT21839.1 Putative LRR receptor-like serine/threonine-protein kinase [Aegilops tauschii]	C0LGP4	UniRef100_M8BIR3	Ta.101723
Traes_2DS_F1CF872A0.1	EMT21842.1 Putative LRR receptor-like serine/threonine-protein kinase [Aegilops tauschii]	C0LGP4	UniRef100_T1L839	Ta.87248
Traes_3AL_20144CE84.1	XP_003567020.1 PREDICTED: probable LRR receptor-like serine/threonine-protein kinase At3g47570-like [Brachypodium distachyon]	C0LGP4	UniRef100_I1HQL8	Ta.138284
Traes_3AL_38DF202C5.1	BAJ94719.1 predicted protein [Hordeum vulgare subsp. vulgare]	C0LGT1	UniRef100_F2DHZ8	Ta.60294
Traes_3AL_5572A580E.1	EMT05642.1 Putative LRR receptor-like serine/threonine-protein kinase [Aegilops tauschii]	Q9FZB8	UniRef100_M8BRQ6	Ta.949
Traes_3AL_5631EB300.1	EMT01280.1 Leucine-rich repeat receptor protein kinase EXS [Aegilops tauschii]	Q9LYN8	UniRef100_T1LMQ3	Ta.50619
Traes_3AL_6518E15DB.1	BAJ97393.1 predicted protein [Hordeum vulgare subsp. vulgare]	C0LGD7	UniRef100_F2DQM2	Ta.91020
Traes_3AL_84A266B0D.1	BAJ93703.1 predicted protein [Hordeum vulgare subsp. vulgare]	C0LGI2	UniRef100_M0WUV7	Ta.96090
Traes_3AL_9D6C25FCD.1	EMT05641.1 Putative LRR receptor-like serine/threonine-protein kinase [Aegilops tauschii]	Q9FZB8	UniRef100_I1HSN9	Ta.949
Traes_3AL_A7DDA6F41.1	EMT24198.1 LRR receptor-like serine/threonine-protein kinase GSO2 [Aegilops tauschii]	C0LGP4	UniRef100_M8BQV6	Ta.170702
Traes_3AL_D6BFA54C3.1	XP_003567220.1 PREDICTED: probable leucine-rich repeat receptor-like protein kinase At5g49770-like [Brachypodium distachyon]	Q9LT96	UniRef100_I1HST1	Ta.104742
Traes_3AL_D7F09DA59.1	EMT01365.1 Putative LRR receptor-like serine/threonine-protein kinase [Aegilops tauschii]	C0LGU7	UniRef100_R7VZX7	Ta.35116
Traes_3AL_FC7EA8925.1	EMT01648.1 Putative LRR receptor-like serine/threonine-protein kinase [Aegilops tauschii]	Q9LIG2	UniRef100_T1N4P3	Ta.949
Traes_3AS_4E051C215.1	BAJ89467.1 predicted protein [Hordeum vulgare subsp. vulgare]	Q9LT96	UniRef100_F2D2Z6	Ta.94665
Traes_3AS_7E9A63553.1	BAK00480.1 predicted protein [Hordeum vulgare subsp. vulgare]	C0LGQ4	UniRef100_F2DZF8	Ta.94295
Traes_3AS_829F7EBD1.1	EMT24554.1 Putative LRR receptor-like serine/threonine-protein kinase [Aegilops tauschii]	C0LGP4	UniRef100_T1MEF8	Ta.206828
Traes_3AS_B6D33E1BE.1	EMT18599.1 Putative LRR receptor-like serine/threonine-protein kinase [Aegilops tauschii]	C0LGT6	UniRef100_T1LJ02	Ta.115119
Traes_3AS_C95C632F8.1	EMT25627.1 Putative LRR receptor-like serine/threonine-protein kinase [Aegilops tauschii]	C0LGP4	UniRef100_M8CER4	Ta.66665
Traes_3AS_FAE8FDFCA.1	BAK02609.1 predicted protein [Hordeum vulgare subsp. vulgare]	Q93ZS4	UniRef100_F2E5I7	Ta.40082
Traes_3AS_FE0B33F6E.1	EMT11507.1 Putative LRR receptor-like serine/threonine-protein kinase [Aegilops tauschii]	C0LGP4	UniRef100_T1MG19	Ta.89764
Traes_3B_0A6ED48BE.1	EMT07670.1 Putative LRR receptor-like serine/threonine-protein kinase [Aegilops tauschii]	C0LGP4	UniRef100_T1LRG2	Ta.76551
Traes_3B_0DFD83BB0.1	EMT15869.1 Putative LRR receptor-like serine/threonine-protein kinase [Aegilops tauschii]	Q9LRT1	UniRef100_M0VQ71	Ta.11587
Traes_3B_3306F2B60.1	BAJ95009.1 predicted protein [Hordeum vulgare subsp. vulgare]	O22938	UniRef100_F2DIT8	Ta.41905
Traes_3B_347C48C15.1	EMT05641.1 Putative LRR receptor-like serine/threonine-protein kinase [Aegilops tauschii]	Q9FZB8	UniRef100_M8AM95	Ta.949
Traes_3B_3FC548749.1	XP_003561989.1 PREDICTED: systemin receptor SR160-like [Brachypodium distachyon]	Q8L899	UniRef100_T1M1R0	Ta.111154
Traes_3B_5500D69F3.1	EMT25627.1 Putative LRR receptor-like serine/threonine-protein kinase [Aegilops tauschii]	C0LGP4	UniRef100_M8CER4	Ta.66665
Traes_3B_5CE03374D.1	EMT31233.1 Putative LRR receptor-like serine/threonine-protein kinase [Aegilops tauschii]	C0LGD7	UniRef100_M8CAS3	Ta.91020
Traes_3B_71F5F4312.1	BAJ98336.1 predicted protein [Hordeum vulgare subsp. vulgare]	C0LGD7	UniRef100_F2EH38	Ta.91020
Traes_3B_798EE5DC2.1	BAJ96356.1 predicted protein [Hordeum vulgare subsp. vulgare]	Q9SGP2	UniRef100_F2DMN5	Ta.49250
Traes_3B_83F0B0296.1	BAJ94719.1 predicted protein [Hordeum vulgare subsp. vulgare]	C0LGT1	UniRef100_F2DHZ8	Ta.60294
Traes_3B_879593ED5.1	EMT32603.1 Putative LRR receptor-like serine/threonine-protein kinase [Aegilops tauschii]	C0LGP4	UniRef100_M8CEG3	Ta.106275
Traes_3B_A31D23ED2.1	EMT05642.1 Putative LRR receptor-like serine/threonine-protein kinase [Aegilops tauschii]	Q9FZB8	UniRef100_T1MCT9	Ta.949
Traes_3B_AB2E14101.1	ABG43096.1 brassinosteroid-insensitive 1 [Triticum aestivum]	Q8L899	UniRef100_Q0ZA03	Ta.9744
Traes_3B_B27513A86.1	EMT17815.1 Putative inactive receptor kinase [Aegilops tauschii]	Q9LVM0	UniRef100_M0YVS5	Ta.43160
Traes_3B_C71B31578.1	BAK02609.1 predicted protein [Hordeum vulgare subsp. vulgare]	Q93ZS4	UniRef100_F2E5I7	Ta.40082
Traes_3B_CBAEDC2C6.1	XP_003567220.1 PREDICTED: probable leucine-rich repeat receptor-like protein kinase At5g49770-like [Brachypodium distachyon]	Q9LT96	UniRef100_I1HST1	Ta.104742
Traes_3B_CF1CD417B.1	BAK00480.1 predicted protein [Hordeum vulgare subsp. vulgare]	C0LGQ4	UniRef100_F2DZF8	Ta.94295
Traes_3B_D3F852B9D.1	EMT05642.1 Putative LRR receptor-like serine/threonine-protein kinase [Aegilops tauschii]	Q9FZB8	UniRef100_M8BRQ6	Ta.949
Traes_3B_D7C3FD50D.1	EMT12370.1 Putative inactive receptor kinase [Aegilops tauschii]	Q9M9C5	UniRef100_T1NTF6	***NA***
Traes_3B_D8336810E.1	BAJ93703.1 predicted protein [Hordeum vulgare subsp. vulgare]	C0LGI2	UniRef100_M0WUV7	Ta.96090
Traes_3B_D94A71C85.1	EMT12862.1 Systemin receptor SR160 [Aegilops tauschii]	Q8L899	UniRef100_T1N083	Ta.109443
Traes_3B_DA7DB6519.1	EMT24198.1 LRR receptor-like serine/threonine-protein kinase GSO2 [Aegilops tauschii]	C0LGP4	UniRef100_M0V1N6	Ta.224862
Traes_3B_EB029D501.1	EMT08304.1 LRR receptor-like serine/threonine-protein kinase RPK2 [Aegilops tauschii]	Q9S7I6	UniRef100_M8BNH0	Ta.68550
Traes_3B_EC670FF35.1	EMT01648.1 Putative LRR receptor-like serine/threonine-protein kinase [Aegilops tauschii]	O65924	UniRef100_T1N4P3	Ta.949
Traes_3B_EC9D0FC5F.1	EMT01280.1 Leucine-rich repeat receptor protein kinase EXS [Aegilops tauschii]	Q9LYN8	UniRef100_T1LMQ3	Ta.50619
Traes_3B_F6ED31358.1	EMT31350.1 Putative LRR receptor-like serine/threonine-protein kinase [Aegilops tauschii]	C0LGG4	UniRef100_M8C253	Ta.105748
Traes_3DL_12C800AB7.1	EMT01365.1 Putative LRR receptor-like serine/threonine-protein kinase [Aegilops tauschii]	C0LGU7	UniRef100_R7VZX7	Ta.35116
Traes_3DL_249DEAFBE.1	EMT01648.1 Putative LRR receptor-like serine/threonine-protein kinase [Aegilops tauschii]	Q9FZB1	UniRef100_T1N4P3	Ta.949
Traes_3DL_5FFA24600.1	EMT24198.1 LRR receptor-like serine/threonine-protein kinase GSO2 [Aegilops tauschii]	C0LGP4	UniRef100_M8BQV6	Ta.170702
Traes_3DL_6D98A54F8.1	EMT09043.1 Putative LRR receptor-like serine/threonine-protein kinase [Aegilops tauschii]	Q8VZG8	UniRef100_M8C1H6	Ta.75512
Traes_3DL_7122B82C2.1	EMT05642.1 Putative LRR receptor-like serine/threonine-protein kinase [Aegilops tauschii]	Q9LIG2	UniRef100_M8BRQ6	Ta.949
Traes_3DL_72232EE0D.1	BAJ98336.1 predicted protein [Hordeum vulgare subsp. vulgare]	C0LGD7	UniRef100_F2EH38	Ta.91020
Traes_3DL_73276D402.1	EMT12862.1 Systemin receptor SR160 [Aegilops tauschii]	Q9ZWC8	UniRef100_N1QV22	Ta.109443
Traes_3DL_740865E24.1	EMT30489.1 Putative LRR receptor-like serine/threonine-protein kinase [Aegilops tauschii]	C0LGP4	UniRef100_M8C870	Ta.96159
Traes_3DL_85AC242CB.1	AEP14553.1 somatic embryogenesis receptor kinase 3 [Triticum aestivum]	C0LGT1	UniRef100_G4XGX3	Ta.60294
Traes_3DL_A466BAECF.1	BAJ95627.1 predicted protein [Hordeum vulgare subsp. vulgare]	C0LGH2	UniRef100_F2DKK6	Ta.50527
Traes_3DL_B5A380A5C.1	BAK08005.1 predicted protein [Hordeum vulgare subsp. vulgare]	Q9LVM0	UniRef100_R7WDC5	Ta.43160
Traes_3DL_CCCAF26BC.1	XP_003565200.1 PREDICTED: probable LRR receptor-like serine/threonine-protein kinase At1g06840-like [Brachypodium distachyon]	C0LGD7	UniRef100_M0WLB4	Ta.8706
Traes_3DS_505659C69.1	EMT11507.1 Putative LRR receptor-like serine/threonine-protein kinase [Aegilops tauschii]	C0LGP4	UniRef100_M8B433	Ta.89764
Traes_3DS_5513729A1.1	EMT32603.1 Putative LRR receptor-like serine/threonine-protein kinase [Aegilops tauschii]	C0LGP4	UniRef100_M8CEG3	Ta.106275
Traes_3DS_57C9F64DC.1	EMT18601.1 Putative LRR receptor-like serine/threonine-protein kinase [Aegilops tauschii]	C0LGP4	UniRef100_T1LJ02	Ta.50244
Traes_3DS_735801C27.1	EMT18601.1 Putative LRR receptor-like serine/threonine-protein kinase [Aegilops tauschii]	C0LGP4	UniRef100_T1NWL2	Ta.50244
Traes_3DS_A251C478E.1	EMT18599.1 Putative LRR receptor-like serine/threonine-protein kinase [Aegilops tauschii]	C0LGP4	UniRef100_T1LLV4	Ta.166533
Traes_3DS_A65D97407.1	EMT18599.1 Putative LRR receptor-like serine/threonine-protein kinase [Aegilops tauschii]	C0LGP4	UniRef100_R7WF52	Ta.166533
Traes_3DS_D60F7F5D9.1	BAK02609.1 predicted protein [Hordeum vulgare subsp. vulgare]	Q93ZS4	UniRef100_F2E5I7	Ta.40082
Traes_4AL_088D3E9A6.1	EMS64651.1 Receptor-like protein kinase HSL1 [Triticum urartu]	Q9SGP2	UniRef100_M7ZYB2	Ta.30046
Traes_4AL_0C44C35BE.1	BAJ89022.1 predicted protein [Hordeum vulgare subsp. vulgare]	C0LGP9	UniRef100_F2D1Q1	Ta.6690
Traes_4AL_1906273A1.1	EMT13850.1 Putative LRR receptor-like serine/threonine-protein kinase [Aegilops tauschii]	C0LGP4	UniRef100_T1LI20	Ta.67352
Traes_4AL_3C7432A1E.1	BAJ89970.1 predicted protein [Hordeum vulgare subsp. vulgare]	C0LGW6	UniRef100_F2D4E9	Ta.70487
Traes_4AL_3E0090FF9.1	EMT21475.1 Putative LRR receptor-like serine/threonine-protein kinase [Aegilops tauschii]	Q8RY65	UniRef100_M8B9H3	Ta.46788
Traes_4AL_44D3A228A.1	EMT26983.1 Putative LRR receptor-like serine/threonine-protein kinase [Aegilops tauschii]	C0LGP4	UniRef100_T1LUU4	Ta.169375
Traes_4AL_4F7E76BBF.1	EMT02742.1 Putative LRR receptor-like serine/threonine-protein kinase [Aegilops tauschii]	Q8LFN2	UniRef100_R7W484	Ta.50950
Traes_4AL_69D61737F.1	EMS54858.1 Putative disease resistance RPP13-like protein 2 [Triticum urartu]	Q9STE7	UniRef100_M7YVT5	Ta.13264
Traes_4AL_7389CC4D6.1	BAK05854.1 predicted protein [Hordeum vulgare subsp. vulgare]	Q3E991	UniRef100_F2EET2	Ta.222730
Traes_4AL_745682C27.1	EMT07205.1 Putative LRR receptor-like serine/threonine-protein kinase [Aegilops tauschii]	C0LGP4	UniRef100_M0UQ67	Ta.102121
Traes_4AL_8E27959FD.1	XP_003559069.1 PREDICTED: putative leucine-rich repeat receptor-like protein kinase At2g19210-like [Brachypodium distachyon]	O65924	UniRef100_UPI000234EB26	Ta.221401
Traes_4AL_9C7A34EE9.1	EMT15737.1 Putative LRR receptor-like serine/threonine-protein kinase [Aegilops tauschii]	Q9LP24	UniRef100_T1MCZ9	Ta.218327
Traes_4AL_AA0CC6D2F.1	EMT32192.1 Putative LRR receptor-like serine/threonine-protein kinase [Aegilops tauschii]	C0LGP4	UniRef100_M8CWV8	Ta.74878
Traes_4AL_C9430F2A2.1	EMS63078.1 putative receptor protein kinase TMK1 [Triticum urartu]	P43298	UniRef100_M7ZIP3	Ta.77999
Traes_4AL_CC989B4A5.1	EMT12155.1 Putative LRR receptor-like serine/threonine-protein kinase [Aegilops tauschii]	Q8VZG8	UniRef100_T1LDC4	Ta.68556
Traes_4AL_CDCF32E7A.1	BAJ89535.1 predicted protein [Hordeum vulgare subsp. vulgare]	Q9M0G7	UniRef100_M0UHW4	Ta.19023
Traes_4AL_E1F53CF30.1	BAJ88786.1 predicted protein [Hordeum vulgare subsp. vulgare]	C0LGK4	UniRef100_T1NEB0	Ta.75198
Traes_4AS_031757A2A.1	EMT12910.1 Putative inactive receptor kinase [Aegilops tauschii]	Q9LVM0	UniRef100_T1MUF3	Ta.15883
Traes_4AS_04E4A0063.1	BAJ99137.1 predicted protein [Hordeum vulgare subsp. vulgare]	Q9M2Z1	UniRef100_M0XK02	Ta.20413
Traes_4AS_145927471.1	ADG84876.1 Tsn1 [Aegilops speltoides]	Q7XA42	UniRef100_D7PJX5	Ta.92447
Traes_4AS_361ADDD17.1	BAJ91964.1 predicted protein [Hordeum vulgare subsp. vulgare]	C0LGP9	UniRef100_F2DA43	Ta.33887
Traes_4AS_73EAE6633.1	EMT31021.1 Putative LRR receptor-like serine/threonine-protein kinase [Aegilops tauschii]	Q9LT96	UniRef100_M8D3Z8	Ta.7511
Traes_4AS_A4B38E814.1	BAK05926.1 predicted protein [Hordeum vulgare subsp. vulgare]	C0LGF4	UniRef100_F2E6Z9	Ta.12499
Traes_4AS_C9430F2A2.1	EMS63078.1 putative receptor protein kinase TMK1 [Triticum urartu]	P43298	UniRef100_M7ZIP3	Ta.77999
Traes_4AS_DABAE8865.1	BAK05854.1 predicted protein [Hordeum vulgare subsp. vulgare]	Q3E991	UniRef100_F2EET2	Ta.205070
Traes_4AS_DFAA00234.1	EMT17698.1 Putative inactive receptor kinase [Aegilops tauschii]	Q0WR59	UniRef100_T1M486	Ta.29196
Traes_4AS_F0BE29CA6.1	EMT18823.1 Putative LRR receptor-like serine/threonine-protein kinase [Aegilops tauschii]	Q9LRT1	UniRef100_T1NLD9	Ta.9701
Traes_4AS_F54BA27F7.1	EMT02096.1 Protein STRUBBELIG-RECEPTOR FAMILY 6 [Aegilops tauschii]	Q9C8M9	UniRef100_R7W4S8	Ta.54319
Traes_4BL_0A95206D6.1	BAK05926.1 predicted protein [Hordeum vulgare subsp. vulgare]	C0LGF4	UniRef100_F2E6Z9	Ta.12499
Traes_4BL_3682452C7.1	EMT01712.1 Putative LRR receptor-like serine/threonine-protein kinase [Aegilops tauschii]	C0LGP4	UniRef100_N1QU20	Ta.104848
Traes_4BL_413C72B37.1	EMT02096.1 Protein STRUBBELIG-RECEPTOR FAMILY 6 [Aegilops tauschii]	Q9LUL4	UniRef100_R7W4S8	Ta.54319
Traes_4BL_8757EF013.1	EMT01712.1 Putative LRR receptor-like serine/threonine-protein kinase [Aegilops tauschii]	C0LGP4	UniRef100_N1QU20	Ta.106475
Traes_4BL_B36109036.1	EMT18174.1 Putative LRR receptor-like serine/threonine-protein kinase [Aegilops tauschii]	C0LGP4	UniRef100_T1LUL6	Ta.201252
Traes_4BL_D24E19232.1	EMS63078.1 putative receptor protein kinase TMK1 [Triticum urartu]	P43298	UniRef100_M7ZIP3	Ta.77999
Traes_4BL_DF7743A23.1	EMT12910.1 Putative inactive receptor kinase [Aegilops tauschii]	Q9LVM0	UniRef100_N1QVI2	Ta.15883
Traes_4BS_3D465EE8F.1	EMT14311.1 Putative receptor protein kinase TMK1 [Aegilops tauschii]	P43298	UniRef100_M0YRU9	Ta.29629
Traes_4BS_526B663EF.1	BAJ96538.1 predicted protein [Hordeum vulgare subsp. vulgare]	C0LGP9	UniRef100_F2DN67	Ta.97884
Traes_4BS_5FD1998D4.1	EMT30111.1 Putative LRR receptor-like serine/threonine-protein kinase [Aegilops tauschii]	C0LGP4	UniRef100_T1M172	Ta.75540
Traes_4BS_626E24EB7.1	XP_003576083.1 PREDICTED: probable inactive leucine-rich repeat receptor-like protein kinase At1g66830-like [Brachypodium distachyon]	Q9C9N5	UniRef100_UPI000234EF9E	Ta.227781
Traes_4BS_7C4CA591A.1	BAJ88786.1 predicted protein [Hordeum vulgare subsp. vulgare]	C0LGK4	UniRef100_T1NEB0	Ta.75198
Traes_4BS_80A5A4F08.1	BAK05854.1 predicted protein [Hordeum vulgare subsp. vulgare]	Q3E991	UniRef100_F2EET2	Ta.222730
Traes_4BS_8F2CB5E84.1	BAJ90459.1 predicted protein [Hordeum vulgare subsp. vulgare]	Q9M2Z1	UniRef100_F2D5T8	Ta.153902
Traes_4BS_ADB6672F0.1	EMT02742.1 Putative LRR receptor-like serine/threonine-protein kinase [Aegilops tauschii]	Q8LFN2	UniRef100_R7W484	Ta.50950
Traes_4BS_E024BE836.1	EMS64651.1 Receptor-like protein kinase HSL1 [Triticum urartu]	Q9SGP2	UniRef100_M7ZYB2	Ta.30046
Traes_4BS_ED4399BF6.1	EMT05017.1 Putative LRR receptor-like serine/threonine-protein kinase [Aegilops tauschii]	C0LGP4	UniRef100_T1N5W7	Ta.68354
Traes_4BS_FC16221A2.1	EMT26983.1 Putative LRR receptor-like serine/threonine-protein kinase [Aegilops tauschii]	C0LGP4	UniRef100_T1LUU4	Ta.169375
Traes_4DL_260357CCC.1	EMT04722.1 Putative LRR receptor-like serine/threonine-protein kinase [Aegilops tauschii]	C0LGP4	UniRef100_M8BP34	Ta.109331
Traes_4DL_37EDC9698.1	EMT01712.1 Putative LRR receptor-like serine/threonine-protein kinase [Aegilops tauschii]	C0LGP4	UniRef100_N1QU20	Ta.109331
Traes_4DL_816A82380.1	EMT18823.1 Putative LRR receptor-like serine/threonine-protein kinase [Aegilops tauschii]	Q9LRT1	UniRef100_R7WAX0	Ta.9701
Traes_4DL_88EA2BDE1.1	AGH18686.1 receptor kinase-like protein XA21-like protein [Triticum aestivum]	C0LGP4	UniRef100_T1LUL6	Ta.201252
Traes_4DL_96F8D5869.1	EMT17636.1 Putative receptor protein kinase TMK1 [Aegilops tauschii]	P43298	UniRef100_R7W7J1	Ta.77999
Traes_4DL_B1B736A00.1	EMT31021.1 Putative LRR receptor-like serine/threonine-protein kinase [Aegilops tauschii]	Q9LT96	UniRef100_M8D3Z8	Ta.7511
Traes_4DL_C823EF255.1	EMT12910.1 Putative inactive receptor kinase [Aegilops tauschii]	Q9LVM0	UniRef100_N1QVI2	Ta.15883
Traes_4DL_D0237CA32.1	EMT02454.1 Putative LRR receptor-like serine/threonine-protein kinase [Aegilops tauschii]	Q9FZB8	UniRef100_N1QUA4	Ta.96321
Traes_4DL_D8C52C33F.1	EMT17698.1 Putative inactive receptor kinase [Aegilops tauschii]	Q0WR59	UniRef100_N1R407	Ta.29196
Traes_4DL_EF6739023.1	EMT02096.1 Protein STRUBBELIG-RECEPTOR FAMILY 6 [Aegilops tauschii]	Q9C8M9	UniRef100_R7W4S8	Ta.54319
Traes_4DS_05B3D0DD9.1	EMT05017.1 Putative LRR receptor-like serine/threonine-protein kinase [Aegilops tauschii]	C0LGP4	UniRef100_M8BPW6	Ta.68354
Traes_4DS_080C3A615.1	EMT26983.1 Putative LRR receptor-like serine/threonine-protein kinase [Aegilops tauschii]	C0LGP4	UniRef100_M8BYX1	Ta.169375
Traes_4DS_17FF5683F.1	EMT18599.1 Putative LRR receptor-like serine/threonine-protein kinase [Aegilops tauschii]	C0LGP4	UniRef100_T1LJ02	Ta.50244
Traes_4DS_4C358A987.1	EMT14311.1 Putative receptor protein kinase TMK1 [Aegilops tauschii]	P43298	UniRef100_R7W3F0	Ta.29629
Traes_4DS_88FFBF4EE.1	EMT09927.1 Putative LRR receptor-like serine/threonine-protein kinase [Aegilops tauschii]	C0LGP4	UniRef100_M8AZJ0	Ta.169375
Traes_4DS_9119C4A15.1	BAK05854.1 predicted protein [Hordeum vulgare subsp. vulgare]	Q3E991	UniRef100_F2EET2	Ta.205070
Traes_4DS_B761B130E.1	EMT02742.1 Putative LRR receptor-like serine/threonine-protein kinase [Aegilops tauschii]	Q8LFN2	UniRef100_R7W484	Ta.67894
Traes_4DS_B8A5D78BD.1	XP_003576083.1 PREDICTED: probable inactive leucine-rich repeat receptor-like protein kinase At1g66830-like [Brachypodium distachyon]	Q9C9N5	UniRef100_UPI000234EF9E	Ta.227781
Traes_4DS_BC66FFD46.1	BAJ88786.1 predicted protein [Hordeum vulgare subsp. vulgare]	C0LGK4	UniRef100_F2D115	Ta.75198
Traes_4DS_DAC58A2DC.1	EMS64651.1 Receptor-like protein kinase HSL1 [Triticum urartu]	Q9SGP2	UniRef100_M7ZYB2	Ta.30046
Traes_4DS_F7F6E4552.1	BAJ89022.1 predicted protein [Hordeum vulgare subsp. vulgare]	C0LGP9	UniRef100_F2D1Q1	Ta.6690
Traes_5AL_140D4BD4A.1	EMS62256.1 Senescence-induced receptor-like serine/threonine-protein kinase [Triticum urartu]	O64483	UniRef100_M7ZRK0	Ta.53845
Traes_5AL_209FB3EAD.1	EMT22107.1 Putative LRR receptor-like serine/threonine-protein kinase [Aegilops tauschii]	Q8VZG8	UniRef100_M8C4Z0	Ta.88267
Traes_5AL_239FEEF09.1	EMT22265.1 Putative LRR receptor-like serine/threonine-protein kinase [Aegilops tauschii]	C0LGP4	UniRef100_M4Q8K8	Ta.90051
Traes_5AL_4194F0B4F.1	EMT04722.1 Putative LRR receptor-like serine/threonine-protein kinase [Aegilops tauschii]	C0LGP4	UniRef100_T1LC40	Ta.109331
Traes_5AL_44570C8AA.1	EMT32747.1 Putative LRR receptor-like serine/threonine-protein kinase [Aegilops tauschii]	C0LGI2	UniRef100_T1N3D8	Ta.71663
Traes_5AL_4E3F91755.1	BAJ99700.1 predicted protein [Hordeum vulgare subsp. vulgare]	C0LGG4	UniRef100_T1LUH1	Ta.111873
Traes_5AL_85638E125.1	EMT02711.1 Putative LRR receptor-like serine/threonine-protein kinase [Aegilops tauschii]	Q8VZG8	UniRef100_N1QT90	Ta.88267
Traes_5AL_8DC91F9A4.1	EMT18601.1 Putative LRR receptor-like serine/threonine-protein kinase [Aegilops tauschii]	C0LGP4	UniRef100_R7W9A3	***NA***
Traes_5AL_90E59502C.1	EMS56044.1 Protein STRUBBELIG-RECEPTOR FAMILY 5 [Triticum urartu]	Q6R2K1	UniRef100_M8A6L5	Ta.205159
Traes_5AL_922FDD124.1	EMT28011.1 Putative LRR receptor-like serine/threonine-protein kinase [Aegilops tauschii]	C0LGE0	UniRef100_M0X141	Ta.73194
Traes_5AL_B248F5775.1	EMT01712.1 Putative LRR receptor-like serine/threonine-protein kinase [Aegilops tauschii]	C0LGP4	UniRef100_N1QU20	Ta.107667
Traes_5AL_FF147CD95.1	EMS50838.1 LRR receptor-like serine/threonine-protein kinase RPK2 [Triticum urartu]	Q9S7I6	UniRef100_M7YK36	Ta.39856
Traes_5AS_E41BA47E3.1	EMT27028.1 LRR receptor-like serine/threonine-protein kinase FEI 1 [Aegilops tauschii]	C0LGF4	UniRef100_M0X7A8	Ta.38740
Traes_5BL_05CB31C25.1	XP_003576482.1 PREDICTED: putative inactive receptor-like protein kinase At1g64210-like [Brachypodium distachyon]	O48788	UniRef100_I1IPU0	Ta.18480
Traes_5BL_077D7FCAA.1	XP_003559337.1 PREDICTED: probable inactive leucine-rich repeat receptor-like protein kinase At3g03770-like [Brachypodium distachyon]	Q8LFN2	UniRef100_M0UWZ6	Ta.16377
Traes_5BL_0B5C0ACAC.1	EMT13850.1 Putative LRR receptor-like serine/threonine-protein kinase [Aegilops tauschii]	C0LGP4	UniRef100_N1R2R2	Ta.67352
Traes_5BL_12BD22902.1	BAJ98513.1 predicted protein [Hordeum vulgare subsp. vulgare]	Q9M9C5	UniRef100_F2DTU2	Ta.6745
Traes_5BL_278904557.1	EMT13854.1 Putative LRR receptor-like serine/threonine-protein kinase [Aegilops tauschii]	O65924	UniRef100_N1QVW2	Ta.7448
Traes_5BL_2ACDA9218.1	BAK06436.1 predicted protein [Hordeum vulgare subsp. vulgare]	Q9ZUI0	UniRef100_M0YS42	Ta.214348
Traes_5BL_31A4C968B.1	CAJ19346.1 CLAVATA-like kinase [Triticum aestivum]	C0LGR3	UniRef100_Q2L3U3	Ta.144878
Traes_5BL_3910B342A.1	EMT08219.1 Receptor-like protein kinase [Aegilops tauschii]	Q9SSL9	UniRef100_M0X687	Ta.27254
Traes_5BL_3E06A51F0.1	BAK02124.1 predicted protein [Hordeum vulgare subsp. vulgare]	Q9SGP2	UniRef100_F2E452	Ta.95279
Traes_5BL_4851BB93D.1	EMT26986.1 Putative LRR receptor-like serine/threonine-protein kinase [Aegilops tauschii]	C0LGK9	UniRef100_M8CTA4	Ta.38450
Traes_5BL_49CC5A4361.1	BAJ85649.1 predicted protein [Hordeum vulgare subsp. vulgare]	Q9LP77	UniRef100_N1R4N6	Ta.201963
Traes_5BL_4F92E2D2F.1	EMT01284.1 Protein STRUBBELIG-RECEPTOR FAMILY 5 [Aegilops tauschii]	Q6R2K1	UniRef100_R7VZ43	Ta.205159
Traes_5BL_63B6994AA.1	EMT13485.1 Putative LRR receptor-like serine/threonine-protein kinase [Aegilops tauschii]	Q9FL28	UniRef100_N1QW18	Ta.89039
Traes_5BL_6683DC2C8.1	EMT22265.1 Putative LRR receptor-like serine/threonine-protein kinase [Aegilops tauschii]	C0LGP4	UniRef100_M4Q8K8	Ta.90051
Traes_5BL_6DF6A8565.1	EMT22107.1 Putative LRR receptor-like serine/threonine-protein kinase [Aegilops tauschii]	Q8VZG8	UniRef100_M8C4Z0	Ta.88267
Traes_5BL_8DBF82519.1	EMT20446.1 Receptor protein kinase CLAVATA1 [Aegilops tauschii]	O49545	UniRef100_R7WCV1	Ta.15855
Traes_5BL_9FB490A0A.1	EMT15737.1 Putative LRR receptor-like serine/threonine-protein kinase [Aegilops tauschii]	Q9LP24	UniRef100_R7W4Y6	Ta.82584
Traes_5BL_B49AE01D3.1	EMT02711.1 Putative LRR receptor-like serine/threonine-protein kinase [Aegilops tauschii]	Q8VZG8	UniRef100_R7W4Y6	Ta.88267
Traes_5BL_B81842E5B.1	EMT32747.1 Putative LRR receptor-like serine/threonine-protein kinase [Aegilops tauschii]	C0LGI2	UniRef100_M8CYF3	Ta.71663
Traes_5BL_BA0980957.1	EAZ43742.1 hypothetical protein OsJ_28366 [Oryza sativa Japonica Group]	Q94C77	UniRef100_M0X517	Ta.68135
Traes_5BL_CE8B75509.1	BAK01468.1 predicted protein [Hordeum vulgare subsp. vulgare]	Q9S7I6	UniRef100_M0X5Q7	Ta.39856
Traes_5BL_DD4C9F446.1	EMT00560.1 Putative disease resistance RPP13-like protein 2 [Aegilops tauschii]	Q9LY50	UniRef100_R7VZB5	Ta.100529
Traes_5BL_F167D5635.1	EMT28011.1 Putative LRR receptor-like serine/threonine-protein kinase [Aegilops tauschii]	C0LGE0	UniRef100_M0X141	Ta.73194
Traes_5BL_F5A06AA29.1	BAK07888.1 predicted protein [Hordeum vulgare subsp. vulgare]	Q9ZWC8	UniRef100_M0XKH0	Ta.137849
Traes_5BS_373D5A520.1	DAA54766.1 TPA: putative leucine-rich repeat receptor-like protein kinase family protein [Zea mays]	Q9SGP2	UniRef100_C5YSZ0	Ta.200219
Traes_5BS_45E19A65C.1	BAK03420.1 predicted protein [Hordeum vulgare subsp. vulgare]	O65924	UniRef100_F2DN64	Ta.144274
Traes_5BS_4BF0F2F1B.1	BAJ95579.1 predicted protein [Hordeum vulgare subsp. vulgare]	Q9LJM4	UniRef100_F2DLV1	Ta.40718
Traes_5BS_587DA8974.1	XP_003579082.1 PREDICTED: LRR receptor-like serine/threonine-protein kinase FEI 1-like [Brachypodium distachyon]	C0LGF4	UniRef100_M0X7A7	Ta.38740
Traes_5BS_ECEDC3B59.1	EMT32603.1 Putative LRR receptor-like serine/threonine-protein kinase [Aegilops tauschii]	C0LGP4	UniRef100_T1MCC4	Ta.125399
Traes_5DL_024D77406.1	EMT04482.1 Putative receptor-like protein kinase [Aegilops tauschii]	O65924	UniRef100_M8BNA6	Ta.71238
Traes_5DL_04D6E2AB8.1	EMS50838.1 LRR receptor-like serine/threonine-protein kinase RPK2 [Triticum urartu]	Q9S7I6	UniRef100_M7YK36	Ta.39856
Traes_5DL_0AFAD48761.1	EMT26986.1 Putative LRR receptor-like serine/threonine-protein kinase [Aegilops tauschii]	C0LGK9	UniRef100_M8CTA4	Ta.38450
Traes_5DL_1B10D9E0E.1	BAJ99700.1 predicted protein [Hordeum vulgare subsp. vulgare]	C0LGG6	UniRef100_F2DX79	Ta.111873
Traes_5DL_28D30A923.1	EMT22265.1 Putative LRR receptor-like serine/threonine-protein kinase [Aegilops tauschii]	C0LGP4	UniRef100_M4Q8K8	Ta.90051
Traes_5DL_3D188C339.1	BAK02124.1 predicted protein [Hordeum vulgare subsp. vulgare]	Q9SGP2	UniRef100_F2E452	Ta.95279
Traes_5DL_4BE6BE82E.1	EMT08219.1 Receptor-like protein kinase [Aegilops tauschii]	Q9FZ59	UniRef100_M8BN66	Ta.27254
Traes_5DL_5FF49F6AB.1	BAJ99700.1 predicted protein [Hordeum vulgare subsp. vulgare]	C0LGG4	UniRef100_T1LUH1	Ta.111873
Traes_5DL_786A97124.1	EMT10040.1 Putative LRR receptor-like serine/threonine-protein kinase [Aegilops tauschii]	C0LGP4	UniRef100_M8B8R6	Ta.125399
Traes_5DL_7BFD7261C.1	EMT06799.1 Putative LRR receptor-like serine/threonine-protein kinase [Aegilops tauschii]	C0LGP4	UniRef100_T1MD67	Ta.78186
Traes_5DL_A11093627.1	EMT15737.1 Putative LRR receptor-like serine/threonine-protein kinase [Aegilops tauschii]	Q9LP24	UniRef100_R7W4Y6	Ta.82584
Traes_5DL_ADF051D19.1	EMT29040.1 LRR receptor-like serine/threonine-protein kinase RCH1 [Aegilops tauschii]	O22938	UniRef100_M8BVH3	Ta.43990
Traes_5DL_C9DD4275B.1	EMT02711.1 Putative LRR receptor-like serine/threonine-protein kinase [Aegilops tauschii]	Q8VZG8	UniRef100_N1QT90	Ta.88267
Traes_5DL_D765A0EEB.1	EMT21681.1 Senescence-induced receptor-like serine/threonine-protein kinase [Aegilops tauschii]	O64483	UniRef100_M8CET2	Ta.53845
Traes_5DL_D794C8995.1	EMT28011.1 Putative LRR receptor-like serine/threonine-protein kinase [Aegilops tauschii]	C0LGE0	UniRef100_M8CW08	Ta.73194
Traes_5DL_DA208BF44.1	EMT13485.1 Putative LRR receptor-like serine/threonine-protein kinase [Aegilops tauschii]	Q9FL28	UniRef100_N1QW18	Ta.89039
Traes_5DL_DA76A0727.1	EMT32747.1 Putative LRR receptor-like serine/threonine-protein kinase [Aegilops tauschii]	C0LGI2	UniRef100_M8CYF3	Ta.71663
Traes_5DL_DE006BD75.1	EMT22107.1 Putative LRR receptor-like serine/threonine-protein kinase [Aegilops tauschii]	Q9LP24	UniRef100_M8C4Z0	Ta.88267
Traes_5DL_E2477BC0B.1	EMT01284.1 Protein STRUBBELIG-RECEPTOR FAMILY 5 [Aegilops tauschii]	Q6R2K1	UniRef100_R7VZ43	Ta.205159
Traes_5DL_F1226CCBF.1	EMT02711.1 Putative LRR receptor-like serine/threonine-protein kinase [Aegilops tauschii]	Q8VZG8	UniRef100_N1QT90	Ta.88267
Traes_5DS_27BF60D68.1	DAA54766.1 TPA: putative leucine-rich repeat receptor-like protein kinase family protein [Zea mays]	Q9SGP2	UniRef100_C5YSZ0	Ta.200219
Traes_5DS_8D9B4DE61.1	BAK03420.1 predicted protein [Hordeum vulgare subsp. vulgare]	O65924	UniRef100_F2DN64	Ta.144274
Traes_5DS_97EFE4117.1	XP_003579082.1 PREDICTED: LRR receptor-like serine/threonine-protein kinase FEI 1-like [Brachypodium distachyon]	C0LGF4	UniRef100_M0X7A7	Ta.38740
Traes_6AL_088483FFC.1	EMT07670.1 Putative LRR receptor-like serine/threonine-protein kinase [Aegilops tauschii]	C0LGT6	UniRef100_M0YPQ8	Ta.88896
Traes_6AL_0DC7178A7.1	EMT07670.1 Putative LRR receptor-like serine/threonine-protein kinase [Aegilops tauschii]	C0LGP4	UniRef100_T1LCL7	Ta.88896
Traes_6AL_0E17312C4.1	EMT30099.1 Putative LRR receptor-like serine/threonine-protein kinase [Aegilops tauschii]	Q8RY65	UniRef100_T1LGW7	Ta.5488
Traes_6AL_18DD66CE7.1	XP_003575217.1 PREDICTED: somatic embryogenesis receptor kinase 1-like [Brachypodium distachyon]	Q94AG2	UniRef100_G4XGX2	Ta.4776
Traes_6AL_4815187D4.1	EMT20532.1 Putative LRR receptor-like serine/threonine-protein kinase [Aegilops tauschii]	C0LGP4	UniRef100_T1LLM6	Ta.89042
Traes_6AL_8FC06D15D.1	BAJ87863.1 predicted protein [Hordeum vulgare subsp. vulgare]	Q42371	UniRef100_I1Z695	Ta.32823
Traes_6AL_C22A20588.1	EMT07670.1 Putative LRR receptor-like serine/threonine-protein kinase [Aegilops tauschii]	C0LGP4	UniRef100_T1LCL7	Ta.90153
Traes_6AL_C2A56B745.1	EMT22712.1 Putative LRR receptor-like serine/threonine-protein kinase [Aegilops tauschii]	Q9LP24	UniRef100_T1M3Y5	Ta.88292
Traes_6AL_FCD808A2C.1	EMS56714.1 Phytosulfokine receptor 1 [Triticum urartu]	Q8LPB4	UniRef100_M8A8C2	Ta.106117
Traes_6AS_09FDBCC99.1	CAH56436.1 somatic embryogenesis receptor-like kinase 2 [Poa pratensis]	C0LGU5	UniRef100_M0XE82	Ta.16320
Traes_6AS_0A72D3AF5.1	EMS52373.1 Tyrosine-sulfated glycopeptide receptor 1 [Triticum urartu]	Q9C7S5	UniRef100_M7YP47	Ta.69856
Traes_6AS_0C62233D6.1	EMT05135.1 Tyrosine-sulfated glycopeptide receptor 1 [Aegilops tauschii]	Q9C7S5	UniRef100_T1LMY5	Ta.90654
Traes_6AS_33F61B348.1	XP_003571068.1 PREDICTED: protein STRUBBELIG-RECEPTOR FAMILY 8-like [Brachypodium distachyon]	Q6R2J8	UniRef100_T1MBB7	Ta.69321
Traes_6AS_3DE5736FF.1	EMT20015.1 Tyrosine-sulfated glycopeptide receptor 1 [Aegilops tauschii]	Q9C7S5	UniRef100_I1HXC2	Ta.76924
Traes_6AS_46DEF214E.1	EMT24554.1 Putative LRR receptor-like serine/threonine-protein kinase [Aegilops tauschii]	Q9SD62	UniRef100_I1HB41	Ta.125399
Traes_6AS_4FE7F18F3.1	EMT08098.1 Putative LRR receptor-like serine/threonine-protein kinase [Aegilops tauschii]	C0LGP4	UniRef100_M8BYS5	Ta.88896
Traes_6AS_59FEAEA88.1	EMT13945.1 Putative LRR receptor-like serine/threonine-protein kinase [Aegilops tauschii]	Q9FZB8	UniRef100_R7W734	Ta.949
Traes_6AS_658FD4BB5.1	EMT16628.1 Putative LRR receptor-like serine/threonine-protein kinase [Aegilops tauschii]	C0LGP4	UniRef100_T1MTM5	Ta.82939
Traes_6AS_7651E481E.1	BAJ93268.1 predicted protein [Hordeum vulgare subsp. vulgare]	Q9LYN8	UniRef100_F2DDU7	Ta.141940
Traes_6AS_8141627D9.1	EMT20015.1 Tyrosine-sulfated glycopeptide receptor 1 [Aegilops tauschii]	Q9C7S5	UniRef100_M0XWA8	Ta.76924
Traes_6AS_81A8F6227.1	EMT08644.1 Putative LRR receptor-like serine/threonine-protein kinase [Aegilops tauschii]	C0LGT6	UniRef100_M8BPC9	Ta.125399
Traes_6AS_8684E560A.1	EMT02454.1 Putative LRR receptor-like serine/threonine-protein kinase [Aegilops tauschii]	Q9FZB8	UniRef100_T1LH18	Ta.949
Traes_6AS_8920C1490.1	EMT01347.1 Tyrosine-sulfated glycopeptide receptor 1 [Aegilops tauschii]	Q9C7S5	UniRef100_N1QSP2	Ta.69856
Traes_6AS_90C614F01.1	BAD38053.1 putative light repressible receptor protein kinase [Oryza sativa Japonica Group]	C0LGQ7	UniRef100_M0WFS1	Ta.48198
Traes_6AS_9BA8C3E7F.1	EMT02813.1 Tyrosine-sulfated glycopeptide receptor 1 [Aegilops tauschii]	Q9C7S5	UniRef100_I1HXC2	Ta.69856
Traes_6AS_ACC32562F.1	EMT14116.1 Tyrosine-sulfated glycopeptide receptor 1 [Aegilops tauschii]	Q9C7S5	UniRef100_M0XKS5	Ta.69856
Traes_6AS_B801EA659.1	EMT08539.1 Tyrosine-sulfated glycopeptide receptor 1 [Aegilops tauschii]	Q9C7S5	UniRef100_M8BP22	Ta.90289
Traes_6AS_C351D0BCC.1	EMS52374.1 Tyrosine-sulfated glycopeptide receptor 1 [Triticum urartu]	Q9C7S5	UniRef100_M7ZW71	Ta.69856
Traes_6AS_D09BF5BF8.1	EMS64448.1 Tyrosine-sulfated glycopeptide receptor 1 [Triticum urartu]	Q9C7S5	UniRef100_M7ZMI7	Ta.97966
Traes_6AS_F98A046A4.1	BAK01987.1 predicted protein [Hordeum vulgare subsp. vulgare]	Q06BH3	UniRef100_F2E3R5	Ta.26032
Traes_6BL_3ED7BA007.1	EMT05641.1 Putative LRR receptor-like serine/threonine-protein kinase [Aegilops tauschii]	O64483	UniRef100_T1MFQ1	Ta.949
Traes_6BL_5C760EEE8.1	EMT32870.1 Receptor-like protein kinase HSL1 [Aegilops tauschii]	Q9SGP2	UniRef100_M0YGX6	Ta.82816
Traes_6BL_6F3D757B2.1	XP_003572984.1 PREDICTED: protein NSP-INTERACTING KINASE 1-like [Brachypodium distachyon]	Q9LFS4	UniRef100_M0UFK1	Ta.5488
Traes_6BL_74101AC46.1	XP_003575217.1 PREDICTED: somatic embryogenesis receptor kinase 1-like [Brachypodium distachyon]	Q94AG2	UniRef100_G4XGX2	Ta.4776
Traes_6BL_9353FB6E5.1	EMT07670.1 Putative LRR receptor-like serine/threonine-protein kinase [Aegilops tauschii]	C0LGP4	UniRef100_T1LCL7	Ta.88896
Traes_6BL_943A1D959.1	BAJ87863.1 predicted protein [Hordeum vulgare subsp. vulgare]	Q42371	UniRef100_M0XQT1	Ta.32823
Traes_6BL_D3351F016.1	EMS56714.1 Phytosulfokine receptor 1 [Triticum urartu]	Q8LPB4	UniRef100_M8A8C2	Ta.106117
Traes_6BS_0EE965756.1	EMT30111.1 Putative LRR receptor-like serine/threonine-protein kinase [Aegilops tauschii]	C0LGP4	UniRef100_T1M172	Ta.75540
Traes_6BS_148D64AC1.1	EMS58875.1 Protein STRUBBELIG-RECEPTOR FAMILY 8 [Triticum urartu]	Q6R2J8	UniRef100_M8A2J1	***NA***
Traes_6BS_2A18D88A1.1	EMT08098.1 Putative LRR receptor-like serine/threonine-protein kinase [Aegilops tauschii]	C0LGP4	UniRef100_M8BYS5	Ta.88896
Traes_6BS_2A18D88A11.1	EMT08098.1 Putative LRR receptor-like serine/threonine-protein kinase [Aegilops tauschii]	C0LGP4	UniRef100_M8BYS5	Ta.88896
Traes_6BS_2C1B13754.1	EMT02814.1 Tyrosine-sulfated glycopeptide receptor 1 [Aegilops tauschii]	Q9C7S5	UniRef100_R7W0C0	Ta.69856
Traes_6BS_365C219F1.1	CAH56436.1 somatic embryogenesis receptor-like kinase 2 [Poa pratensis]	C0LGU5	UniRef100_M0XE82	Ta.16320
Traes_6BS_3D502C4FF.1	EMT17121.1 Putative LRR receptor-like serine/threonine-protein kinase [Aegilops tauschii]	C0LGP4	UniRef100_N1R3T8	Ta.80282
Traes_6BS_3D918779D.1	EMT19148.1 Leucine-rich repeat receptor protein kinase EXS [Aegilops tauschii]	Q9LYN8	UniRef100_N1R2D5	Ta.141940
Traes_6BS_44C94EF7A.1	EMT13945.1 Putative LRR receptor-like serine/threonine-protein kinase [Aegilops tauschii]	Q9FZB8	UniRef100_R7W734	Ta.949
Traes_6BS_56F3DBA42.1	EMT15297.1 Putative LRR receptor-like serine/threonine-protein kinase [Aegilops tauschii]	C0LGG3	UniRef100_R7W4C3	***NA***
Traes_6BS_6121C9705.1	EMT08541.1 Tyrosine-sulfated glycopeptide receptor 1 [Aegilops tauschii]	Q9C7S5	UniRef100_M8B3F7	Ta.94164
Traes_6BS_67DF198CC.1	XP_003571068.1 PREDICTED: protein STRUBBELIG-RECEPTOR FAMILY 8-like [Brachypodium distachyon]	Q6R2J8	UniRef100_T1MBB7	Ta.69321
Traes_6BS_742A06EDD.1	EMT13945.1 Putative LRR receptor-like serine/threonine-protein kinase [Aegilops tauschii]	Q9FZB8	UniRef100_T1LH18	Ta.949
Traes_6BS_7BA051651.1	EMT08540.1 Tyrosine-sulfated glycopeptide receptor 1 [Aegilops tauschii]	Q9C7S5	UniRef100_M8B4K0	Ta.69856
Traes_6BS_7F0DA7EF4.1	EMT01347.1 Tyrosine-sulfated glycopeptide receptor 1 [Aegilops tauschii]	Q9C7S5	UniRef100_N1QSP2	Ta.69856
Traes_6BS_83614F9DD.1	EMT13945.1 Putative LRR receptor-like serine/threonine-protein kinase [Aegilops tauschii]	Q9FZB8	UniRef100_T1LH18	Ta.949
Traes_6BS_966E77D9A.1	EMT20015.1 Tyrosine-sulfated glycopeptide receptor 1 [Aegilops tauschii]	Q9C7S5	UniRef100_R7WFK2	Ta.76924
Traes_6BS_9BDAEC739.1	EMT10040.1 Putative LRR receptor-like serine/threonine-protein kinase [Aegilops tauschii]	C0LGP4	UniRef100_T1MCC4	Ta.125399
Traes_6BS_A158B7679.1	EMT05135.1 Tyrosine-sulfated glycopeptide receptor 1 [Aegilops tauschii]	Q9C7S5	UniRef100_M8ATX2	Ta.112163
Traes_6BS_B56573263.1	EMT01346.1 Phytosulfokine receptor 1 [Aegilops tauschii]	Q9C7S5	UniRef100_M0XWA8	Ta.72683
Traes_6BS_B70691D58.1	BAD38053.1 putative light repressible receptor protein kinase [Oryza sativa Japonica Group]	O65924	UniRef100_M0WFS1	Ta.48198
Traes_6BS_C921AEBA2.1	EMT14116.1 Tyrosine-sulfated glycopeptide receptor 1 [Aegilops tauschii]	Q9C7S5	UniRef100_N1QV75	Ta.69856
Traes_6BS_CF681530F.1	BAJ96027.1 predicted protein [Hordeum vulgare subsp. vulgare]	C0LGP4	UniRef100_T1MCX4	Ta.125399
Traes_6BS_DFFD8D207.1	BAK00265.1 predicted protein [Hordeum vulgare subsp. vulgare]	Q9C7S5	UniRef100_I1HXC2	Ta.69856
Traes_6BS_E52059EA3.1	EMT08539.1 Tyrosine-sulfated glycopeptide receptor 1 [Aegilops tauschii]	Q9C7S5	UniRef100_M8BP22	Ta.69856
Traes_6BS_FC3E73AC6.1	EMT02813.1 Tyrosine-sulfated glycopeptide receptor 1 [Aegilops tauschii]	Q9C7S5	UniRef100_M7YP47	Ta.69856
Traes_6DL_0EF6FCB35.1	ACY30448.1 LRR receptor-like kinase [Triticum aestivum]	C0LGP4	UniRef100_D0VMS4	Ta.14986
Traes_6DL_190FBCEF8.1	XP_003572984.1 PREDICTED: protein NSP-INTERACTING KINASE 1-like [Brachypodium distachyon]	Q9LFS4	UniRef100_I1IEA0	Ta.5488
Traes_6DL_1EC4A77EE.1	EMT07670.1 Putative LRR receptor-like serine/threonine-protein kinase [Aegilops tauschii]	C0LGP4	UniRef100_M8B258	Ta.88896
Traes_6DL_505BD5478.1	BAJ87863.1 predicted protein [Hordeum vulgare subsp. vulgare]	Q42371	UniRef100_I1Z695	Ta.32823
Traes_6DL_5B3132521.1	EMT17730.1 Putative LRR receptor-like serine/threonine-protein kinase [Aegilops tauschii]	C0LGP4	UniRef100_R7WD88	Ta.74039
Traes_6DL_5CCC8021D.1	EMT26014.1 Putative LRR receptor-like serine/threonine-protein kinase [Aegilops tauschii]	C0LGP4	UniRef100_M8BVM2	Ta.77423
Traes_6DL_62B8235B8.1	EMT15147.1 Putative LRR receptor-like serine/threonine-protein kinase [Aegilops tauschii]	C0LGP4	UniRef100_R7W433	Ta.88580
Traes_6DL_B7FB8A787.1	EMT09899.1 Phytosulfokine receptor 1 [Aegilops tauschii]	Q8LPB4	UniRef100_M8BSV4	Ta.106117
Traes_6DL_E2589E93D.1	XP_003575217.1 PREDICTED: somatic embryogenesis receptor kinase 1-like [Brachypodium distachyon]	Q94AG2	UniRef100_I1IAV1	Ta.4776
Traes_6DS_02D9D071B.1	EMT25844.1 Putative LRR receptor-like serine/threonine-protein kinase [Aegilops tauschii]	C0LGP4	UniRef100_M8BV71	Ta.50244
Traes_6DS_03416621F.1	EMT20014.1 Tyrosine-sulfated glycopeptide receptor 1 [Aegilops tauschii]	Q9C7S5	UniRef100_R7WGC4	Ta.76924
Traes_6DS_0C7CCF381.1	EMT02814.1 Tyrosine-sulfated glycopeptide receptor 1 [Aegilops tauschii]	Q9C7S5	UniRef100_R7W0C0	Ta.69856
Traes_6DS_20E4180D5.1	EMT25841.1 Putative LRR receptor-like serine/threonine-protein kinase [Aegilops tauschii]	C0LGP4	UniRef100_M8CQC8	Ta.105460
Traes_6DS_28AC66057.1	EMT02813.1 Tyrosine-sulfated glycopeptide receptor 1 [Aegilops tauschii]	Q9C7S5	UniRef100_R7W0Q3	Ta.69856
Traes_6DS_2E767B57A.1	EMT05135.1 Tyrosine-sulfated glycopeptide receptor 1 [Aegilops tauschii]	Q9C7S5	UniRef100_M8ATX2	Ta.90654
Traes_6DS_324E2E32A.1	EMT20015.1 Tyrosine-sulfated glycopeptide receptor 1 [Aegilops tauschii]	Q9C7S5	UniRef100_R7WFK2	Ta.76924
Traes_6DS_37CE2D637.1	EMT12662.1 Putative LRR receptor-like serine/threonine-protein kinase [Aegilops tauschii]	C0LGP4	UniRef100_M8B7C9	***NA***
Traes_6DS_43902276F.1	BAJ93268.1 predicted protein [Hordeum vulgare subsp. vulgare]	Q9LYN8	UniRef100_N1R2D5	Ta.141940
Traes_6DS_50D1DE754.1	BAK07184.1 predicted protein [Hordeum vulgare subsp. vulgare]	Q6R2J8	UniRef100_F2EIL2	Ta.27027
Traes_6DS_548140E5A.1	EMT08098.1 Putative LRR receptor-like serine/threonine-protein kinase [Aegilops tauschii]	C0LGP4	UniRef100_M8BYS5	Ta.88896
Traes_6DS_5F7F45FD1.1	EMT15297.1 Putative LRR receptor-like serine/threonine-protein kinase [Aegilops tauschii]	C0LGG3	UniRef100_R7W4C3	***NA***
Traes_6DS_6E865520A.1	XP_003570945.1 PREDICTED: tyrosine-sulfated glycopeptide receptor 1-like [Brachypodium distachyon]	Q9C7S5	UniRef100_I1HXC2	Ta.69856
Traes_6DS_74F42074B.1	EMT09448.1 Putative LRR receptor-like serine/threonine-protein kinase [Aegilops tauschii]	C0LGP4	UniRef100_M8C2P5	Ta.67311
Traes_6DS_9DF272FBB.1	EMT14116.1 Tyrosine-sulfated glycopeptide receptor 1 [Aegilops tauschii]	Q9C7S5	UniRef100_N1QV75	Ta.69856
Traes_6DS_B85E4EA94.1	EMT13945.1 Putative LRR receptor-like serine/threonine-protein kinase [Aegilops tauschii]	Q9FZB8	UniRef100_R7W734	Ta.949
Traes_6DS_BCE24BE99.1	EMT08076.1 Protein STRUBBELIG-RECEPTOR FAMILY 8 [Aegilops tauschii]	Q6R2J8	UniRef100_T1MBB7	Ta.69321
Traes_6DS_C0BF3018B.1	CAH56436.1 somatic embryogenesis receptor-like kinase 2 [Poa pratensis]	C0LGU5	UniRef100_M0XE82	Ta.16320
Traes_6DS_C1B7F14A41.1	EMT08541.1 Tyrosine-sulfated glycopeptide receptor 1 [Aegilops tauschii]	Q9C7S5	UniRef100_M8B3F7	Ta.69856
Traes_6DS_C4861C9FF.1	EMT32870.1 Receptor-like protein kinase HSL1 [Aegilops tauschii]	Q9SGP2	UniRef100_M8C6C2	Ta.82816
Traes_6DS_C6B122880.1	EMT13945.1 Putative LRR receptor-like serine/threonine-protein kinase [Aegilops tauschii]	Q9FZB8	UniRef100_R7W734	Ta.949
Traes_6DS_D12396896.1	EMT01347.1 Tyrosine-sulfated glycopeptide receptor 1 [Aegilops tauschii]	Q9C7S5	UniRef100_N1QSP2	Ta.69856
Traes_6DS_DD7B29152.1	EMT08539.1 Tyrosine-sulfated glycopeptide receptor 1 [Aegilops tauschii]	Q9C7S5	UniRef100_M8BP22	Ta.69856
Traes_6DS_EA5E8D85F.1	EMT16628.1 Putative LRR receptor-like serine/threonine-protein kinase [Aegilops tauschii]	C0LGP4	UniRef100_R7W717	Ta.82939
Traes_6DS_FFEA7560F.1	EMT08540.1 Tyrosine-sulfated glycopeptide receptor 1 [Aegilops tauschii]	Q9C7S5	UniRef100_M8B4K0	Ta.69856
Traes_7AL_00BB033C1.1	BAJ96027.1 predicted protein [Hordeum vulgare subsp. vulgare]	C0LGP4	UniRef100_T1MCX4	Ta.125399
Traes_7AL_0958540A7.1	EMS61055.1 LRR receptor-like serine/threonine-protein kinase EFR [Triticum urartu]	C0LGT6	UniRef100_M8A8V9	Ta.103284
Traes_7AL_0CFE6B74B.1	EMT04722.1 Putative LRR receptor-like serine/threonine-protein kinase [Aegilops tauschii]	C0LGP4	UniRef100_T1ME80	Ta.104848
Traes_7AL_45DDCD068.1	EMT23194.1 Putative LRR receptor-like serine/threonine-protein kinase [Aegilops tauschii]	C0LGP4	UniRef100_T1LK55	Ta.208850
Traes_7AL_4A6E3BFB0.1	EMT09183.1 Putative LRR receptor-like serine/threonine-protein kinase [Aegilops tauschii]	C0LGP4	UniRef100_M8C1X4	Ta.104848
Traes_7AL_4E9560A80.1	EMT32898.1 Putative LRR receptor-like serine/threonine-protein kinase [Aegilops tauschii]	C0LGP4	UniRef100_M8CFA8	Ta.67311
Traes_7AL_880E72F4A.1	EMS50357.1 Leucine-rich repeat receptor protein kinase EXS [Triticum urartu]	Q9LYN8	UniRef100_M7YSA1	Ta.68227
Traes_7AL_95FA4DBC0.1	BAK05837.1 predicted protein [Hordeum vulgare subsp. vulgare]	Q9XIC7	UniRef100_F2EER5	Ta.85750
Traes_7AL_AB7A2AB91.1	BAK02781.1 predicted protein [Hordeum vulgare subsp. vulgare]	Q6R2J8	UniRef100_F2E609	Ta.31973
Traes_7AL_DA8343C6B.1	XP_003563245.1 PREDICTED: probable LRR receptor-like serine/threonine-protein kinase At3g47570-like [Brachypodium distachyon]	C0LGP4	UniRef100_T1LDW8	Ta.111337
Traes_7AL_F0E04F6F0.1	EMT20323.1 Protein STRUBBELIG-RECEPTOR FAMILY 3 [Aegilops tauschii]	Q6R2K3	UniRef100_M0UV78	Ta.70673
Traes_7AL_F9127BBC5.1	EMT00756.1 Putative LRR receptor-like serine/threonine-protein kinase [Aegilops tauschii]	Q8VZG8	UniRef100_R7W349	Ta.34860
Traes_7AS_146DDE769.1	NP_001043191.1 Os01g0515300 [Oryza sativa Japonica Group]	Q8VZG8	UniRef100_T1MCZ9	***NA***
Traes_7AS_28B4987F0.1	EMT07205.1 Putative LRR receptor-like serine/threonine-protein kinase [Aegilops tauschii]	C0LGP4	UniRef100_M0UQ67	Ta.108923
Traes_7AS_40984D058.1	BAJ89901.1 predicted protein [Hordeum vulgare subsp. vulgare]	Q9LFS4	UniRef100_F2D480	Ta.57090
Traes_7AS_89A1BC551.1	EMS50525.1 Receptor-like protein kinase [Triticum urartu]	P93194	UniRef100_M7ZDR9	Ta.95168
Traes_7AS_89F353954.1	XP_003577373.1 PREDICTED: probable LRR receptor-like serine/threonine-protein kinase At5g10290-like [Brachypodium distachyon]	C0LGT1	UniRef100_M0UVW3	Ta.36758
Traes_7AS_B62D0E401.1	EMT12712.1 LRR receptor-like serine/threonine-protein kinase ERL1 [Aegilops tauschii]	C0LGW6	UniRef100_M8B7H5	Ta.70487
Traes_7AS_C414AF939.1	EMT12400.1 Putative LRR receptor-like serine/threonine-protein kinase [Aegilops tauschii]	C0LGD7	UniRef100_M8BFA9	Ta.69457
Traes_7AS_F8FB007E9.1	EMS62275.1 Receptor-like protein kinase [Triticum urartu]	P93194	UniRef100_M8ABX9	Ta.11977
Traes_7BL_26B5F81E0.1	XP_003563340.1 PREDICTED: protein STRUBBELIG-RECEPTOR FAMILY 3-like [Brachypodium distachyon]	Q6R2K3	UniRef100_M0UV78	Ta.70673
Traes_7BL_27A1537FC.1	EMT18590.1 Putative LRR receptor-like serine/threonine-protein kinase [Aegilops tauschii]	C0LGP4	UniRef100_T1LG93	Ta.21410
Traes_7BL_50E3F93EB.1	EMT32898.1 Putative LRR receptor-like serine/threonine-protein kinase [Aegilops tauschii]	C0LGP4	UniRef100_T1LL03	Ta.75545
Traes_7BL_756DF9D13.1	BAK02781.1 predicted protein [Hordeum vulgare subsp. vulgare]	Q6R2J8	UniRef100_F2E609	Ta.31973
Traes_7BL_892A42E7B.1	EMS61055.1 LRR receptor-like serine/threonine-protein kinase EFR [Triticum urartu]	C0LGP4	UniRef100_M8A8V9	Ta.103284
Traes_7BL_9EA381351.1	EMT32898.1 Putative LRR receptor-like serine/threonine-protein kinase [Aegilops tauschii]	C0LGP4	UniRef100_M8CFA8	Ta.75545
Traes_7BL_BB32C4D68.1	EMT09183.1 Putative LRR receptor-like serine/threonine-protein kinase [Aegilops tauschii]	C0LGP4	UniRef100_M8C1X4	Ta.104848
Traes_7BL_E42AD3557.1	XP_003563245.1 PREDICTED: probable LRR receptor-like serine/threonine-protein kinase At3g47570-like [Brachypodium distachyon]	C0LGP4	UniRef100_T1LDW9	Ta.91485
Traes_7BS_4F96640A2.1	XP_003577373.1 PREDICTED: probable LRR receptor-like serine/threonine-protein kinase At5g10290-like [Brachypodium distachyon]	C0LGT1	UniRef100_M0UVW3	Ta.36758
Traes_7BS_5029D06BA.1	EMT12400.1 Putative LRR receptor-like serine/threonine-protein kinase [Aegilops tauschii]	C0LGD7	UniRef100_M8BFA9	Ta.8706
Traes_7BS_7CE784C2C.1	BAJ89901.1 predicted protein [Hordeum vulgare subsp. vulgare]	Q9LFS4	UniRef100_F2D480	Ta.57090
Traes_7BS_803508A49.1	BAK05837.1 predicted protein [Hordeum vulgare subsp. vulgare]	Q94AG2	UniRef100_F2EER5	Ta.85750
Traes_7BS_BEA71AF3F.1	AFJ38187.2 receptor-like serine/threonine protein kinase 2 [Triticum aestivum]	Q42371	UniRef100_I2ALK8	Ta.12025
Traes_7BS_E02DEC947.1	EMS62275.1 Receptor-like protein kinase [Triticum urartu]	P93194	UniRef100_M8CQK3	Ta.11977
Traes_7DL_17D5E6E22.1	BAK05837.1 predicted protein [Hordeum vulgare subsp. vulgare]	Q9XIC7	UniRef100_F2EER5	Ta.85750
Traes_7DL_212DC5147.1	BAK05825.1 predicted protein [Hordeum vulgare subsp. vulgare]	C0LGP4	UniRef100_T1M7R1	Ta.88896
Traes_7DL_37920234C.1	EMT00756.1 Putative LRR receptor-like serine/threonine-protein kinase [Aegilops tauschii]	Q8VZG8	UniRef100_R7W349	Ta.34860
Traes_7DL_40D3A519E.1	EMT25583.1 Tyrosine-sulfated glycopeptide receptor 1 [Aegilops tauschii]	Q9C7S5	UniRef100_M8BUS7	Ta.67794
Traes_7DL_49D80A0B2.1	EMT18590.1 Putative LRR receptor-like serine/threonine-protein kinase [Aegilops tauschii]	C0LGP4	UniRef100_T1LG93	Ta.21410
Traes_7DL_6599172BA.1	XP_004965659.1 PREDICTED: protein STRUBBELIG-RECEPTOR FAMILY 3-like [Setaria italica]	Q6R2K3	UniRef100_M0UV78	Ta.70673
Traes_7DL_6D0B74E28.1	BAK02781.1 predicted protein [Hordeum vulgare subsp. vulgare]	Q6R2J8	UniRef100_F2E609	Ta.31973
Traes_7DL_718D4F1F6.1	EMT27558.1 Putative kinase-like protein TMKL1 [Aegilops tauschii]	P33543	UniRef100_M8C0H8	Ta.206509
Traes_7DL_7C328F06B.1	EMT23194.1 Putative LRR receptor-like serine/threonine-protein kinase [Aegilops tauschii]	C0LGP4	UniRef100_M8BMN2	Ta.208850
Traes_7DL_8C38F134B.1	EMT10973.1 Leucine-rich repeat receptor protein kinase EXS [Aegilops tauschii]	Q9LYN8	UniRef100_M8C769	Ta.68227
Traes_7DL_99309361C.1	EMT33088.1 Putative LRR receptor-like serine/threonine-protein kinase [Aegilops tauschii]	C0LGP4	UniRef100_M8CFT3	Ta.74878
Traes_7DL_A1EFFD36B.1	EMT30005.1 Putative LRR receptor-like serine/threonine-protein kinase [Aegilops tauschii]	C0LGP4	UniRef100_M8BYC3	Ta.103284
Traes_7DL_D063B8057.1	EMT09183.1 Putative LRR receptor-like serine/threonine-protein kinase [Aegilops tauschii]	C0LGP4	UniRef100_M8C1X4	Ta.104848
Traes_7DL_E62CF2BD6.1	EMT18590.1 Putative LRR receptor-like serine/threonine-protein kinase [Aegilops tauschii]	C0LGP4	UniRef100_N1R2A0	Ta.21410
Traes_7DL_F026FF884.1	EMT29552.1 Putative LRR receptor-like serine/threonine-protein kinase [Aegilops tauschii]	C0LGP4	UniRef100_T1M4U7	Ta.89764
Traes_7DL_F2E695B64.1	NP_001176666.1 Os11g0628000 [Oryza sativa Japonica Group]	C0LGP4	UniRef100_T1LAL2	Ta.200666
Traes_7DS_04DBC98E0.1	EMT26737.1 Receptor-like protein kinase [Aegilops tauschii]	P93194	UniRef100_M8CHM4	Ta.95168
Traes_7DS_0554D792C.1	BAJ89901.1 predicted protein [Hordeum vulgare subsp. vulgare]	Q9LFS4	UniRef100_F2D480	Ta.57090
Traes_7DS_167897994.1	XP_003577373.1 PREDICTED: probable LRR receptor-like serine/threonine-protein kinase At5g10290-like [Brachypodium distachyon]	C0LGT1	UniRef100_M0UVW3	Ta.36758
Traes_7DS_4563FC5AE.1	EMT12712.1 LRR receptor-like serine/threonine-protein kinase ERL1 [Aegilops tauschii]	Q6XAT2	UniRef100_M8B7H5	Ta.70487
Traes_7DS_582D477E1.1	AFJ38186.2 receptor-like serine/threonine protein kinase 1 [Triticum aestivum]	Q42371	UniRef100_I2ALK7	Ta.12025
Traes_7DS_6233E5A7D.1	EMT25931.1 Receptor-like protein kinase [Aegilops tauschii]	P93194	UniRef100_M8CQK3	Ta.11977
Traes_7DS_7E5E07181.1	EMT07205.1 Putative LRR receptor-like serine/threonine-protein kinase [Aegilops tauschii]	C0LGP4	UniRef100_M8B0V1	Ta.102121
Traes_7DS_F2A50E14F.1	EMT21475.1 Putative LRR receptor-like serine/threonine-protein kinase [Aegilops tauschii]	Q8RY65	UniRef100_M8B9H3	Ta.46788
