# Supplementary material for: Genomic Dissection and Expression Profiling Revealed Functional Divergence in Triticum aestivum Leucine Rich Repeat Receptor Like Kinases (TaLRRKs)
Source: Front Plant Sci. 2016 Sep 22;7:1374. doi: 10.3389/fpls.2016.01374 (PMC5031697; doi:10.3389/fpls.2016.01374)
Supplement: File S8 — Analysis of various domain composition of LRR receptor like kinases. [file DataSheet8.XLS]

## Sheet: venn_result24602
	File S8: Analysis of extracellular domain composition of TaLRRK proteins.
	Domain Combinations	Total number of genes	Gene_name
	LRR_8	24	LRRK99
			LRRK145.1
			LRRK53.10
			LRRK212.1
			LRRK6.2
			LRRK98
			LRRK219.1
			LRRK219.2
			LRRK221.6
			LRRK29.1
			LRRK201.2
			LRRK106.5
			LRRK55.2
			LRRK163.2
			LRRK55.3
			LRRK35.2
			LRRK222
			LRRK12.10
			LRRK12.13
			LRRK230
			LRRK12.14
			LRRK12.15
			LRRK12.16
			LRRK32.9
	LRR_8; Herpes_gE; LRR_4	1	LRRK55.1
	LRR_8; LRR_4	192	LRRK27.1
			LRRK65
			LRRK25
			LRRK53.1
			LRRK53.3
			LRRK23.1
			LRRK131.2
			LRRK141.1
			LRRK59.2
			LRRK53.6
			LRRK53.7
			LRRK53.8
			LRRK23.5
			LRRK53.11
			LRRK203
			LRRK105.4
			LRRK59.3
			LRRK44
			LRRK23.7
			LRRK218.1
			LRRK141.2
			LRRK126.1
			LRRK122
			LRRK166
			LRRK113.1
			LRRK221.1
			LRRK116.1
			LRRK184.1
			LRRK142.1
			LRRK6.1
			LRRK178.1
			LRRK60
			LRRK63
			LRRK218.2
			LRRK80.1
			LRRK52.2
			LRRK80.2
			LRRK182
			LRRK52.3
			LRRK116.2
			LRRK184.2
			LRRK54.1
			LRRK52.4
			LRRK52.5
			LRRK142.2
			LRRK52.6
			LRRK96.6
			LRRK106.3
			LRRK208.2
			LRRK54.2
			LRRK221.3
			LRRK58
			LRRK54.3
			LRRK97.3
			LRRK184.3
			LRRK103.1
			LRRK187
			LRRK12.1
			LRRK9.1
			LRRK12.2
			LRRK169.1
			LRRK215.1
			LRRK12.3
			LRRK156
			LRRK195
			LRRK117
			LRRK12.4
			LRRK200
			LRRK89.2
			LRRK20.2
			LRRK20.3
			LRRK210.1
			LRRK215.2
			LRRK9.2
			LRRK147
			LRRK77
			LRRK12.7
			LRRK129.2
			LRRK169.2
			LRRK53.13
			LRRK20.4
			LRRK8
			LRRK90.3
			LRRK29.2
			LRRK210.2
			LRRK106.4
			LRRK172.2
			LRRK86.1
			LRRK111.1
			LRRK102.1
			LRRK149
			LRRK57.1
			LRRK76
			LRRK161
			LRRK17
			LRRK94.1
			LRRK214.1
			LRRK209
			LRRK163.1
			LRRK139.1
			LRRK52.8
			LRRK102.2
			LRRK202.2
			LRRK140.2
			LRRK94.3
			LRRK78.2
			LRRK170.3
			LRRK106.6
			LRRK139.2
			LRRK170.4
			LRRK83
			LRRK95.1
			LRRK35.1
			LRRK28.1
			LRRK66.1
			LRRK228
			LRRK159.1
			LRRK206
			LRRK121.1
			LRRK123.1
			LRRK168
			LRRK173
			LRRK86.2
			LRRK181
			LRRK142.3
			LRRK10.1
			LRRK125.1
			LRRK162
			LRRK159.2
			LRRK35.3
			LRRK35.4
			LRRK165.1
			LRRK67
			LRRK121.3
			LRRK125.2
			LRRK10.2
			LRRK142.4
			LRRK46
			LRRK35.5
			LRRK95.2
			LRRK159.3
			LRRK35.7
			LRRK165.2
			LRRK32.1
			LRRK27.2
			LRRK34
			LRRK72.1
			LRRK40.1
			LRRK12.11
			LRRK70.4
			LRRK12.12
			LRRK136.2
			LRRK52.9
			LRRK70.6
			LRRK43
			LRRK72.2
			LRRK70.8
			LRRK191.6
			LRRK61
			LRRK106.7
			LRRK49.4
			LRRK213
			LRRK143
			LRRK232
			LRRK174.3
			LRRK12.17
			LRRK40.2
			LRRK70.20
			LRRK155.1
			LRRK87.2
			LRRK81.1
			LRRK137.1
			LRRK130.1
			LRRK233
			LRRK11.1
			LRRK69.2
			LRRK71
			LRRK51.1
			LRRK137.2
			LRRK216.3
			LRRK51.2
			LRRK214.4
			LRRK18
			LRRK39.2
			LRRK193.1
			LRRK130.2
			LRRK137.3
			LRRK158
			LRRK155.2
			LRRK29.3
			LRRK69.3
			LRRK111.2
	LRR_8; LRR_4; Aldolase	1	LRRK172.1
	LRR_8; LRR_4; LRR_6	18	LRRK59.1
			LRRK73.4
			LRRK223
			LRRK225
			LRRK226
			LRRK16
			LRRK129.1
			LRRK89.1
			LRRK212.2
			LRRK167
			LRRK176.3
			LRRK198.1
			LRRK66.2
			LRRK198.2
			LRRK198.3
			LRRK66.3
			LRRK30
			LRRK70.15
	LRR_8; LRR_4; LRR_6; LRR_I	6	LRRK73.1
			LRRK73.3
			LRRK224
			LRRK73.5
			LRRK183.1
			LRRK183.2
	LRR_8; LRR_4; LRR_9	2	LRRK197
			LRRK11.2
	LRR_8; LRR_4; LRR_I	13	LRRK205
			LRRK73.2
			LRRK19
			LRRK73.6
			LRRK97.1
			LRRK126.2
			LRRK177
			LRRK211.1
			LRRK109.1
			LRRK109.2
			LRRK91.1
			LRRK91.2
			LRRK91.3
	LRR_8; LRR_4; LRR_V	3	LRRK96.5
			LRRK4
			LRRK201.1
	LRR_8; LRR_4; Malectin	12	LRRK124.1
			LRRK112.1
			LRRK112.2
			LRRK112.3
			LRRK112.4
			LRRK112.5
			LRRK112.6
			LRRK124.2
			LRRK104
			LRRK62.1
			LRRK62.2
			LRRK62.3
	LRR_8; LRR_6; LRR_I	1	LRRK59.4
	LRR_8; LRR_NT II	12	LRRK105.1
			LRRK145.2
			LRRK175.1
			LRRK153.3
			LRRK7
			LRRK85
			LRRK93.1
			LRRK127.1
			LRRK194.1
			LRRK127.2
			LRRK127.3
			LRRK194.3
	LRR_8; LRR_NT II; LRR_4	223	LRRK131.1
			LRRK128.1
			LRRK217.1
			LRRK26
			LRRK74
			LRRK53.2
			LRRK53.4
			LRRK119.1
			LRRK23.2
			LRRK105.2
			LRRK128.2
			LRRK217.2
			LRRK23.3
			LRRK53.5
			LRRK150.1
			LRRK23.4
			LRRK53.9
			LRRK217.3
			LRRK119.2
			LRRK105.3
			LRRK128.3
			LRRK23.6
			LRRK131.3
			LRRK150.2
			LRRK23.8
			LRRK53.12
			LRRK23.9
			LRRK185.1
			LRRK153.1
			LRRK108.1
			LRRK106.1
			LRRK79.1
			LRRK45.1
			LRRK1
			LRRK75.1
			LRRK75.2
			LRRK134.1
			LRRK21.1
			LRRK100.1
			LRRK37.1
			LRRK52.1
			LRRK96.1
			LRRK96.2
			LRRK96.3
			LRRK3.1
			LRRK135.1
			LRRK208.1
			LRRK171.1
			LRRK134.2
			LRRK185.2
			LRRK216.1
			LRRK75.3
			LRRK113.2
			LRRK153.2
			LRRK157
			LRRK154
			LRRK220
			LRRK106.2
			LRRK175.2
			LRRK45.2
			LRRK79.2
			LRRK36
			LRRK221.2
			LRRK101
			LRRK6.3
			LRRK96.4
			LRRK97.2
			LRRK100.2
			LRRK178.2
			LRRK189
			LRRK133
			LRRK75.4
			LRRK171.2
			LRRK79.3
			LRRK134.3
			LRRK45.3
			LRRK92
			LRRK141.3
			LRRK108.2
			LRRK21.2
			LRRK221.4
			LRRK221.5
			LRRK52.7
			LRRK135.3
			LRRK37.2
			LRRK90.1
			LRRK103.2
			LRRK20.1
			LRRK13
			LRRK14.1
			LRRK196
			LRRK120.1
			LRRK50
			LRRK107
			LRRK90.2
			LRRK12.5
			LRRK120.2
			LRRK14.2
			LRRK12.6
			LRRK227
			LRRK103.3
			LRRK12.8
			LRRK12.9
			LRRK38.1
			LRRK120.3
			LRRK138.1
			LRRK88.1
			LRRK69.1
			LRRK170.1
			LRRK148.1
			LRRK219.3
			LRRK151
			LRRK47.1
			LRRK176.1
			LRRK56.1
			LRRK192.1
			LRRK47.2
			LRRK160.1
			LRRK140.1
			LRRK192.2
			LRRK94.2
			LRRK47.3
			LRRK176.2
			LRRK3.2
			LRRK146.1
			LRRK148.2
			LRRK179
			LRRK138.2
			LRRK78.1
			LRRK170.2
			LRRK202.1
			LRRK5.2
			LRRK47.4
			LRRK56.2
			LRRK160.2
			LRRK146.2
			LRRK138.3
			LRRK88.2
			LRRK202.3
			LRRK152
			LRRK31.1
			LRRK28.2
			LRRK42.1
			LRRK82
			LRRK121.2
			LRRK188
			LRRK118
			LRRK123.2
			LRRK191.1
			LRRK28.3
			LRRK191.2
			LRRK42.2
			LRRK114
			LRRK31.2
			LRRK35.6
			LRRK123.3
			LRRK32.2
			LRRK110.1
			LRRK136.1
			LRRK174.1
			LRRK49.1
			LRRK191.3
			LRRK32.3
			LRRK186.1
			LRRK191.4
			LRRK70.2
			LRRK70.3
			LRRK70.5
			LRRK2
			LRRK144
			LRRK41.1
			LRRK93.2
			LRRK110.2
			LRRK32.4
			LRRK211.2
			LRRK229
			LRRK32.5
			LRRK32.6
			LRRK174.2
			LRRK186.2
			LRRK70.7
			LRRK191.5
			LRRK70.10
			LRRK70.11
			LRRK180
			LRRK93.3
			LRRK32.7
			LRRK136.3
			LRRK48
			LRRK33
			LRRK211.3
			LRRK110.3
			LRRK70.13
			LRRK231
			LRRK186.3
			LRRK32.8
			LRRK87.1
			LRRK70.16
			LRRK72.3
			LRRK41.2
			LRRK70.18
			LRRK70.19
			LRRK191.7
			LRRK216.2
			LRRK214.2
			LRRK214.3
			LRRK199
			LRRK68.1
			LRRK204
			LRRK68.2
			LRRK153.4
			LRRK38.2
			LRRK194.2
			LRRK153.5
			LRRK68.3
			LRRK81.2
			LRRK57.2
			LRRK216.4
			LRRK214.5
			LRRK153.6
			LRRK164
			LRRK193.2
			LRRK219.4
	LRR_8; LRR_NT II; LRR_4; LRR_6	6	LRRK132
			LRRK5.1
			LRRK15
			LRRK70.17
			LRRK39.1
			LRRK39.3
			LRRK84
	LRR_8; LRR_NT II; LRR_4; LRR_6; LRR_I	2	LRRK115.1
			LRRK115.2
	LRR_8; LRR_NT II; LRR_4; LRR_9	1	LRRK49.2
	LRR_8; LRR_NT II; LRR_4; LRR_9; LRR_V	3	LRRK70.1
			LRRK70.12
			LRRK70.14
	LRR_8; LRR_NT II; LRR_4; LRR_V	9	LRRK135.2
			LRRK207
			LRRK22.1
			LRRK24
			LRRK49.3
			LRRK64
			LRRK70.9
			LRRK22.2
			LRRK49.5
	LRR_8; P-Loop NTPase; LRR_4	1	LRRK190
