# Supplementary material for: Genomic Dissection and Expression Profiling Revealed Functional Divergence in Triticum aestivum Leucine Rich Repeat Receptor Like Kinases (TaLRRKs)
Source: Front Plant Sci. 2016 Sep 22;7:1374. doi: 10.3389/fpls.2016.01374 (PMC5031697; doi:10.3389/fpls.2016.01374)
Supplement: File S9 — Analysis of domain composition and LRR repeat of LRR receptor like kinases in various phylogenetic groups. [file DataSheet9.XLS]

## Sheet: Sheet1
		File S9: Extracellular domain composition and number of LRR repeats in various phylogenetic groups of TaLRRK proteins.
Group_1				Group_2				Group_3				Group_4				Group_5				Group_6				Group_7				Group_8
Gene name	Domain composition	LRR_repeat		Gene name	Domain composition	LRR_repeat		Gene name	Domain composition	LRR_repeat		Gene name	Domain composition	LRR_repeat		Gene name	Domain composition	LRR_repeat		Gene name	Domain composition	LRR_repeat		Gene name	Domain composition	LRR_repeat		Gene name	Domain composition	LRR_repeat
LRRK17	LRR_8; LRR_4	24		LRRK1	LRR_8; LRR_NT II; LRR_4	3		LRRK104	LRR_8; LRR_4; Malectin	2		LRRK100.1	LRR_8; LRR_NT II; LRR_4	No repeat		LRRK103.1	LRR_8; LRR_4	2		LRRK10.1	LRR_8; LRR_4	21		LRRK27.1	LRR_8; LRR_4	18		LRRK118	LRR_8; LRR_NT II; LRR_4	3
LRRK190	LRR_8; P-Loop NTPase; LRR_4	2		LRRK102.1	LRR_8; LRR_4	1		LRRK108.1	LRR_8; LRR_NT II; LRR_4	22		LRRK100.2	LRR_8; LRR_NT II; LRR_4	5		LRRK103.2	LRR_8; LRR_NT II; LRR_4	3		LRRK10.2	LRR_8; LRR_4	5		LRRK27.2	LRR_8; LRR_4	14		LRRK141.1	LRR_8; LRR_4	16
				LRRK102.2	LRR_8; LRR_4	5		LRRK108.2	LRR_8; LRR_NT II; LRR_4	7		LRRK115.1	LRR_8; LRR_NT II; LRR_4; LRR_6; LRR_I	5		LRRK103.3	LRR_8; LRR_NT II; LRR_4	12		LRRK101	LRR_8; LRR_NT II; LRR_4	3		LRRK105.1	LRR_8; LRR_NT II	3		LRRK178.1	LRR_8; LRR_4	20
				LRRK129.1	LRR_8; LRR_4; LRR_6	44		LRRK109.1	LRR_8; LRR_4; LRR_I	5		LRRK115.2	LRR_8; LRR_NT II; LRR_4; LRR_6; LRR_I	3		LRRK116.1	LRR_8; LRR_4	10		LRRK107	LRR_8; LRR_NT II; LRR_4	3		LRRK105.2	LRR_8; LRR_NT II; LRR_4	22		LRRK186.2	LRR_8; LRR_NT II; LRR_4	3
				LRRK129.2	LRR_8; LRR_4	28		LRRK109.2	LRR_8; LRR_4; LRR_I	3		LRRK132	LRR_8; LRR_NT II; LRR_4; LRR_6	5		LRRK116.2	LRR_8; LRR_4	16		LRRK11.1	LRR_8; LRR_4	2		LRRK105.3	LRR_8; LRR_NT II; LRR_4	9		LRRK201.1	LRR_8; LRR_4; LRR_V	15
				LRRK135.1	LRR_8; LRR_NT II; LRR_4	11		LRRK110.1	LRR_8; LRR_NT II; LRR_4	22		LRRK133	LRR_8; LRR_NT II; LRR_4	19		LRRK121.1	LRR_8; LRR_4	11		LRRK11.2	LRR_8; LRR_4; LRR_9	5		LRRK105.4	LRR_8; LRR_4	20
				LRRK135.2	LRR_8; LRR_NT II; LRR_4; LRR_V	13		LRRK110.2	LRR_8; LRR_NT II; LRR_4	24		LRRK134.1	LRR_8; LRR_NT II; LRR_4	6		LRRK121.2	LRR_8; LRR_NT II; LRR_4	5		LRRK113.1	LRR_8; LRR_4	4		LRRK106.1	LRR_8; LRR_NT II; LRR_4	9
				LRRK135.3	LRR_8; LRR_NT II; LRR_4	6		LRRK110.3	LRR_8; LRR_NT II; LRR_4	3		LRRK134.2	LRR_8; LRR_NT II; LRR_4	24		LRRK121.3	LRR_8; LRR_4	22		LRRK113.2	LRR_8; LRR_NT II; LRR_4	17		LRRK106.2	LRR_8; LRR_NT II; LRR_4	17
				LRRK137.1	LRR_8; LRR_4	20		LRRK111.1	LRR_8; LRR_4	19		LRRK134.3	LRR_8; LRR_NT II; LRR_4	20		LRRK123.1	LRR_8; LRR_4	10		LRRK114	LRR_8; LRR_NT II; LRR_4	No repeat		LRRK106.3	LRR_8; LRR_4	21
				LRRK137.2	LRR_8; LRR_4	30		LRRK111.2	LRR_8; LRR_4	22		LRRK140.1	LRR_8; LRR_NT II; LRR_4	18		LRRK123.2	LRR_8; LRR_NT II; LRR_4	6		LRRK117	LRR_8; LRR_4	3		LRRK106.4	LRR_8; LRR_4	10
				LRRK137.3	LRR_8; LRR_4	20		LRRK112.1	LRR_8; LRR_4; Malectin	5		LRRK140.2	LRR_8; LRR_4	6		LRRK123.3	LRR_8; LRR_NT II; LRR_4	4		LRRK122	LRR_8; LRR_4	22		LRRK106.5	LRR_8	21
				LRRK14.1	LRR_8; LRR_NT II; LRR_4	1		LRRK112.2	LRR_8; LRR_4; Malectin	11		LRRK146.1	LRR_8; LRR_NT II; LRR_4	13		LRRK125.1	LRR_8; LRR_4	19		LRRK130.1	LRR_8; LRR_4	15		LRRK106.6	LRR_8; LRR_4	3
				LRRK14.2	LRR_8; LRR_NT II; LRR_4	9		LRRK112.3	LRR_8; LRR_4; Malectin	3		LRRK146.2	LRR_8; LRR_NT II; LRR_4	14		LRRK125.2	LRR_8; LRR_4	7		LRRK130.2	LRR_8; LRR_4	8		LRRK106.7	LRR_8; LRR_4	19
				LRRK143	LRR_8; LRR_4	12		LRRK112.4	LRR_8; LRR_4; Malectin	15		LRRK148.1	LRR_8; LRR_NT II; LRR_4	13		LRRK126.1	LRR_8; LRR_4	5		LRRK136.1	LRR_8; LRR_NT II; LRR_4	23		LRRK131.1	LRR_8; LRR_NT II; LRR_4	3
				LRRK144	LRR_8; LRR_NT II; LRR_4	12		LRRK112.5	LRR_8; LRR_4; Malectin	25		LRRK148.2	LRR_8; LRR_NT II; LRR_4	11		LRRK126.2	LRR_8; LRR_4; LRR_I	13		LRRK136.2	LRR_8; LRR_4	25		LRRK131.2	LRR_8; LRR_4	6
				LRRK145.1	LRR_8	15		LRRK112.6	LRR_8; LRR_4; Malectin	17		LRRK157	LRR_8; LRR_NT II; LRR_4	26		LRRK128.1	LRR_8; LRR_NT II; LRR_4	6		LRRK136.3	LRR_8; LRR_NT II; LRR_4	7		LRRK131.3	LRR_8; LRR_NT II; LRR_4	13
				LRRK145.2	LRR_8; LRR_NT II	19		LRRK119.1	LRR_8; LRR_NT II; LRR_4	5		LRRK158	LRR_8; LRR_4	7		LRRK128.2	LRR_8; LRR_NT II; LRR_4	20		LRRK138.1	LRR_8; LRR_NT II; LRR_4	27		LRRK141.2	LRR_8; LRR_4	29
				LRRK159.1	LRR_8; LRR_4	19		LRRK119.2	LRR_8; LRR_NT II; LRR_4	4		LRRK160.1	LRR_8; LRR_NT II; LRR_4	4		LRRK128.3	LRR_8; LRR_NT II; LRR_4	44		LRRK138.2	LRR_8; LRR_NT II; LRR_4	10		LRRK141.3	LRR_8; LRR_NT II; LRR_4	20
				LRRK159.2	LRR_8; LRR_4	No repeat		LRRK12.1	LRR_8; LRR_4	3		LRRK160.2	LRR_8; LRR_NT II; LRR_4	5		LRRK15	LRR_8; LRR_NT II; LRR_4; LRR_6	3		LRRK138.3	LRR_8; LRR_NT II; LRR_4	19		LRRK147	LRR_8; LRR_4	11
				LRRK159.3	LRR_8; LRR_4	9		LRRK12.10	LRR_8	6		LRRK162	LRR_8; LRR_4	3		LRRK16	LRR_8; LRR_4; LRR_6	19		LRRK142.1	LRR_8; LRR_4	19		LRRK152	LRR_8; LRR_NT II; LRR_4	17
				LRRK171.1	LRR_8; LRR_NT II; LRR_4	18		LRRK12.11	LRR_8; LRR_4	4		LRRK168	LRR_8; LRR_4	20		LRRK178.2	LRR_8; LRR_NT II; LRR_4	No repeat		LRRK142.2	LRR_8; LRR_4	19		LRRK153.1	LRR_8; LRR_NT II; LRR_4	7
				LRRK171.2	LRR_8; LRR_NT II; LRR_4	4		LRRK12.12	LRR_8; LRR_4	20		LRRK176.1	LRR_8; LRR_NT II; LRR_4	2		LRRK186.1	LRR_8; LRR_NT II; LRR_4	12		LRRK142.3	LRR_8; LRR_4	14		LRRK153.2	LRR_8; LRR_NT II; LRR_4	13
				LRRK173	LRR_8; LRR_4	10		LRRK12.13	LRR_8	21		LRRK176.2	LRR_8; LRR_NT II; LRR_4	12		LRRK186.3	LRR_8; LRR_NT II; LRR_4	20		LRRK142.4	LRR_8; LRR_4	1		LRRK153.3	LRR_8; LRR_NT II	2
				LRRK21.1	LRR_8; LRR_NT II; LRR_4	11		LRRK12.14	LRR_8	15		LRRK176.3	LRR_8; LRR_4; LRR_6	1		LRRK188	LRR_8; LRR_NT II; LRR_4	No repeat		LRRK150.1	LRR_8; LRR_NT II; LRR_4	11		LRRK153.4	LRR_8; LRR_NT II; LRR_4	8
				LRRK21.2	LRR_8; LRR_NT II; LRR_4	9		LRRK12.15	LRR_8	18		LRRK184.1	LRR_8; LRR_4	18		LRRK192.1	LRR_8; LRR_NT II; LRR_4	3		LRRK150.2	LRR_8; LRR_NT II; LRR_4	6		LRRK153.5	LRR_8; LRR_NT II; LRR_4	8
				LRRK218.1	LRR_8; LRR_4	13		LRRK12.16	LRR_8	22		LRRK184.2	LRR_8; LRR_4	3		LRRK192.2	LRR_8; LRR_NT II; LRR_4	1		LRRK151	LRR_8; LRR_NT II; LRR_4	5		LRRK153.6	LRR_8; LRR_NT II; LRR_4	5
				LRRK218.2	LRR_8; LRR_4	5		LRRK12.17	LRR_8; LRR_4	24		LRRK184.3	LRR_8; LRR_4	8		LRRK197	LRR_8; LRR_4; LRR_9	4		LRRK161	LRR_8; LRR_4	20		LRRK154	LRR_8; LRR_NT II; LRR_4	9
				LRRK229	LRR_8; LRR_NT II; LRR_4	7		LRRK12.2	LRR_8; LRR_4	No repeat		LRRK189	LRR_8; LRR_NT II; LRR_4	11		LRRK2	LRR_8; LRR_NT II; LRR_4	11		LRRK165.1	LRR_8; LRR_4	7		LRRK155.1	LRR_8; LRR_4	10
				LRRK55.1	LRR_8; Herpes_gE; LRR_4	21		LRRK12.3	LRR_8; LRR_4	25		LRRK195	LRR_8; LRR_4	3		LRRK200	LRR_8; LRR_4	4		LRRK165.2	LRR_8; LRR_4	13		LRRK155.2	LRR_8; LRR_4	4
				LRRK55.2	LRR_8	16		LRRK12.4	LRR_8; LRR_4	24		LRRK217.1	LRR_8; LRR_NT II; LRR_4	5		LRRK201.2	LRR_8	9		LRRK167	LRR_8; LRR_4; LRR_6	11		LRRK156	LRR_8; LRR_4	6
				LRRK55.3	LRR_8	18		LRRK12.5	LRR_8; LRR_NT II; LRR_4	8		LRRK217.2	LRR_8; LRR_NT II; LRR_4	10		LRRK211.1	LRR_8; LRR_4; LRR_I	4		LRRK177	LRR_8; LRR_4; LRR_I	9		LRRK163.1	LRR_8; LRR_4	18
				LRRK68.1	LRR_8; LRR_NT II; LRR_4	21		LRRK12.6	LRR_8; LRR_NT II; LRR_4	25		LRRK217.3	LRR_8; LRR_NT II; LRR_4	9		LRRK211.2	LRR_8; LRR_NT II; LRR_4	17		LRRK179	LRR_8; LRR_NT II; LRR_4	12		LRRK163.2	LRR_8	16
				LRRK68.2	LRR_8; LRR_NT II; LRR_4	20		LRRK12.7	LRR_8; LRR_4	18		LRRK227	LRR_8; LRR_NT II; LRR_4	20		LRRK211.3	LRR_8; LRR_NT II; LRR_4	8		LRRK181	LRR_8; LRR_4	19		LRRK164	LRR_8; LRR_NT II; LRR_4	2
				LRRK68.3	LRR_8; LRR_NT II; LRR_4	23		LRRK12.8	LRR_8; LRR_NT II; LRR_4	3		LRRK3.1	LRR_8; LRR_NT II; LRR_4	19		LRRK22.1	LRR_8; LRR_NT II; LRR_4; LRR_V	17		LRRK185.1	LRR_8; LRR_NT II; LRR_4	20		LRRK166	LRR_8; LRR_4	3
				LRRK72.1	LRR_8; LRR_4	No repeat		LRRK12.9	LRR_8; LRR_NT II; LRR_4	2		LRRK3.2	LRR_8; LRR_NT II; LRR_4	5		LRRK22.2	LRR_8; LRR_NT II; LRR_4; LRR_V	18		LRRK185.2	LRR_8; LRR_NT II; LRR_4	4		LRRK169.1	LRR_8; LRR_4	17
				LRRK72.2	LRR_8; LRR_4	19		LRRK120.1	LRR_8; LRR_NT II; LRR_4	7		LRRK5.1	LRR_8; LRR_NT II; LRR_4; LRR_6	4		LRRK24	LRR_8; LRR_NT II; LRR_4; LRR_V	3		LRRK19	LRR_8; LRR_4; LRR_I	3		LRRK169.2	LRR_8; LRR_4	27
				LRRK72.3	LRR_8; LRR_NT II; LRR_4	17		LRRK120.2	LRR_8; LRR_NT II; LRR_4	9		LRRK5.2	LRR_8; LRR_NT II; LRR_4	19		LRRK4	LRR_8; LRR_4; LRR_V	19		LRRK193.1	LRR_8; LRR_4	3		LRRK170.1	LRR_8; LRR_NT II; LRR_4	16
				LRRK83	LRR_8; LRR_4	23		LRRK120.3	LRR_8; LRR_NT II; LRR_4	20		LRRK65	LRR_8; LRR_4	14		LRRK49.1	LRR_8; LRR_NT II; LRR_4	4		LRRK193.2	LRR_8; LRR_NT II; LRR_4	17		LRRK170.2	LRR_8; LRR_NT II; LRR_4	6
				LRRK92	LRR_8; LRR_NT II; LRR_4	25		LRRK124.1	LRR_8; LRR_4; Malectin	11		LRRK82	LRR_8; LRR_NT II; LRR_4	10		LRRK49.2	LRR_8; LRR_NT II; LRR_4; LRR_9	5		LRRK194.1	LRR_8; LRR_NT II	17		LRRK170.3	LRR_8; LRR_4	2
				LRRK94.1	LRR_8; LRR_4	19		LRRK124.2	LRR_8; LRR_4; Malectin	10		LRRK85	LRR_8; LRR_NT II	23		LRRK49.3	LRR_8; LRR_NT II; LRR_4; LRR_V	20		LRRK194.2	LRR_8; LRR_NT II; LRR_4	2		LRRK170.4	LRR_8; LRR_4	20
				LRRK94.2	LRR_8; LRR_NT II; LRR_4	7		LRRK127.1	LRR_8; LRR_NT II	5		LRRK88.1	LRR_8; LRR_NT II; LRR_4	19		LRRK49.4	LRR_8; LRR_4	2		LRRK194.3	LRR_8; LRR_NT II	8		LRRK172.1	LRR_8; LRR_4; Aldolase	2
				LRRK94.3	LRR_8; LRR_4	17		LRRK127.2	LRR_8; LRR_NT II	20		LRRK88.2	LRR_8; LRR_NT II; LRR_4	17		LRRK49.5	LRR_8; LRR_NT II; LRR_4; LRR_V	5		LRRK208.1	LRR_8; LRR_NT II; LRR_4	3		LRRK172.2	LRR_8; LRR_4	27
								LRRK127.3	LRR_8; LRR_NT II	17						LRRK63	LRR_8; LRR_4	19		LRRK208.2	LRR_8; LRR_4	24		LRRK18	LRR_8; LRR_4	No repeat
								LRRK13	LRR_8; LRR_NT II; LRR_4	22						LRRK64	LRR_8; LRR_NT II; LRR_4; LRR_V	16		LRRK23.1	LRR_8; LRR_4	9		LRRK180	LRR_8; LRR_NT II; LRR_4	20
								LRRK139.1	LRR_8; LRR_4	8						LRRK70.1	LRR_8; LRR_NT II; LRR_4; LRR_9; LRR_V	24		LRRK23.2	LRR_8; LRR_NT II; LRR_4	6		LRRK182	LRR_8; LRR_4	13
								LRRK139.2	LRR_8; LRR_4	17						LRRK70.10	LRR_8; LRR_NT II; LRR_4	22		LRRK23.3	LRR_8; LRR_NT II; LRR_4	8		LRRK187	LRR_8; LRR_4	5
								LRRK149	LRR_8; LRR_4	14						LRRK70.11	LRR_8; LRR_NT II; LRR_4	15		LRRK23.4	LRR_8; LRR_NT II; LRR_4	5		LRRK191.1	LRR_8; LRR_NT II; LRR_4	5
								LRRK174.1	LRR_8; LRR_NT II; LRR_4	3						LRRK70.12	LRR_8; LRR_NT II; LRR_4; LRR_9; LRR_V	6		LRRK23.5	LRR_8; LRR_4	5		LRRK191.2	LRR_8; LRR_NT II; LRR_4	4
								LRRK174.2	LRR_8; LRR_NT II; LRR_4	1						LRRK70.13	LRR_8; LRR_NT II; LRR_4	15		LRRK23.6	LRR_8; LRR_NT II; LRR_4	18		LRRK191.3	LRR_8; LRR_NT II; LRR_4	15
								LRRK174.3	LRR_8; LRR_4	18						LRRK70.14	LRR_8; LRR_NT II; LRR_4; LRR_9; LRR_V	15		LRRK23.7	LRR_8; LRR_4	9		LRRK191.4	LRR_8; LRR_NT II; LRR_4	8
								LRRK175.1	LRR_8; LRR_NT II	7						LRRK70.15	LRR_8; LRR_4; LRR_6	18		LRRK23.8	LRR_8; LRR_NT II; LRR_4	3		LRRK191.5	LRR_8; LRR_NT II; LRR_4	12
								LRRK175.2	LRR_8; LRR_NT II; LRR_4	1						LRRK70.16	LRR_8; LRR_NT II; LRR_4	9		LRRK23.9	LRR_8; LRR_NT II; LRR_4	9		LRRK191.6	LRR_8; LRR_4	2
								LRRK183.1	LRR_8; LRR_4; LRR_6; LRR_I	2						LRRK70.17	LRR_8; LRR_NT II; LRR_4; LRR_6	19		LRRK233	LRR_8; LRR_4	No repeat		LRRK191.7	LRR_8; LRR_NT II; LRR_4	30
								LRRK183.2	LRR_8; LRR_4; LRR_6; LRR_I	18						LRRK70.18	LRR_8; LRR_NT II; LRR_4	20		LRRK34	LRR_8; LRR_4	13		LRRK196	LRR_8; LRR_NT II; LRR_4	9
								LRRK198.1	LRR_8; LRR_4; LRR_6	3						LRRK70.19	LRR_8; LRR_NT II; LRR_4	20		LRRK35.1	LRR_8; LRR_4	3		LRRK199	LRR_8; LRR_NT II; LRR_4	No repeat
								LRRK198.2	LRR_8; LRR_4; LRR_6	5						LRRK70.2	LRR_8; LRR_NT II; LRR_4	24		LRRK35.2	LRR_8	6		LRRK202.1	LRR_8; LRR_NT II; LRR_4	12
								LRRK198.3	LRR_8; LRR_4; LRR_6	10						LRRK70.20	LRR_8; LRR_4	31		LRRK35.3	LRR_8; LRR_4	18		LRRK202.2	LRR_8; LRR_4	18
								LRRK20.1	LRR_8; LRR_NT II; LRR_4	18						LRRK70.3	LRR_8; LRR_NT II; LRR_4	4		LRRK35.4	LRR_8; LRR_4	No repeat		LRRK202.3	LRR_8; LRR_NT II; LRR_4	4
								LRRK20.2	LRR_8; LRR_4	3						LRRK70.4	LRR_8; LRR_4	21		LRRK35.5	LRR_8; LRR_4	7		LRRK204	LRR_8; LRR_NT II; LRR_4	8
								LRRK20.3	LRR_8; LRR_4	6						LRRK70.5	LRR_8; LRR_NT II; LRR_4	1		LRRK35.6	LRR_8; LRR_NT II; LRR_4	22		LRRK206	LRR_8; LRR_4	6
								LRRK20.4	LRR_8; LRR_4	11						LRRK70.6	LRR_8; LRR_4	3		LRRK35.7	LRR_8; LRR_4	18		LRRK207	LRR_8; LRR_NT II; LRR_4; LRR_V	20
								LRRK203	LRR_8; LRR_4	20						LRRK70.7	LRR_8; LRR_NT II; LRR_4	25		LRRK41.1	LRR_8; LRR_NT II; LRR_4	No repeat		LRRK209	LRR_8; LRR_4	8
								LRRK205	LRR_8; LRR_4; LRR_I	7						LRRK70.8	LRR_8; LRR_4	20		LRRK41.2	LRR_8; LRR_NT II; LRR_4	19		LRRK210.1	LRR_8; LRR_4	2
								LRRK212.1	LRR_8	11						LRRK70.9	LRR_8; LRR_NT II; LRR_4; LRR_V	3		LRRK42.1	LRR_8; LRR_NT II; LRR_4	4		LRRK210.2	LRR_8; LRR_4	4
								LRRK212.2	LRR_8; LRR_4; LRR_6	8						LRRK77	LRR_8; LRR_4	3		LRRK42.2	LRR_8; LRR_NT II; LRR_4	25		LRRK213	LRR_8; LRR_4	3
								LRRK215.1	LRR_8; LRR_4	3						LRRK79.1	LRR_8; LRR_NT II; LRR_4	6		LRRK44	LRR_8; LRR_4	13		LRRK214.1	LRR_8; LRR_4	11
								LRRK215.2	LRR_8; LRR_4	4						LRRK79.2	LRR_8; LRR_NT II; LRR_4	17		LRRK53.1	LRR_8; LRR_4	30		LRRK214.2	LRR_8; LRR_NT II; LRR_4	6
								LRRK222	LRR_8	1						LRRK79.3	LRR_8; LRR_NT II; LRR_4	6		LRRK53.10	LRR_8	17		LRRK214.3	LRR_8; LRR_NT II; LRR_4	17
								LRRK223	LRR_8; LRR_4; LRR_6	2						LRRK84	LRR_8; LRR_NT II; LRR_4; LRR_6	6		LRRK53.11	LRR_8; LRR_4	19		LRRK214.4	LRR_8; LRR_4	15
								LRRK224	LRR_8; LRR_4; LRR_6; LRR_I	11										LRRK53.12	LRR_8; LRR_NT II; LRR_4	3		LRRK214.5	LRR_8; LRR_NT II; LRR_4	6
								LRRK225	LRR_8; LRR_4; LRR_6	2										LRRK53.13	LRR_8; LRR_4	19		LRRK216.1	LRR_8; LRR_NT II; LRR_4	6
								LRRK226	LRR_8; LRR_4; LRR_6	13										LRRK53.2	LRR_8; LRR_NT II; LRR_4	No repeat		LRRK216.2	LRR_8; LRR_NT II; LRR_4	3
								LRRK230	LRR_8	13										LRRK53.3	LRR_8; LRR_4	19		LRRK216.3	LRR_8; LRR_4	2
								LRRK232	LRR_8; LRR_4	3										LRRK53.4	LRR_8; LRR_NT II; LRR_4	3		LRRK216.4	LRR_8; LRR_NT II; LRR_4	10
								LRRK26	LRR_8; LRR_NT II; LRR_4	4										LRRK53.5	LRR_8; LRR_NT II; LRR_4	20		LRRK219.1	LRR_8	6
								LRRK38.1	LRR_8; LRR_NT II; LRR_4	18										LRRK53.6	LRR_8; LRR_4	19		LRRK219.2	LRR_8	6
								LRRK38.2	LRR_8; LRR_NT II; LRR_4	3										LRRK53.7	LRR_8; LRR_4	21		LRRK219.3	LRR_8; LRR_NT II; LRR_4	17
								LRRK39.1	LRR_8; LRR_NT II; LRR_4; LRR_6	15										LRRK53.8	LRR_8; LRR_4	6		LRRK219.4	LRR_8; LRR_NT II; LRR_4	8
								LRRK39.2	LRR_8; LRR_4	3										LRRK53.9	LRR_8; LRR_NT II; LRR_4	3		LRRK220	LRR_8; LRR_NT II; LRR_4	19
								LRRK39.3	LRR_8; LRR_NT II; LRR_4; LRR_6	No repeat										LRRK60	LRR_8; LRR_4	3		LRRK221.1	LRR_8; LRR_4	25
								LRRK47.1	LRR_8; LRR_NT II; LRR_4	22										LRRK69.1	LRR_8; LRR_NT II; LRR_4	4		LRRK221.2	LRR_8; LRR_NT II; LRR_4	24
								LRRK47.2	LRR_8; LRR_NT II; LRR_4	7										LRRK69.2	LRR_8; LRR_4	21		LRRK221.3	LRR_8; LRR_4	14
								LRRK47.3	LRR_8; LRR_NT II; LRR_4	7										LRRK69.3	LRR_8; LRR_4	17		LRRK221.4	LRR_8; LRR_NT II; LRR_4	11
								LRRK47.4	LRR_8; LRR_NT II; LRR_4	16										LRRK76	LRR_8; LRR_4	6		LRRK221.5	LRR_8; LRR_NT II; LRR_4	10
								LRRK56.1	LRR_8; LRR_NT II; LRR_4	5										LRRK80.1	LRR_8; LRR_4	4		LRRK221.6	LRR_8	8
								LRRK56.2	LRR_8; LRR_NT II; LRR_4	2										LRRK80.2	LRR_8; LRR_4	20		LRRK228	LRR_8; LRR_4	17
								LRRK59.1	LRR_8; LRR_4; LRR_6	4														LRRK231	LRR_8; LRR_NT II; LRR_4	26
								LRRK59.2	LRR_8; LRR_4	7														LRRK25	LRR_8; LRR_4	6
								LRRK59.3	LRR_8; LRR_4	31														LRRK28.1	LRR_8; LRR_4	7
								LRRK59.4	LRR_8; LRR_6; LRR_I	3														LRRK28.2	LRR_8; LRR_NT II; LRR_4	13
								LRRK62.1	LRR_8; LRR_4; Malectin	7														LRRK28.3	LRR_8; LRR_NT II; LRR_4	9
								LRRK62.2	LRR_8; LRR_4; Malectin	2														LRRK29.1	LRR_8	3
								LRRK62.3	LRR_8; LRR_4; Malectin	19														LRRK29.2	LRR_8; LRR_4	9
								LRRK66.1	LRR_8; LRR_4	3														LRRK29.3	LRR_8; LRR_4	8
								LRRK66.2	LRR_8; LRR_4; LRR_6	18														LRRK30	LRR_8; LRR_4; LRR_6	2
								LRRK66.3	LRR_8; LRR_4; LRR_6	13														LRRK31.1	LRR_8; LRR_NT II; LRR_4	17
								LRRK67	LRR_8; LRR_4	19														LRRK31.2	LRR_8; LRR_NT II; LRR_4	3
								LRRK7	LRR_8; LRR_NT II	21														LRRK32.1	LRR_8; LRR_4	24
								LRRK71	LRR_8; LRR_4	6														LRRK32.2	LRR_8; LRR_NT II; LRR_4	18
								LRRK73.1	LRR_8; LRR_4; LRR_6; LRR_I	2														LRRK32.3	LRR_8; LRR_NT II; LRR_4	7
								LRRK73.2	LRR_8; LRR_4; LRR_I	19														LRRK32.4	LRR_8; LRR_NT II; LRR_4	4
								LRRK73.3	LRR_8; LRR_4; LRR_6; LRR_I	17														LRRK32.5	LRR_8; LRR_NT II; LRR_4	6
								LRRK73.4	LRR_8; LRR_4; LRR_6	21														LRRK32.6	LRR_8; LRR_NT II; LRR_4	22
								LRRK73.5	LRR_8; LRR_4; LRR_6; LRR_I	17														LRRK32.7	LRR_8; LRR_NT II; LRR_4	22
								LRRK73.6	LRR_8; LRR_4; LRR_I	21														LRRK32.8	LRR_8; LRR_NT II; LRR_4	13
								LRRK75.1	LRR_8; LRR_NT II; LRR_4	26														LRRK32.9	LRR_8	2
								LRRK75.2	LRR_8; LRR_NT II; LRR_4	18														LRRK33	LRR_8; LRR_NT II; LRR_4	25
								LRRK75.3	LRR_8; LRR_NT II; LRR_4	22														LRRK36	LRR_8; LRR_NT II; LRR_4	3
								LRRK75.4	LRR_8; LRR_NT II; LRR_4	No repeat														LRRK37.1	LRR_8; LRR_NT II; LRR_4	20
								LRRK81.1	LRR_8; LRR_4	2														LRRK37.2	LRR_8; LRR_NT II; LRR_4	4
								LRRK81.2	LRR_8; LRR_NT II; LRR_4	9														LRRK40.1	LRR_8; LRR_4	7
								LRRK9.1	LRR_8; LRR_4	4														LRRK40.2	LRR_8; LRR_4	23
								LRRK9.2	LRR_8; LRR_4	No repeat														LRRK43	LRR_8; LRR_4	18
								LRRK90.1	LRR_8; LRR_NT II; LRR_4	10														LRRK45.1	LRR_8; LRR_NT II; LRR_4	3
								LRRK90.2	LRR_8; LRR_NT II; LRR_4	23														LRRK45.2	LRR_8; LRR_NT II; LRR_4	No repeat
								LRRK90.3	LRR_8; LRR_4	2														LRRK45.3	LRR_8; LRR_NT II; LRR_4	23
								LRRK91.1	LRR_8; LRR_4; LRR_I	10														LRRK46	LRR_8; LRR_4	3
								LRRK91.2	LRR_8; LRR_4; LRR_I	7														LRRK48	LRR_8; LRR_NT II; LRR_4	3
								LRRK91.3	LRR_8; LRR_4; LRR_I	19														LRRK50	LRR_8; LRR_NT II; LRR_4	3
								LRRK93.1	LRR_8; LRR_NT II	5														LRRK51.1	LRR_8; LRR_4	23
								LRRK93.2	LRR_8; LRR_NT II; LRR_4	6														LRRK51.2	LRR_8; LRR_4	No repeat
								LRRK93.3	LRR_8; LRR_NT II; LRR_4	2														LRRK52.1	LRR_8; LRR_NT II; LRR_4	4
								LRRK95.1	LRR_8; LRR_4	18														LRRK52.2	LRR_8; LRR_4	19
								LRRK95.2	LRR_8; LRR_4	23														LRRK52.3	LRR_8; LRR_4	19
								LRRK97.1	LRR_8; LRR_4; LRR_I	17														LRRK52.4	LRR_8; LRR_4	6
								LRRK97.2	LRR_8; LRR_NT II; LRR_4	18														LRRK52.5	LRR_8; LRR_4	18
								LRRK97.3	LRR_8; LRR_4	22														LRRK52.6	LRR_8; LRR_4	14
								LRRK99	LRR_8	4														LRRK52.7	LRR_8; LRR_NT II; LRR_4	20
																								LRRK52.8	LRR_8; LRR_4	3
																								LRRK52.9	LRR_8; LRR_4	10
																								LRRK54.1	LRR_8; LRR_4	16
																								LRRK54.2	LRR_8; LRR_4	4
																								LRRK54.3	LRR_8; LRR_4	5
																								LRRK57.1	LRR_8; LRR_4	44
																								LRRK57.2	LRR_8; LRR_NT II; LRR_4	44
																								LRRK58	LRR_8; LRR_4	16
																								LRRK6.1	LRR_8; LRR_4	2
																								LRRK6.2	LRR_8	22
																								LRRK6.3	LRR_8; LRR_NT II; LRR_4	6
																								LRRK61	LRR_8; LRR_4	18
																								LRRK74	LRR_8; LRR_NT II; LRR_4	16
																								LRRK78.1	LRR_8; LRR_NT II; LRR_4	6
																								LRRK78.2	LRR_8; LRR_4	20
																								LRRK8	LRR_8; LRR_4	22
																								LRRK86.1	LRR_8; LRR_4	No repeat
																								LRRK86.2	LRR_8; LRR_4	6
																								LRRK87.1	LRR_8; LRR_NT II; LRR_4	14
																								LRRK87.2	LRR_8; LRR_4	1
																								LRRK89.1	LRR_8; LRR_4; LRR_6	2
																								LRRK89.2	LRR_8; LRR_4	9
																								LRRK96.1	LRR_8; LRR_NT II; LRR_4	20
																								LRRK96.2	LRR_8; LRR_NT II; LRR_4	No repeat
																								LRRK96.3	LRR_8; LRR_NT II; LRR_4	25
																								LRRK96.4	LRR_8; LRR_NT II; LRR_4	24
																								LRRK96.5	LRR_8; LRR_4; LRR_V	4
																								LRRK96.6	LRR_8; LRR_4	2
																								LRRK98	LRR_8	15
