# Supplementary material for: Genomic Dissection and Expression Profiling Revealed Functional Divergence in Triticum aestivum Leucine Rich Repeat Receptor Like Kinases (TaLRRKs)
Source: Front Plant Sci. 2016 Sep 22;7:1374. doi: 10.3389/fpls.2016.01374 (PMC5031697; doi:10.3389/fpls.2016.01374)
Supplement: File S10 — Expression analysis of LRR receptor like kinases in various organs and at each developmental stage. Only genes with 10 rpkm value are listed. [file DataSheet10.XLS]

## Sheet: Sheet1
	File S10. The expression value of TaLRRK genes in terms of RPKM in various developmental stages of five different organs. Only the genes having ≥10 RPKM value in one or more developmental stages are listed. The developmental stages are shown in Zadoks scale.
Gene name	Root_z10	Root_z13	Root_z39	Stem_z30	Stem_z32	Stem_z65	Leaf_z10	Leaf_z23	Leaf_z71	Spike_z32	Spike_z39	Spike_z65	Grain_z71	Grain_z75	Grain_z85
LRRK65	5.60384	6.12998	6.14129	19.8106	13.2764	1.82766	2.17718	3.84327	0.420234	38.3116	24.9893	7.03213	5.21848	1.00134	0.79692
LRRK128.1	20.8871	27.3225	30.0763	14.9097	46.5488	14.1785	6.89667	66.5609	78.8255	33.2289	22.24	15.9471	22.1347	2.13878	6.39063
LRRK217.1	8.33327	10.835	11.3468	10.8731	5.552	2.12247	6.91883	6.43003	0.694755	14.1565	29.9716	6.42131	2.54567	0.637035	0.135857
LRRK145.1	15.3557	18.2393	18.105	6.52901	28.7919	4.14258	3.4661	23.5768	42.1697	17.4369	8.43419	7.76097	11.574	1.69693	1.46442
LRRK26	18.1398	17.7957	20.3041	6.66027	18.1797	19.5121	3.51521	13.118	43.849	2.65748	6.60691	5.90149	2.41338	0.92806	10.8285
LRRK19	1.07574	2.70442	4.25225	0.430985	1.40771	1.35399	0.160387	7.68312	28.9673	0.158487	0.221113	0.543671	0.228007	0.228165	0.0579472
LRRK53.1	0.760639	1.71601	2.8675	0.277023	0.863976	0.946377	0.135887	5.4829	15.7392	0.119287	0.206914	0.451563	0.388255	0.439944	0.0989593
LRRK53.2	0.733512	1.76583	2.75964	0.591263	1.34641	1.00984	0.12985	4.88999	13.0666	0.158673	0.518341	0.454963	0.165091	0.114181	0.11768
LRRK53.3	1.38297	2.6661	4.38378	0.356656	1.0447	0.932663	0.139743	4.16199	14.8973	0.116455	0.187769	0.322952	0.234502	0.126716	0.0799949
LRRK23.1	0.656155	1.70387	2.71634	0.325807	0.931318	0.880955	0.120061	4.39167	15.3002	0.161874	0.199802	0.406614	0.178112	0.0963866	0.0634818
LRRK119.1	48.685	66.0476	66.5355	1.97557	10.9552	1.99112	5.86395	20.9033	42.8672	2.14231	1.05785	1.27257	2.68698	0.380838	2.60475
LRRK23.2	0.855203	2.24046	3.38397	0.449984	1.10223	1.13084	0.0788888	4.92926	18.5006	0.184966	0.243808	0.510255	0.231179	0.167983	0.0889386
LRRK131.2	0.00509917	0.0309526	0.0305043	0.0225318	0.0571596	11.6883	0.288032	3.19733	5.29144	0.00167162	0.0216365	1.39225	0	0	0
LRRK128.2	19.5732	26.3828	28.8912	14.2788	45.1664	13.7475	6.50573	64.0613	74.1315	32.0753	21.5485	15.3325	20.6258	1.99248	6.02787
LRRK217.2	8.65121	13.1323	13.4865	11.0534	6.57572	3.1235	7.38642	7.27032	1.73195	14.2608	31.4714	6.59445	2.19019	0.483345	0.104155
LRRK23.3	0.831359	2.12458	3.21084	0.530554	1.25124	1.0465	0.124562	7.43054	18.8746	0.145513	0.462802	0.436064	0.182309	0.150798	0.0681598
LRRK53.5	0.66504	1.68283	2.83033	0.281217	0.829898	1.02003	0.123366	5.06187	15.6427	0.188375	0.235547	0.414875	0.187394	0.150254	0.0471623
LRRK150.1	19.4037	23.3195	25.183	4.66573	6.64328	2.56637	1.45226	3.08909	5.65105	2.38279	5.29543	4.32095	2.04453	0.559927	2.12096
LRRK23.4	0.734455	2.23498	3.44393	0.311633	0.887409	1.21987	0.0858523	4.82038	15.681	0.137863	0.266481	0.423023	0.208298	0.172476	0.074483
LRRK53.6	1.98548	4.29141	6.67794	0.673553	2.26787	1.6109	0.166781	7.96015	26.6221	0.20548	0.306773	0.558332	0.287594	0.234484	0.131943
LRRK53.7	1.04962	2.62168	4.05313	0.452603	1.51438	2.22902	0.108303	4.95184	12.7838	0.0738535	0.346374	0.358404	0.15789	0.100678	0.0497896
LRRK53.8	0.975948	2.2006	3.44793	0.277507	0.737199	1.32987	0.199385	4.52333	12.9838	0.184855	0.216454	0.566985	0.199419	0.170708	0.101341
LRRK53.9	1.42602	3.14477	4.80191	0.33158	0.840522	1.012	0.172385	5.55354	17.9758	0.19458	0.248275	0.564025	0.199423	0.137706	0.0832753
LRRK23.5	0.683794	1.96376	3.12788	0.246001	0.73155	0.941022	0.137508	6.55881	13.8933	0.18244	0.314048	0.666631	0.225375	0.134159	0.0555245
LRRK53.10	1.07484	2.38035	3.73068	0.40726	1.2102	1.23997	0.133328	7.3256	28.9825	0.12552	0.185106	0.35281	0.13629	0.117711	0.0430224
LRRK53.11	0.871329	1.93529	2.94137	0.239304	0.78666	0.697486	0.144561	5.51699	13.924	0.166194	0.222818	0.398129	0.217506	0.148735	0.0643265
LRRK217.3	8.94691	9.91117	10.9878	11.7805	5.56471	2.03253	7.23396	6.68146	0.616851	14.847	31.6577	6.61492	3.05237	0.758079	0.156349
LRRK119.2	43.1354	57.3227	58.1044	1.67046	9.61587	1.62128	5.03032	19.3129	38.9283	1.96859	0.854634	1.05554	2.31388	0.347527	2.25473
LRRK145.2	14.6704	17.4485	17.2842	6.27329	27.3109	4.0952	3.34933	22.5586	40.1504	16.7811	8.26997	7.60303	11.1774	1.62369	1.42349
LRRK44	22.6016	12.0095	12.8913	7.17659	21.7939	0.41558	4.23773	5.11554	2.04015	29.3773	7.9873	0.724743	5.0499	4.60972	4.12202
LRRK128.3	21.1764	27.836	30.6719	15.1802	47.5521	14.433	6.9734	67.7862	79.3189	33.9941	22.7931	16.2349	22.3113	2.13872	6.44014
LRRK23.6	1.03832	2.78258	4.06207	0.540908	1.40629	1.48023	0.124516	6.31201	21.8393	0.219341	0.35845	0.597509	0.261191	0.174807	0.124953
LRRK23.7	0.902572	2.20959	3.47754	0.33791	1.08632	1.13435	0.145947	4.0338	13.3555	0.115649	0.207565	0.381678	0.217618	0.128295	0.0595887
LRRK150.2	17.0646	18.2671	20.366	3.53085	3.22994	0.471096	0.722988	0.542298	0.0315541	0.632062	3.79081	0.317663	0.539972	0.285092	0.683108
LRRK23.8	0.712486	1.90317	2.76479	0.594708	1.38909	0.928837	0.133074	4.29346	12.8004	0.144002	0.484259	0.407176	0.192408	0.092771	0.0759403
LRRK53.12	0.795585	1.9515	3.15383	0.267663	0.788589	1.0772	0.144837	5.34495	14.2114	0.160937	0.217394	0.463913	0.196111	0.153394	0.0750336
LRRK185.1	10.6748	9.85075	10.5917	13.0963	10.9738	4.94732	3.83491	3.20952	0.604822	18.9146	17.5611	8.86718	4.39799	2.1979	5.70655
LRRK218.1	7.84425	13.0403	13.0542	20.2939	19.5509	28.7053	11.1407	9.19444	2.35222	27.628	40.6925	38.3705	11.3902	1.20727	2.12904
LRRK141.2	0	0	0	0.00760154	0.0686096	0.0443871	0	4.60918	11.5077	0.0172612	0.0247144	0.0462323	0.00353842	0	0
LRRK108.1	27.6381	34.7442	39.0346	18.4118	26.954	15.8416	10.212	46.5399	56.4792	44.9258	28.591	21.5164	14.1597	2.50204	7.21365
LRRK79.1	0.796572	0.764457	0.582349	1.90835	0.796844	0.10779	1.15407	0.363416	0.0682109	4.16708	2.12509	0.969426	9.40994	16.2799	0.499756
LRRK126.1	5.66134	6.65811	7.09385	10.0486	8.23047	1.44352	3.20785	3.14904	0.634398	17.8945	12.5686	4.93489	6.23478	3.30116	1.68144
LRRK122	5.88651	8.25755	8.14975	23.8145	12.4631	7.24313	13.7834	12.7065	3.70076	30.9412	33.5687	14.1438	6.36834	0.808408	2.47198
LRRK1	17.0433	29.1214	25.514	5.03775	2.05954	0.455671	2.21569	1.08495	1.19836	0.961261	2.52537	2.00785	0.920965	0.128352	0.175716
LRRK75.1	15.3963	14.2133	13.9943	1.50182	6.87206	0.818536	0.829687	5.19843	9.33057	0.921189	1.05988	1.85107	3.38053	0.543144	1.22059
LRRK75.2	15.3963	14.2133	13.9943	1.50182	6.87206	0.818536	0.829687	5.19843	9.33057	0.921189	1.05988	1.85107	3.38053	0.543144	1.22059
LRRK124.1	14.5614	19.6383	21.2775	5.11632	3.84141	3.14253	2.58206	2.45274	1.39326	3.81285	5.92551	4.80259	3.57332	0.394347	1.34803
LRRK112.1	33.3882	48.9931	58.8094	3.31748	5.99529	6.55894	4.6741	6.70542	11.1521	2.81389	3.39667	4.16784	4.0813	0.19447	3.18291
LRRK175.1	18.8124	16.4636	17.1928	43.1022	27.1263	15.2075	23.543	19.4711	2.35892	45.4188	70.1055	21.2702	14.8676	7.43914	7.90232
LRRK134.1	7.90901	7.36148	7.31239	26.5789	8.27054	0.215585	4.29387	6.19131	0.0530727	46.5957	24.8443	6.99016	4.02922	1.09888	0.548271
LRRK21.1	17.6314	12.2684	14.9663	33.1518	11.6206	25.5698	34.6392	22.7198	5.89252	34.2506	31.8783	27.7142	16.2024	2.83537	10.6259
LRRK116.1	6.65862	7.4855	7.94914	6.81292	8.64871	2.04897	1.85644	3.68763	1.75895	15.3732	10.5987	6.28031	4.19969	0.990346	0.702486
LRRK100.1	19.6138	24.6554	25.1023	20.5581	11.1186	2.51226	12.3488	12.0471	2.08666	32.3929	71.9982	11.8619	23.9297	0.723558	0.23592
LRRK184.1	27.9921	20.5659	20.059	23.0963	17.3857	2.23661	11.3885	12.6879	4.37291	28.5732	27.4736	14.4655	9.95122	1.36686	0.731696
LRRK178.1	2.74796	6.52278	6.68407	1.67488	9.29139	0.415635	1.36691	5.84687	3.09285	2.61242	1.12002	1.38174	11.4022	0.833455	8.31927
LRRK3.1	8.98312	7.48273	9.36926	13.7599	3.57273	0.00628819	7.11679	2.78863	0.0113967	11.0816	4.25692	2.27458	1.96345	0.515079	0.0183043
LRRK135.1	10.8222	11.2158	14.3051	6.57656	4.93687	3.52726	1.63265	3.68576	1.0704	2.01844	1.42002	2.10266	0.354944	0.5507	0.285182
LRRK208.1	4.64975	6.95795	6.59102	8.40093	4.96004	6.16544	0.841942	0.867663	0.894363	11.8726	10.8636	8.81142	3.01752	0.91999	2.24278
LRRK171.1	21.5347	14.0189	15.1794	29.4027	12.2686	8.25437	11.3605	9.16621	0.508216	32.6619	67.518	19.9617	15.8131	4.56295	6.18713
LRRK134.2	7.85938	7.45099	7.3233	26.6289	8.29982	0.215786	4.30745	6.20702	0.0531224	46.7829	24.9224	7.00937	4.04839	1.09775	0.54915
LRRK112.2	35.3378	59.9238	66.2156	3.4917	6.33774	6.58093	4.01883	5.19768	10.9381	2.90773	3.59424	4.76043	3.97351	0.288794	3.98061
LRRK185.2	10.5879	9.77418	10.4825	13.0123	11.0066	4.93169	3.82988	3.16599	0.618822	18.8108	17.3881	8.79709	4.37237	2.19559	5.77811
LRRK75.3	15.819	14.3446	14.147	1.47901	6.82323	0.819634	0.819354	5.16966	9.26984	0.909786	1.04821	1.85205	3.36576	0.529066	1.18306
LRRK126.2	5.01629	5.92344	6.2982	14.4891	9.26727	1.37807	2.90273	3.10694	0.576164	18.2507	12.1259	4.59348	5.71815	3.38776	1.49946
LRRK112.3	33.7286	50.0658	56.9269	3.59929	6.34264	6.69635	5.21846	7.69731	11.4784	3.19522	3.92635	4.27039	4.44941	0.194172	3.09867
LRRK157	6.91079	12.3156	12.7415	9.59813	3.03988	1.24426	4.48298	2.99376	0.813314	1.82799	7.58206	2.88111	2.02341	0.351568	2.97345
LRRK220	6.00519	4.52208	4.82228	5.39818	11.6516	0.467901	1.24228	2.00046	0.398542	3.97875	1.23604	0.266571	6.363	0.178593	0.264584
LRRK16	16.4955	17.2685	18.7791	36.4717	11.2577	0.19346	6.41539	7.21442	0.00963418	63.6789	15.2795	5.94377	2.34773	1.15552	0.0255581
LRRK175.2	18.7247	16.2277	16.8898	42.7967	26.67	14.82	23.1973	19.3101	2.29911	45.3711	69.6601	20.9546	14.5814	7.6051	7.94642
LRRK79.2	0.782762	0.73711	0.567764	1.90602	0.797986	0.107201	1.13543	0.35215	0.0647752	4.13958	2.1033	0.94351	9.27009	15.9972	0.511156
LRRK60	5.28339	7.50373	7.40372	21.3476	11.0734	6.3915	12.5147	11.4667	3.3324	27.4511	30.1953	12.7192	5.6496	0.713918	2.18248
LRRK63	2.77058	9.94175	10.141	6.52642	3.65078	5.32928	1.32417	3.17139	2.53808	5.6728	6.75355	3.93357	2.54608	1.65486	2.37482
LRRK218.2	8.07756	13.424	13.3952	20.7845	19.9505	28.8736	11.4902	9.56072	2.33448	28.2366	41.5999	38.867	11.6769	1.23962	2.17357
LRRK80.1	10.6926	13.0055	14.7764	2.70958	3.03562	1.50485	0.200168	0.639876	0.825901	0.636597	0.743701	0.380359	0.469733	0.72388	1.49779
LRRK80.2	6.28489	11.8372	11.385	4.56916	6.10231	4.0063	2.88502	5.70455	8.57372	7.51095	9.18922	4.05822	2.46998	0.474114	2.40476
LRRK116.2	6.40409	7.14625	7.61773	6.54324	8.19147	1.93582	1.74924	3.56617	1.69932	14.6559	10.0459	6.00329	3.98983	0.95659	0.65431
LRRK184.2	30.8894	22.2585	21.5396	25.0096	19.2577	2.52279	12.4599	13.9004	4.76464	31.441	29.9778	15.6871	10.9721	1.41545	0.771215
LRRK52.4	0.22781	2.68002	3.46267	3.14211	14.2954	1.28244	0.206252	0.751007	2.29182	0.439063	0.329087	0.618714	0.0265773	0.0392247	0.0313449
LRRK52.5	0.261414	2.46094	3.54989	3.6954	16.7235	1.56273	0.243133	0.710176	1.55723	0.448362	0.428093	0.588504	0.0417804	0.0537517	0.0367596
LRRK135.2	11.27	11.4903	14.9459	6.85951	5.15028	3.59133	1.70253	3.78876	1.11058	2.06869	1.46369	2.20825	0.367161	0.570803	0.308963
LRRK100.2	19.6701	24.5553	24.9866	20.3899	11.0217	2.53042	12.2819	11.9581	2.0816	32.2558	70.9781	11.8049	23.9307	0.730761	0.241792
LRRK133	9.76351	8.447	9.84922	14.3862	3.94191	0.0127224	7.47707	3.00536	0.016877	11.6291	4.42396	2.43287	2.06899	0.56747	0.0198539
LRRK112.4	37.8666	59.5946	69.3123	3.98525	7.38212	7.61126	4.88162	6.45086	12.7536	3.29755	4.02592	5.48955	4.53398	0.290281	4.35108
LRRK75.4	16.4049	15.0372	14.7946	1.57669	7.26749	0.864845	0.880252	5.47584	9.8632	0.967734	1.11992	1.95594	3.5673	0.565739	1.27225
LRRK171.2	23.5108	15.1904	16.3223	31.6748	13.4709	9.03311	12.3556	9.90249	0.716615	35.5446	72.3221	21.4876	17.1875	4.87279	7.14194
LRRK112.5	34.5858	47.7909	59.101	3.77838	6.52122	6.97575	5.17078	7.57287	11.5136	3.33017	4.02293	4.59749	4.58349	0.212069	3.2501
LRRK79.3	0.81141	0.740769	0.579279	1.92738	0.795241	0.104563	1.17878	0.36181	0.0647752	4.21908	2.12901	0.963312	9.63221	16.647	0.51345
LRRK134.3	7.89947	7.36056	7.31763	26.6001	8.29205	0.215585	4.30728	6.19995	0.0530727	46.6545	24.8555	6.99726	4.03903	1.0914	0.546699
LRRK112.6	39.7708	64.7149	73.1359	4.2151	7.44681	7.58672	4.8422	6.44713	12.532	3.49484	4.07006	5.59717	4.66571	0.276816	4.32315
LRRK124.2	14.3262	18.5078	20.6402	5.06367	3.71496	3.02349	2.51658	2.40523	1.26491	3.69556	5.83532	4.70687	3.5549	0.401516	1.29785
LRRK208.2	5.90337	7.83157	7.77348	10.3375	6.51354	7.839	0.945265	1.03289	0.986439	15.3527	13.5938	10.9073	3.90282	1.01427	2.70623
LRRK92	16.6352	28.8496	25.2812	5.26151	2.06005	0.443734	2.21656	1.12173	1.03918	0.989024	2.6009	1.86179	0.941525	0.144195	0.187552
LRRK141.3	0	0	0	0.0074816	0.067527	0.0455936	0	4.60745	11.4496	0.0169888	0.0243244	0.0455028	0.00348258	0	0
LRRK108.2	27.8062	35.076	39.426	18.6031	27.3691	16.0004	10.2886	47.0926	57.0169	45.3742	28.759	21.6904	14.3277	2.53204	7.24911
LRRK21.2	17.3944	12.012	14.7924	32.5117	11.3323	24.8667	33.7817	22.1745	5.7196	33.4655	31.3223	27.1748	16.0401	2.80059	10.4823
LRRK184.3	31.2754	22.6561	21.8888	25.4834	19.6595	2.57095	12.6532	14.1755	4.83575	32.0741	30.5709	15.9694	11.1292	1.43828	0.780181
LRRK52.7	0.214234	2.64224	3.39217	2.95585	12.8466	1.1517	0.180237	0.639007	1.85311	0.350835	0.279695	0.571971	0.0295766	0.0399112	0.0449733
LRRK103.1	2.06247	2.18581	2.26076	4.90363	3.39243	2.14427	1.89497	3.08651	1.88854	20.1924	13.4502	9.57995	4.26809	0.842794	1.06862
LRRK135.3	10.2269	10.3931	13.5625	6.35612	4.73446	3.16497	1.54974	3.39234	0.957452	1.88789	1.32283	1.97356	0.329478	0.516277	0.283268
LRRK90.1	31.3453	23.0295	26.0293	15.7306	18.7981	11.8268	14.519	13.4157	15.3482	18.2422	28.3688	20.0846	11.5072	4.64559	24.858
LRRK12.1	19.8935	25.8722	28.2764	2.99648	4.83441	4.39382	0.627831	1.08155	2.1305	3.01087	5.15939	4.04692	1.64837	0.398698	0.893833
LRRK103.2	1.68299	1.65143	1.79565	4.28483	2.67081	1.72493	1.52751	2.24584	0.880976	16.8802	11.4346	7.93844	3.47361	0.736408	0.887375
LRRK9.1	8.63311	12.6686	14.2976	16.1516	12.9881	15.4377	3.1787	3.48106	2.30607	11.9434	14.7857	8.56736	1.35595	0.639415	2.39798
LRRK12.2	18.5792	38.5166	49.022	7.78781	8.40757	4.20487	1.66897	2.65566	4.88612	8.61376	15.1164	11.6901	4.32261	0.765197	2.80274
LRRK129.1	16.811	21.3048	22.57	8.58651	8.83853	8.10096	4.34124	8.19759	30.1243	6.29261	5.63663	7.42911	9.25493	12.2618	5.06789
LRRK12.3	20.3106	34.8865	42.5542	5.80431	6.65419	3.88211	1.20264	1.81962	3.86976	6.37542	10.4027	8.48564	3.2419	0.629233	2.24343
LRRK13	12.5465	30.1933	30.5611	3.58658	2.35761	1.05142	2.82446	6.32236	4.44897	3.43386	2.0842	2.25172	0.767651	0.148649	1.35621
LRRK14.1	0.753107	0.868351	0.891086	1.59906	1.7371	1.18446	0.732286	1.57333	1.55146	2.44948	1.77437	16.1305	0.542763	0.155264	1.75758
LRRK89.1	0.414467	1.88894	2.30738	1.3007	0.857467	10.4305	1.48123	2.65648	3.58112	0.34745	0.577974	1.08464	0.117707	0.0101558	0.0313727
LRRK120.1	4.67024	5.7018	5.60063	12.5309	8.58626	7.4195	5.44633	5.65591	3.70817	16.0399	17.6903	6.90287	3.55552	2.51516	2.48349
LRRK50	1.31567	2.63617	2.56036	6.04228	19.4467	2.06536	0.842525	6.94595	9.82386	2.2412	5.27431	2.19522	0.725817	0.0456409	0.0775007
LRRK195	5.58995	6.24789	6.78448	17.8443	6.46062	0.0506324	6.18314	4.7274	0.0534316	25.5373	23.453	9.6987	6.6504	1.21569	0.185227
LRRK12.4	13.916	22.8172	24.314	3.89185	4.12327	2.46863	0.791633	1.30748	3.60537	3.93242	7.00196	5.12477	2.0814	0.427078	1.32478
LRRK20.2	11.1433	7.22925	8.0971	1.27635	4.51485	10.4591	1.04697	4.23029	4.34379	2.51863	1.73517	1.73089	1.87154	0.480261	0.463955
LRRK20.3	22.6719	12.1991	12.8264	1.6882	9.58369	22.7314	1.95568	9.33349	9.58011	4.25767	2.70373	2.26773	3.40723	0.811301	0.337379
LRRK107	10.2373	18.7069	19.3936	21.502	15.3355	6.29808	9.09309	13.4897	7.61381	35.3751	28.2065	15.7833	10.0118	1.56398	2.93544
LRRK90.2	32.3304	23.8017	26.4614	16.1087	19.0554	12.0504	14.697	13.7326	15.8153	18.7181	29.0075	20.3829	11.8153	4.94565	25.664
LRRK12.5	9.31398	12.3443	14.0553	2.04099	2.4851	2.03341	0.355199	0.584716	1.3985	1.89876	3.19429	2.35234	0.98725	0.259699	0.519973
LRRK4	25.5219	30.2101	31.6041	30.5653	23.9683	9.84375	9.66428	12.1424	1.65872	35.9509	33.0751	23.964	7.57684	2.48669	2.77371
LRRK115.1	12.8682	10.6089	12.0671	27.3906	16.3976	3.56296	13.5267	12.052	0.802538	41.8899	52.5692	15.1541	19.425	3.57447	0.823528
LRRK120.2	3.51176	4.75267	4.98321	9.64367	7.51523	5.99429	3.95873	4.60939	3.35085	12.4452	13.1635	5.60435	2.53893	1.83133	2.11812
LRRK14.2	0.801982	0.957237	0.981421	1.75117	1.94187	1.27229	0.80803	1.75488	1.70241	2.79079	1.95179	16.8681	0.609417	0.175036	1.79751
LRRK12.6	21.7289	26.5706	28.8737	2.99838	5.23677	4.81003	0.577616	1.04334	1.76326	3.00041	5.11848	4.30374	1.66873	0.445384	0.89479
LRRK9.2	8.19027	12.1404	14.108	15.4906	11.815	14.0707	3.0607	3.43575	2.07362	11.3383	14.3344	7.52101	1.20075	0.576872	2.09477
LRRK12.7	15.8749	26.2478	29.2922	5.47268	6.27153	3.54238	1.15265	1.71662	3.93894	6.34297	10.4975	7.95258	3.25545	0.625795	2.31776
LRRK103.3	1.6501	1.60653	1.73403	4.14909	2.57844	1.6574	1.47126	2.42493	1.41174	16.2709	10.9723	7.6392	3.35799	0.720543	0.866047
LRRK129.2	17.2801	21.7968	23.1995	8.84778	9.04787	8.34762	4.47049	8.49632	30.8542	6.46212	5.75872	7.60916	9.49963	12.636	5.27118
LRRK12.8	15.7113	29.075	36.7609	3.82333	4.0991	2.39506	0.781331	1.24712	2.90059	3.87077	6.71455	5.28871	2.24387	0.44887	1.53424
LRRK53.13	1.06705	2.69367	4.2167	0.422009	1.17657	1.54369	0.162565	6.30253	21.295	0.196217	0.243064	0.596094	0.253875	0.22966	0.0813643
LRRK12.9	30.559	39.3302	43.8581	4.29638	7.09463	6.551	0.861592	1.46923	2.84834	4.04525	7.15474	5.93638	2.34267	0.580154	1.25672
LRRK20.4	24.8865	13.6269	14.7342	2.14922	11.1004	24.9994	2.26363	10.4827	12.4268	4.58497	3.10959	2.75271	3.65809	0.912944	1.09084
LRRK201.2	0.597808	0.70942	0.919254	1.29292	5.11323	0.265032	2.82449	11.3624	0.103804	1.94961	3.3932	0.648601	0.354978	0	0.00540761
LRRK8	5.66073	11.3159	16.4835	2.98298	0.629512	0.295521	0.814321	2.57992	1.07744	1.17666	2.25055	0.117717	0.0140446	0.00520248	0.00248708
LRRK90.3	33.5693	24.4158	27.6893	15.8848	19.9022	12.6473	15.2715	13.8797	16.582	18.6388	28.2742	20.4916	11.967	4.99114	26.5957
LRRK115.2	12.0945	7.13921	8.7593	28.2496	15.0134	2.67958	12.4993	12.1224	0.657166	42.2862	51.7491	15.372	20.8235	3.90983	0.857598
LRRK38.1	10.9344	13.0718	15.5498	7.55592	12.0024	13.279	11.0372	14.5787	14.5667	4.35666	8.06319	8.23181	4.18816	0.405284	1.16726
LRRK172.2	1.01934	10.0225	14.5324	0.247605	1.29022	0.306036	0.0586694	0.3954	0.978836	0.503351	0.605312	0.326088	0.344341	0.00346034	0.0762495
LRRK120.3	5.05254	5.87447	6.47661	13.29	9.7553	8.33914	5.72325	6.22281	4.21456	16.8644	18.2534	7.46964	3.59591	2.59882	2.78001
LRRK138.1	2.97948	16.1195	15.0297	0.953257	1.23617	1.54006	0.662306	2.26101	2.92132	0.130792	0.176313	0.81189	0.140178	0.0352465	0.0254244
LRRK88.1	10.3946	8.65784	9.86409	18.8134	4.44585	0.100195	7.81792	3.6941	0.169644	17.9219	6.05567	3.64566	3.07467	0.969856	0.0800645
LRRK86.1	14.4297	8.55217	8.74298	0.752446	1.55328	0.147028	0.871188	0.430208	0.0759582	0.768552	0.341802	0.433356	1.48019	0.13788	0.0193126
LRRK69.1	0.154213	0.363342	0.23753	21.6552	8.36986	5.31867	12.8534	10.614	1.84368	26.8103	18.7119	11.1096	3.33981	0.475609	1.29222
LRRK111.1	7.04006	7.22309	6.39958	20.9158	7.46289	1.02298	4.13865	5.28367	0.178978	46.2939	15.0674	10.1643	3.79128	2.07668	9.12468
LRRK102.1	0.780162	0.742942	0.798647	10.102	3.23079	0.256364	9.15974	7.44813	0.186778	16.537	15.8571	6.51317	4.6703	0.527307	0.586365
LRRK76	0.335926	0.446868	0.689327	0.0408924	0.138671	0.20386	0.0949848	11.051	20.795	0.0909656	0.120201	0.257816	0.156365	0.0427129	0.0649882
LRRK167	8.15566	14.3461	14.8782	1.9744	0.806495	0.32788	0.397356	0.54825	0.458188	0.113688	0.592996	0.616589	0.193814	0.00705522	0.0113201
LRRK55.1	4.40204	4.24423	3.97902	6.71941	3.47928	2.13295	5.02562	5.0092	8.10597	8.91238	12.8055	6.82725	6.48197	0.868871	0.496327
LRRK176.1	20.4276	28.4622	32.5549	41.69	26.8695	7.0603	8.84977	10.2165	1.10799	57.79	34.2299	11.7192	5.61167	1.28796	1.35068
LRRK161	9.50438	19.5183	17.8751	18.3368	16.2764	10.5561	5.75276	8.34209	10.1919	32.3857	22.8651	17.7502	10.3458	1.33767	3.13998
LRRK56.1	17.0275	25.5385	25.1841	17.4151	5.04907	8.17054	2.44266	11.3226	57.3618	2.70142	12.599	2.57808	0.326616	0.107653	1.00585
LRRK192.1	39.5202	25.8601	29.7758	63.4874	33.933	15.3606	28.8469	19.9221	9.98011	45.3654	68.6341	50.8009	23.0368	3.85915	6.71249
LRRK160.1	0.0662282	0.204603	0.180562	0.0929353	0.129626	0.221951	0.0552288	0.107952	0.0902959	0.0621564	0.0795679	18.5184	0.0655455	0.00803072	0.010845
LRRK140.1	1.67741	2.67073	2.52639	11.1202	6.1368	0.731634	5.27903	4.62877	0.0215377	15.8345	20.8146	4.87355	2.96883	0.305294	0.0193064
LRRK5.1	6.0432	5.17102	4.83923	25.77	7.90107	1.86211	6.59764	7.60067	0.240752	39.7814	18.7266	13.478	5.77766	1.47093	1.79409
LRRK94.1	111.992	70.0044	75.6944	67.0922	119.757	124.75	37.9254	29.0511	10.0541	49.5403	111.476	76.1496	36.8419	7.77216	14.3822
LRRK192.2	39.3851	25.8375	29.6402	63.4054	33.7795	15.3022	28.8196	19.9704	10.0237	45.3047	68.4559	50.326	22.9259	3.84745	6.65876
LRRK94.2	87.5358	53.7269	59.6245	56.2231	89.1714	94.7155	28.9543	23.3255	7.75735	41.9377	96.6071	63.2235	30.3281	6.3558	11.5699
LRRK176.2	18.6767	24.266	28.3908	39.0874	24.3808	4.81638	6.67362	9.35045	1.35983	55.3483	30.5497	10.4497	5.36722	1.22536	1.2935
LRRK139.1	26.634	22.667	22.8074	46.8245	43.497	2.54217	23.0628	31.844	30.5069	75.7039	53.1553	22.3603	24.8386	6.26252	2.59452
LRRK3.2	8.19682	6.57218	8.10015	16.0714	3.28865	0.0847776	6.38333	2.97024	0.11567	15.0444	5.0643	2.91663	2.60781	0.74681	0.0545751
LRRK146.1	3.7696	12.8461	10.9783	7.01825	2.68204	0.487372	6.79931	4.15858	2.45933	2.56536	7.85074	0.903159	0.568123	0.110347	0.181407
LRRK55.2	6.47552	5.47978	5.61106	9.26455	5.99686	2.98662	6.73742	6.87658	10.9647	12.3594	17.4612	9.72004	8.16869	1.01094	0.708913
LRRK179	2.79208	4.12227	4.39381	5.20256	2.64534	0.782019	1.77603	1.71372	0.0877162	11.1572	5.20135	1.6205	0.782967	0.229546	0.221655
LRRK102.2	0.785757	0.748215	0.809684	10.0808	3.20907	0.246475	9.09645	7.44498	0.18387	16.4803	15.784	6.31272	4.62284	0.518196	0.614518
LRRK138.2	3.53616	17.6369	16.487	0.940944	1.47861	1.41232	0.791498	2.51931	3.56269	0.22331	0.20762	0.705805	0.215144	0.0337545	0.128464
LRRK5.2	6.15396	5.2205	4.87203	25.9729	7.98948	1.791	6.74463	7.71386	0.231251	40.3199	19.0498	13.7038	5.87978	1.50972	1.83819
LRRK56.2	17.6339	26.6996	26.2297	17.9349	5.39974	8.20065	2.66811	11.5293	56.9871	3.30454	13.3761	3.06586	0.655849	0.149942	0.990225
LRRK176.3	23.9489	33.5545	37.7914	45.4688	30.9393	8.44023	10.5585	11.4943	1.41383	63.6397	38.5904	13.2955	6.50683	1.46037	1.47669
LRRK7	20.3764	51.4876	58.6411	2.93119	3.19729	2.44465	0.681714	1.16383	2.0816	3.05718	5.01795	4.09921	1.76937	0.334124	1.01599
LRRK140.2	1.96386	3.03199	2.77214	12.8775	7.21138	0.839956	6.12645	5.2057	0.0311014	18.4491	23.5304	5.4773	3.45468	0.363706	0.0172437
LRRK94.3	126.031	79.3261	85.3206	74.3426	132.157	141.081	43.2499	31.6181	11.6344	56.0871	121.005	86.2719	41.7409	8.71148	16.6194
LRRK139.2	28.304	23.9108	23.8346	50.5542	46.5855	2.79703	24.2829	34.0413	33.5298	81.7962	56.4507	23.7921	26.163	6.57594	2.79655
LRRK83	0.786595	0.745775	0.812033	10.1457	3.2411	0.256364	9.26522	7.48127	0.185148	16.6332	15.867	6.41528	4.6916	0.52995	0.622062
LRRK146.2	4.407	14.2348	12.2102	8.05316	2.75095	0.607361	7.50368	4.39741	2.51732	2.73683	8.51746	1.13636	0.673061	0.144666	0.344368
LRRK55.3	6.15354	5.24103	5.27376	8.80494	5.74304	2.80738	6.35957	6.71791	10.9645	11.8116	16.2369	9.28045	7.86039	0.994315	0.691873
LRRK138.3	2.39859	15.3416	14.3547	0.796763	1.05099	1.22322	0.513053	1.99122	2.49899	0.0459939	0.0342616	0.569683	0.0466246	0.0145626	0
LRRK88.2	10.2852	8.37905	9.59779	18.6757	4.20798	0.053572	7.71467	3.5712	0.0767913	17.6677	5.82729	3.4782	2.93345	0.91303	0.030705
LRRK66.1	13.6564	13.8933	14.4118	30.672	14.5255	10.0088	12.5345	9.1594	2.10473	40.2076	43.7742	13.3122	4.93019	2.14818	5.79878
LRRK198.1	4.61528	26.497	28.9737	0.235383	0.03795	0.0193362	0.0674618	0.105596	2.8959	0.0102489	0.0373877	0.12932	0.0353134	0	0.160962
LRRK62.1	4.64379	2.31866	2.43677	6.24644	8.39311	9.63464	4.85654	12.0702	3.37034	2.35601	1.19298	5.40547	12.9333	1.06582	0.306898
LRRK121.1	10.6892	11.8492	11.2332	9.96647	12.6164	5.39107	4.9309	10.6225	8.95679	15.5647	21.5274	11.3517	3.85151	0.957471	7.45234
LRRK123.1	7.70308	4.99256	5.26752	37.621	12.7502	0.407038	10.5396	8.93611	0.286883	51.3352	18.402	6.7952	3.38315	2.23272	1.23801
LRRK173	2.4812	3.21972	3.34011	11.8158	6.06699	1.31427	2.83055	3.09299	2.14891	20.2245	59.4048	9.83111	2.92246	2.13359	1.29337
LRRK86.2	12.9237	7.4205	8.00549	0.720312	1.32753	0.158941	0.80045	0.43427	0.0888882	0.728093	0.317582	0.384322	1.34157	0.134676	0.0195032
LRRK85	1.74136	2.49106	2.61638	10.3644	3.59105	0.277038	1.02894	1.96307	0.245212	24.9458	9.74724	2.40347	1.1265	0.379608	0.226468
LRRK59.4	0.125689	0.184631	0.21459	6.19018	0.803924	0.0407018	0.0501481	3.5201	8.1852	10.793	3.58097	0.263343	0.27348	0.0643902	0.0158999
LRRK181	7.29798	12.7718	12.1024	1.37336	1.9553	0.99735	0.374761	0.432331	0.120867	0.622674	1.07707	0.272686	0.254053	0.168884	0.0337327
LRRK10.1	0.277995	0.676773	0.728953	1.85498	0.895743	0.608321	0.437102	0.666406	0.0888105	12.8442	7.59074	1.03883	0.586289	0.036749	0.133721
LRRK125.1	14.8728	20.9883	20.7909	18.3118	15.2844	1.67896	5.73566	7.79104	3.08799	27.0385	19.9884	5.96625	6.37373	1.53635	1.46234
LRRK162	5.01339	8.74034	9.24758	0.614036	3.60728	0.390972	1.05249	17.6723	22.7647	0.842157	0.85995	0.963317	0.497528	0.233197	0.037031
LRRK177	7.62214	11.9874	11.895	41.2488	13.9217	2.10072	15.5451	12.7808	2.78008	65.5541	59.3202	27.6502	23.0257	6.62364	4.20127
LRRK66.2	14.2561	14.5771	15.1435	32.2055	15.1786	10.4429	13.1265	9.62494	2.19063	42.2069	46.1995	14.0554	5.1644	2.27484	6.08609
LRRK121.2	7.64003	9.24841	8.8083	7.40846	9.25327	3.90128	3.68784	7.94019	6.76652	11.5136	16.0419	8.46996	2.84358	0.726441	5.74862
LRRK222	3.83262	8.2675	8.73035	4.56538	10.1175	2.33843	1.78316	5.91944	6.6371	9.35076	4.15393	3.01613	3.17712	1.10018	0.561739
LRRK62.2	4.64567	2.31457	2.42776	6.21295	8.39198	9.6345	4.87051	12.1126	3.35153	2.35812	1.19111	5.42723	12.9264	1.06597	0.299588
LRRK165.1	2.46302	10.3729	8.9994	3.70691	4.61127	5.1295	1.27542	4.30303	5.59236	1.94713	2.69354	4.23355	0.749808	0.189328	0.604893
LRRK118	18.4566	22.9186	18.8148	5.57255	35.8625	12.6506	4.22694	15.6682	13.8541	6.43419	4.71758	11.1655	16.2536	1.03946	16.2428
LRRK123.2	7.39207	4.87751	5.15337	34.0497	11.3492	0.357645	9.36905	8.08313	0.245501	46.5186	16.9454	6.43721	3.21199	2.01966	1.16219
LRRK67	0.0612472	0.0427318	0.0572126	0.739372	0.145259	0.228989	0.0220847	19.9059	56.5167	1.3421	0.41735	0.357064	0.0377453	0.00603394	0.00224877
LRRK121.3	8.8308	10.4751	9.8999	8.51531	10.7097	4.49588	4.22032	9.18452	7.68043	13.2873	18.5326	9.79806	3.23571	0.816661	6.51513
LRRK125.2	16.1713	22.0896	22.1356	19.6171	16.3994	1.88259	6.18166	8.20506	3.22402	28.9994	21.2135	6.42661	6.88525	1.64229	1.57243
LRRK198.2	2.29644	20.9527	24.2443	0.0570745	0.0154761	0.010452	0.0179003	0.0351329	1.04391	0.0182704	0.0274111	0.0465182	0.0422056	0.0016429	0.0755349
LRRK10.2	0.160344	1.71494	1.33855	2.25638	1.74944	1.06097	0.471841	0.863779	0.0675303	16.3313	9.76944	1.00633	0.630834	0.0255961	0.0963942
LRRK198.3	4.73175	26.8496	29.5477	0.227213	0.0383333	0.0156252	0.0568835	0.10007	2.78731	0.00682833	0.041463	0.1242	0.0321031	0	0.139847
LRRK62.3	5.18959	2.46047	2.6766	6.73121	9.19798	10.5553	5.39521	13.0592	3.55676	2.56634	1.27734	5.75059	14.0313	1.13743	0.319923
LRRK66.3	14.336	14.5312	15.1929	32.2582	15.1415	10.4785	13.1261	9.64765	2.20012	42.1638	46.1009	13.9568	5.2072	2.27629	6.13123
LRRK165.2	2.50466	10.4664	9.12346	3.78936	4.69956	5.25542	1.30196	4.36562	5.69873	1.97398	2.73366	4.29694	0.758338	0.193678	0.606241
LRRK123.3	7.23793	4.80213	5.06965	34.1625	11.4852	0.368389	9.44689	8.08131	0.278145	46.2078	16.7529	6.38746	3.18473	2.04525	1.16116
LRRK93.1	10.4118	11.211	12.0219	11.5852	5.26389	4.4877	1.54108	2.25884	3.8972	9.31311	4.76073	3.46438	0.596881	0.475458	1.30538
LRRK110.1	19.3007	22.6314	23.1581	20.3782	15.5712	10.9899	8.98539	11.3614	7.3809	23.0202	26.2901	13.5512	9.09351	2.58062	4.93966
LRRK136.1	0.142505	0.134133	0.0667809	43.9993	22.4783	0.46616	14.6818	13.7307	0.561855	48.2265	39.3877	10.0816	5.96775	0.391411	1.82985
LRRK27.2	1.79279	5.60047	5.62862	2.54043	7.54682	1.86048	1.28571	5.90878	14.2035	1.04918	1.81475	2.11548	0.34471	0.0950901	0.427878
LRRK211.1	2.38623	11.9539	13.3103	1.91543	3.39596	5.56222	0.280228	0.61558	0.55019	0.328659	0.547431	1.12879	0.105514	0.0470768	0.0137768
LRRK12.10	9.71719	38.7316	45.5947	2.1323	2.39696	1.32043	0.46814	0.650785	1.23855	2.31309	4.12118	2.80876	1.20174	0.221024	0.63264
LRRK40.1	4.7928	3.44116	3.09728	3.03581	4.08212	0.830913	0.772956	0.470322	0.495775	4.89238	2.62955	1.96903	13.3342	1.66595	0.672646
LRRK12.11	3.8824	17.8351	22.4366	0.838476	0.777035	0.665613	0.145604	0.326142	0.706866	0.975215	1.60462	1.00985	0.500719	0.0906561	0.233957
LRRK70.2	9.74414	9.65013	10.232	1.30852	1.88917	1.85362	1.38129	2.3721	3.42006	0.704766	1.07467	1.88054	0.855134	0.166562	0.312508
LRRK144	20.6837	12.8888	14.0193	23.6515	18.4112	9.08264	7.90569	5.61931	1.64372	23.1049	31.3851	28.4668	17.2111	3.0128	6.89184
LRRK12.12	6.83587	12.9976	14.6118	1.98687	2.32995	1.25031	0.455068	0.708116	1.27688	2.30021	3.88253	2.8829	1.18142	0.235005	0.782091
LRRK93.2	8.55184	9.60648	10.2464	10.3784	4.05233	3.67296	1.29433	2.12983	3.04971	7.85229	4.03491	2.98761	0.512591	0.427849	0.98048
LRRK110.2	19.2025	22.5651	23.1276	20.3948	15.5469	10.9809	8.94949	11.3452	7.39639	23.0255	26.2896	13.5347	9.09894	2.56965	4.92567
LRRK136.2	0.0101292	0.0984665	0.0430571	46.7808	23.0709	0.36142	15.6404	14.6911	0.560658	49.6339	42.0742	9.78071	5.73241	0.368	1.81965
LRRK174.2	7.65328	6.32408	6.95019	7.26605	5.67079	5.38036	4.30073	5.48334	4.17484	10.3872	8.17912	9.40844	3.70548	0.683284	7.92383
LRRK12.13	4.4308	17.9722	22.7049	1.07435	1.06405	0.884656	0.22482	0.33732	0.744103	1.24615	2.23576	1.33961	0.646654	0.158338	0.300653
LRRK12.14	3.01119	16.0557	20.2957	0.814097	0.860263	0.753457	0.167367	0.280162	0.552592	0.995416	1.80752	1.102	0.511065	0.104974	0.225028
LRRK70.8	12.5386	12.6466	12.9732	1.23062	2.2557	1.90821	1.47877	2.54488	4.35835	0.528904	0.916633	1.74031	0.857696	0.188073	0.135185
LRRK12.15	3.66606	17.1337	21.8409	1.11394	1.0705	0.784716	0.233346	0.341026	0.672047	1.31426	2.34057	1.42916	0.672179	0.154503	0.290857
LRRK180	0.0409563	0.0571957	0.0597714	0.130335	0.166408	12.9578	0.860051	71.5129	85.8376	0.119595	0.160702	1.38959	0.0463071	0.00353415	0.0493933
LRRK93.3	10.7802	12.6184	13.181	12.4368	6.12877	5.02622	1.76584	2.64743	4.10334	10.3843	5.0644	3.78773	0.581918	0.493935	1.33885
LRRK136.3	0.0229174	0.103857	0.0443445	43.9355	22.25	0.422237	14.3878	13.5875	0.508798	48.9892	39.277	9.77044	5.17464	0.352821	1.83784
LRRK110.3	19.5715	22.886	23.4606	20.7179	15.8246	11.1837	9.12779	11.5479	7.49487	23.3395	26.6895	13.7649	9.26568	2.62045	5.02897
LRRK106.7	1.51075	14.0631	20.6826	0.63111	5.24665	1.46545	0.0604651	0.297517	0.336742	0.74547	0.915043	0.458845	0.449245	0.00146124	0.0710483
LRRK143	45.6462	23.8699	23.2442	37.9714	26.9349	2.47086	15.6065	12.5193	0.47657	26.493	53.7795	14.6325	34.9152	12.07	3.66849
LRRK12.16	5.77071	24.0225	32.1883	1.2848	1.42247	0.771847	0.233131	0.403718	0.82648	1.45074	2.47256	1.75544	0.778449	0.128174	0.365459
LRRK174.3	8.47891	6.91177	7.52483	7.81646	6.2219	5.88841	4.60463	5.89642	4.59943	11.2394	8.52601	10.3536	4.07472	0.693665	8.79698
LRRK12.17	7.70595	27.3858	34.1732	1.40352	1.81686	1.1821	0.343573	0.475302	0.986712	1.58452	2.87965	1.911	0.855261	0.156204	0.447716
LRRK70.18	10.2833	9.88878	10.6515	1.22393	1.80367	1.71783	1.34192	2.15363	3.36142	0.60549	0.957199	1.75483	0.846979	0.171352	0.279264
LRRK40.2	4.48261	3.46875	3.15793	2.76001	3.89007	0.767832	0.701278	0.552734	0.55541	4.28116	2.33149	1.65426	11.4181	1.59517	0.586344
LRRK39.1	9.27852	7.66538	8.26703	15.7909	8.27591	1.88735	4.27993	3.39298	0.648149	20.7243	24.8415	13.6357	9.11115	1.77854	3.04769
LRRK137.1	11.2416	5.70641	5.48709	56.8657	31.9787	11.2624	15.9972	17.4661	1.05557	16.5948	78.3389	8.29134	5.71983	0.915225	0.359642
LRRK68.1	27.3466	12.2969	14.2669	13.5935	5.74139	6.5978	17.0815	6.38404	6.61861	8.34958	17.3653	10.6214	15.1625	3.17528	17.2117
LRRK91.1	3.25356	13.6315	14.8382	18.264	11.1183	14.143	2.90954	8.79514	2.63806	16.4129	7.64171	4.3403	3.72481	6.74853	0.483779
LRRK127.1	10.1431	11.0577	11.8508	10.0125	5.09457	5.20445	0.734636	6.47638	15.6773	1.27842	5.53117	2.87367	0.158521	0.0759274	0.172616
LRRK69.2	0.109978	0.280703	0.229422	24.349	8.80409	5.65	13.945	11.7578	1.70831	29.5548	21.0893	12.1339	3.67524	0.49409	0.872535
LRRK194.1	6.27729	5.57064	5.46741	3.22158	3.99614	0.215635	2.16669	2.11411	0.0679545	11.8902	10.2414	2.736	11.972	0.830558	0.362557
LRRK68.2	27.0874	12.1526	14.2137	13.5306	5.68989	6.52877	16.9842	6.37097	6.5646	8.32925	17.3543	10.5183	15.2881	3.1884	17.6022
LRRK137.2	9.47705	5.1122	4.77721	51.2487	28.7115	10.0203	14.2209	15.6383	0.94333	14.9869	70.267	7.08685	4.64251	0.728744	0.305031
LRRK127.2	10.2109	11.1436	11.8549	9.95821	5.09239	5.19188	0.739625	6.47484	15.5424	1.28469	5.47521	2.87764	0.145867	0.07324	0.1869
LRRK91.2	2.99214	13.1723	14.414	17.6434	10.9454	13.8313	2.82405	8.61841	2.65634	16.1025	7.39199	4.2017	3.75597	6.79717	0.455559
LRRK39.2	9.82163	8.52907	9.07642	16.6646	9.00059	2.05327	4.69201	3.73223	0.668962	22.4457	27.1744	14.7382	9.71992	1.87066	3.35158
LRRK193.1	0.0730878	0.199562	0.0759311	79.0505	41.8674	1.20946	9.98211	17.6097	0.12158	141.011	74.9747	22.6942	3.57392	0.996031	3.39776
LRRK194.2	6.01478	5.01083	5.09502	3.06908	3.63728	0.213503	2.04796	2.00804	0.0723311	11.4478	9.66789	2.63278	11.5493	0.783266	0.318724
LRRK39.3	9.68054	8.19077	8.80818	16.6203	8.70638	1.98189	4.49979	3.57863	0.666594	21.8285	26.177	14.4023	9.56605	1.87197	3.20777
LRRK130.2	4.88148	8.69451	11.9202	1.57885	3.60323	0.778993	1.51429	6.33952	7.47387	1.15723	2.76028	3.30847	3.6982	0.198712	0.178977
LRRK84	6.77871	14.4187	15.7142	1.48189	2.84227	3.55843	0.81711	0.82065	0.642343	0.772735	0.818995	1.93933	0.685394	0.501786	1.42297
LRRK68.3	24.1654	11.0475	12.748	12.1411	5.13051	5.8331	15.1754	5.67613	5.90382	7.43114	15.5255	9.49449	13.551	2.85267	15.3735
LRRK137.3	11.2386	5.69851	5.49337	56.8208	32.043	11.2507	15.954	17.4039	1.03874	16.5628	78.1068	8.18154	5.75325	0.922262	0.36538
LRRK91.3	3.06864	13.2974	14.5311	17.8494	10.9112	13.9322	2.84295	8.73293	2.63286	16.1568	7.53834	4.23994	3.72317	6.74569	0.46151
LRRK127.3	10.1039	11.0696	11.8206	9.94534	5.15816	5.25228	0.730942	6.43615	15.5013	1.32634	5.53659	2.99447	0.17144	0.073572	0.187251
LRRK69.3	0.111927	0.344653	0.241492	25.0212	9.68024	5.75227	14.429	11.9531	1.78223	30.4959	21.827	12.5039	3.84238	0.511362	0.996387
LRRK193.2	0.0713025	0.157845	0.0751257	69.7815	36.58	1.06349	9.2288	15.8418	0.126061	125.361	67.2359	20.4231	3.19516	0.906826	2.99579
LRRK194.3	6.1327	5.23371	5.22422	3.18922	3.84057	0.19365	2.11456	2.18521	0.0726468	12.2228	10.4854	2.71348	12.4101	0.848199	0.351183
LRRK111.2	7.36664	8.01218	6.9395	22.1529	8.05157	1.08189	4.57391	5.51325	0.204331	48.619	15.966	11.1341	4.29889	2.25963	9.96681
