# Supplementary material for: Genomic Dissection and Expression Profiling Revealed Functional Divergence in Triticum aestivum Leucine Rich Repeat Receptor Like Kinases (TaLRRKs)
Source: Front Plant Sci. 2016 Sep 22;7:1374. doi: 10.3389/fpls.2016.01374 (PMC5031697; doi:10.3389/fpls.2016.01374)
Supplement: File S11 — Expression analysis of LRR receptor like kinases under biotic stress. The genes with 2 fold up or down regulation are shown in pink and green color cells respectively. [file DataSheet11.XLS]

## Sheet: Sheet1
		File S11: Fold expression change of TaLRRK genes under biotic stress. Only ≥2 fold affected genes are listed. The up or down regulation are shown in pink and green colour cells respectively.
			Fold Change
		Gene	Pst	Bgt
		LRRK27.1	0.326035	0
		LRRK65	0.251809	4.79975
		LRRK131.1	0.638826	0.407118
		LRRK128.1	0.285616	0.562346
		LRRK99	0	0.0705342
		LRRK217.1	0.272596	1.39385
		LRRK205	0	0.107824
		LRRK145.1	0.0538686	0.64722
		LRRK25	0.0284333	0.186209
		LRRK73.1	0	0.0208662
		LRRK26	0.179632	0.273818
		LRRK19	0.0542309	0.0801655
		LRRK73.3	0	0.147305
		LRRK74	0.0900991	2.2174
		LRRK53.1	0.0581881	0.0914304
		LRRK53.2	0.0501092	0.10912
		LRRK53.3	0.0527335	0.0792444
		LRRK23.1	0.0962298	0.112621
		LRRK53.4	0.0574566	0.174764
		LRRK119.1	0.787708	0.0490726
		LRRK23.2	0.0479008	0.120188
		LRRK59.1	0	0.283712
		LRRK105.2	0.966189	1.28555
		LRRK73.4	0	0.0796214
		LRRK131.2	0.943536	0.435269
		LRRK128.2	0.319312	0.566845
		LRRK59.2	0	0.336424
		LRRK223	0	0.0204571
		LRRK217.2	0.336317	1.30988
		LRRK23.3	0.0561847	0.0703927
		LRRK53.5	0.0578941	0.105336
		LRRK224	0	0.0781843
		LRRK150.1	0.667557	0.298039
		LRRK23.4	0.0280758	0.100972
		LRRK53.6	0.0667484	0.0767988
		LRRK53.7	0.0598719	0.0720255
		LRRK73.5	0	0.151738
		LRRK53.8	0.048105	0.136716
		LRRK53.9	0.0363748	0.108689
		LRRK23.5	0.0269755	0.117233
		LRRK53.10	0.0307597	0.056941
		LRRK53.11	0.0382109	0.0883367
		LRRK212.1	0.0110332	0.056668
		LRRK217.3	0.256976	1.37327
		LRRK225	0	0
		LRRK119.2	0.674857	0.0484263
		LRRK203	0	0.118492
		LRRK145.2	0.0562304	0.654975
		LRRK59.3	0	0.21959
		LRRK44	0.10118	1.08605
		LRRK128.3	0.286951	0.564608
		LRRK23.6	0.0532373	0.111131
		LRRK131.3	0.632638	0.423029
		LRRK23.7	0.0381649	0.100748
		LRRK150.2	0.155588	0.0539406
		LRRK23.8	0.0727289	0.110105
		LRRK53.12	0.0530234	0.101758
		LRRK226	0	0.0918215
		LRRK23.9	0.084701	0.128649
		LRRK185.1	0.400051	2.00094
		LRRK218.1	0.969979	3.87345
		LRRK153.1	0.796237	0.837096
		LRRK141.2	0	0.0137755
		LRRK106.1	0.146453	0.395665
		LRRK79.1	0.185107	4.42806
		LRRK126.1	2.72054	2.59119
		LRRK45.1	0.219679	1.3274
		LRRK122	1.25566	2.42483
		LRRK1	0.378408	0.163783
		LRRK75.1	0.321188	0.13461
		LRRK75.2	0.321188	0.13461
		LRRK124.1	0.439846	0.50637
		LRRK112.1	1.46536	0.174136
		LRRK166	0.138239	1.47729
		LRRK113.1	0.100374	4.93108
		LRRK175.1	0.660658	1.74198
		LRRK134.1	0.00659362	3.80033
		LRRK21.1	0.300547	1.53564
		LRRK221.1	0.936631	2.43978
		LRRK116.1	0.448948	2.09288
		LRRK100.1	0.223895	1.39778
		LRRK37.1	0.765999	2.38553
		LRRK184.1	0.130876	1.05798
		LRRK142.1	1.17794	2.78973
		LRRK52.1	3.19735	1.17283
		LRRK96.1	0.141883	1.62382
		LRRK96.2	0.141883	1.62382
		LRRK6.1	0.427655	2.21086
		LRRK96.3	0.200141	1.36957
		LRRK178.1	0.302928	0.464716
		LRRK3.1	0.0457534	1.1346
		LRRK97.1	0.271743	0.395123
		LRRK135.1	0.250177	0.284059
		LRRK208.1	0.26798	3.74886
		LRRK171.1	0.190912	1.71407
		LRRK134.2	0.00661571	3.82417
		LRRK112.2	1.26515	0.189172
		LRRK185.2	0.391929	2.00728
		LRRK216.1	0.222383	0.413675
		LRRK75.3	0.310214	0.131587
		LRRK126.2	0.307733	2.8122
		LRRK112.3	1.63145	0.180216
		LRRK113.2	0.104066	4.56543
		LRRK153.2	0.960196	0.665836
		LRRK157	0.921124	0.475448
		LRRK154	0.226242	0.859643
		LRRK106.2	0.155829	0.323022
		LRRK16	0.0112569	2.93643
		LRRK45.2	0.319683	2.53303
		LRRK79.2	0.188165	4.47884
		LRRK60	1.29526	2.39821
		LRRK63	0.366957	1.6167
		LRRK218.2	0.973924	3.80443
		LRRK36	1.19616	0.0185805
		LRRK6.2	0.474781	2.21336
		LRRK221.2	0.735041	2.61854
		LRRK101	0.445515	0.613884
		LRRK6.3	0.732369	2.0225
		LRRK80.1	0.324916	0.089738
		LRRK96.4	0.118765	1.49201
		LRRK98	0.10647	1.53676
		LRRK219.1	2.8276	0.356695
		LRRK219.2	2.8276	0.356695
		LRRK182	0.123798	1.44256
		LRRK116.2	0.438661	2.07208
		LRRK184.2	0.110771	1.05221
		LRRK97.2	0.270014	0.392725
		LRRK96.5	0.102583	1.64645
		LRRK135.2	0.265241	0.284017
		LRRK100.2	0.23109	1.39308
		LRRK178.2	0.500424	0.465547
		LRRK189	0	4.01809
		LRRK96.6	0.149345	1.32537
		LRRK133	0.0343135	1.10127
		LRRK112.4	1.38651	0.198276
		LRRK106.3	0.201641	0.374926
		LRRK75.4	0.2935	0.133619
		LRRK171.2	0.206899	1.70687
		LRRK112.5	1.47089	0.188044
		LRRK79.3	0.182021	4.41724
		LRRK134.3	0.00659404	3.80525
		LRRK112.6	1.301	0.19672
		LRRK124.2	0.413411	0.502195
		LRRK45.3	0.293262	2.4845
		LRRK208.2	0.207431	3.7859
		LRRK92	0.372379	0.160546
		LRRK141.3	0	0.0135632
		LRRK54.2	0.131242	0.402144
		LRRK221.3	0.594434	2.09127
		LRRK58	0.100907	1.66835
		LRRK21.2	0.324113	1.53252
		LRRK54.3	0.241806	0.735814
		LRRK97.3	0.27252	0.389976
		LRRK184.3	0.111573	1.05704
		LRRK221.4	0.604402	2.26017
		LRRK221.5	0.615801	2.31387
		LRRK207	1.85118	0.428855
		LRRK103.1	0.329576	5.78219
		LRRK135.3	0.27062	0.283529
		LRRK221.6	0.729601	2.15886
		LRRK37.2	0.567339	2.14813
		LRRK187	1.18025	0.255361
		LRRK12.1	0.0533069	0.336486
		LRRK103.2	0.302431	6.31706
		LRRK20.1	0.0990594	0.259271
		LRRK9.1	0.368654	1.69313
		LRRK12.2	0.0870389	0.956157
		LRRK215.1	0.499479	3.53997
		LRRK12.3	0.064957	0.671528
		LRRK13	0.850894	0.30132
		LRRK14.1	0.412058	7.98646
		LRRK156	0.212467	0.440533
		LRRK196	0.50031	4.96747
		LRRK89.1	0.470885	0.466336
		LRRK120.1	1.19182	2.22181
		LRRK29.1	0.108225	0.218891
		LRRK50	0.175025	0.536991
		LRRK195	0.0723545	3.41521
		LRRK117	0.737337	2.66121
		LRRK12.4	0.0612523	0.594949
		LRRK200	0.481457	0.789031
		LRRK20.2	0.069757	0.276417
		LRRK20.3	0.0832914	0.203885
		LRRK107	1.15467	2.15613
		LRRK210.1	0.135306	0.689331
		LRRK12.5	0.0837517	0.429461
		LRRK4	0.459813	1.59076
		LRRK115.1	0.151113	2.28907
		LRRK120.2	1.91188	2.22253
		LRRK215.2	0.551983	3.62168
		LRRK14.2	0.401084	7.6887
		LRRK12.6	0.0574051	0.320748
		LRRK9.2	0.327852	1.62216
		LRRK201.1	0.30252	0.191472
		LRRK77	0.209279	2.83437
		LRRK12.7	0.0831549	0.812637
		LRRK103.3	0.285747	5.86746
		LRRK212.2	0.229449	0.7894
		LRRK12.8	0.0392554	0.540113
		LRRK53.13	0.0772722	0.107511
		LRRK12.9	0.0509679	0.311651
		LRRK20.4	0.0769921	0.20746
		LRRK201.2	0.0675415	0.217237
		LRRK8	0.935001	0.157073
		LRRK115.2	0.0951409	2.38091
		LRRK38.1	0.862497	0.493411
		LRRK29.2	0.150211	0.23619
		LRRK210.2	0.200706	0.737655
		LRRK106.4	0.428835	5.35393
		LRRK106.5	0.24154	1.21579
		LRRK172.1	0.403027	1.27499
		LRRK172.2	0.286438	0.586282
		LRRK120.3	1.33884	2.15816
		LRRK138.1	0.757117	0.179884
		LRRK86.1	0.0473692	0.0808826
		LRRK69.1	0.624786	3.52147
		LRRK111.1	0.0158493	4.58126
		LRRK170.1	0.500237	2.60231
		LRRK102.1	0.372028	2.80134
		LRRK190	1.29832	2.67468
		LRRK148.1	0	287.49
		LRRK219.3	0	0.0137329
		LRRK149	0.320085	2.19775
		LRRK151	0	0.334731
		LRRK57.1	0.312529	2.78813
		LRRK47.1	1.1753	2.32017
		LRRK76	0.0376796	0.0306301
		LRRK167	0.125944	0.0839022
		LRRK55.1	0.37647	1.67243
		LRRK176.1	0.212785	2.26827
		LRRK161	1.31482	2.80929
		LRRK17	0.704045	2.66073
		LRRK132	0.0147951	0.295431
		LRRK56.1	0.82221	0.186225
		LRRK192.1	0.161864	1.61781
		LRRK47.2	1.1753	2.32017
		LRRK160.1	0.162335	106.674
		LRRK140.1	0.0742288	3.28377
		LRRK5.1	0.127832	3.90354
		LRRK94.1	0.13901	0.891148
		LRRK192.2	0.160877	1.61115
		LRRK214.1	0.009384	0.116119
		LRRK94.2	0.178597	0.948583
		LRRK209	0.0241362	0.125362
		LRRK163.1	0	0.430839
		LRRK47.3	1.12428	2.32554
		LRRK176.2	0.102461	2.34765
		LRRK139.1	0.0722968	1.67694
		LRRK146.1	0.77654	0.437493
		LRRK55.2	0.268902	1.65363
		LRRK148.2	0	150.085
		LRRK179	0.358613	2.83584
		LRRK102.2	0.371095	2.76925
		LRRK138.2	1.11942	0.153434
		LRRK78.1	0.098396	4.49686
		LRRK170.2	0.583174	2.4838
		LRRK202.1	0.00444434	0.144311
		LRRK202.2	0.0816711	0.158973
		LRRK5.2	0.125155	3.89562
		LRRK163.2	0	0.421955
		LRRK47.4	1.14104	2.33797
		LRRK56.2	0.799596	0.21844
		LRRK176.3	0.244355	2.17066
		LRRK7	0.0535642	0.332233
		LRRK140.2	0.0524831	3.33722
		LRRK94.3	0.127842	0.903013
		LRRK78.2	0.129507	4.40648
		LRRK170.3	0.362243	2.64206
		LRRK106.6	0.313247	2.22124
		LRRK139.2	0.0731765	1.6936
		LRRK170.4	0.453689	2.54765
		LRRK160.2	0	108.377
		LRRK83	0.371902	2.78771
		LRRK146.2	0.710556	0.439915
		LRRK55.3	0.276202	1.63867
		LRRK138.3	0.677919	0.140251
		LRRK202.3	0.0292414	0.114548
		LRRK66.1	0.329351	2.34574
		LRRK198.1	0	0.0295641
		LRRK35.2	0.405399	1.16236
		LRRK228	0.199582	0.205236
		LRRK159.1	0.426338	47.8783
		LRRK62.1	0.856706	0.464369
		LRRK206	0	0.205002
		LRRK123.1	0.082505	3.49358
		LRRK173	0.661662	5.39194
		LRRK86.2	0.040491	0.083277
		LRRK85	0.847966	7.38285
		LRRK59.4	0	3.03264
		LRRK152	1.20853	2.31944
		LRRK181	0.105231	0.115825
		LRRK142.3	2.63822	0.548897
		LRRK10.1	0.429785	14.7003
		LRRK125.1	0.154749	1.45627
		LRRK162	0.205386	0.0795866
		LRRK159.2	0	183.011
		LRRK31.1	0	6.22652
		LRRK177	0.669699	4.56817
		LRRK42.1	0.494272	0.998211
		LRRK35.4	0.269323	0.996866
		LRRK66.2	0.334818	2.35594
		LRRK82	0.151283	1.01652
		LRRK222	0.244554	1.26813
		LRRK62.2	0.859253	0.464567
		LRRK165.1	8.3982	0.913483
		LRRK183.1	0.0531	0.812038
		LRRK118	2.21363	0.515743
		LRRK123.2	0.0800131	3.42198
		LRRK191.1	0.240396	0.534431
		LRRK67	0	0.0850977
		LRRK125.2	0.139494	1.45329
		LRRK198.2	0	0.0277875
		LRRK10.2	0.109286	16.9292
		LRRK142.4	2.64643	0.713035
		LRRK198.3	0	0.0271179
		LRRK191.2	0.283705	0.952001
		LRRK46	0.139947	0.596897
		LRRK114	0.270276	1.25561
		LRRK62.3	0.816142	0.455752
		LRRK31.2	0.188631	6.76944
		LRRK66.3	0.334644	2.33996
		LRRK159.3	0	23.0879
		LRRK35.7	0.428277	1.10875
		LRRK165.2	8.37338	0.912762
		LRRK183.2	0.0293247	0.709586
		LRRK123.3	0.0794065	3.43328
		LRRK32.1	0.881794	0.455822
		LRRK32.2	0.964192	0.416812
		LRRK93.1	0.113816	1.00844
		LRRK110.1	1.40981	1.19272
		LRRK30	0.126771	0.245441
		LRRK136.1	0.0424467	4.20294
		LRRK27.2	0.760909	0.410911
		LRRK34	0.0841888	0.132473
		LRRK211.1	0.674969	0.485525
		LRRK174.1	0.888957	1.50955
		LRRK70.1	0.203783	0.231018
		LRRK22.1	0.265654	0.198213
		LRRK72.1	1.43067	6.7888
		LRRK49.1	0.226014	0.203584
		LRRK12.10	0.0494798	0.494006
		LRRK186.1	0.716795	3.57319
		LRRK49.2	0.25543	0.253615
		LRRK191.4	0.195439	0.508053
		LRRK12.11	0.0446553	0.471675
		LRRK70.2	0.233147	0.213375
		LRRK109.1	0.408293	1.47231
		LRRK70.3	0.406964	0.316295
		LRRK70.4	0.268079	0.183437
		LRRK24	0.273715	0.306599
		LRRK70.5	0.257224	0.300453
		LRRK2	0.316617	0.553257
		LRRK144	0.047974	1.96068
		LRRK12.12	0.0547607	0.687052
		LRRK41.1	0.664733	0.434778
		LRRK93.2	0.125304	1.01481
		LRRK32.4	0.74872	0.432037
		LRRK136.2	0.0390182	4.04148
		LRRK229	0.210914	0.032605
		LRRK70.6	0.307004	0.204707
		LRRK43	0.162044	0.570072
		LRRK186.2	0.396231	2.55391
		LRRK12.13	0.0434864	0.5423
		LRRK230	0	0.294166
		LRRK15	0.355935	0.551174
		LRRK72.2	2.30201	6.27216
		LRRK12.14	0.0379544	0.637251
		LRRK70.7	0.421346	0.263504
		LRRK70.8	0.196026	0.150443
		LRRK12.15	0.034138	0.684641
		LRRK49.3	0.190449	0.160261
		LRRK191.5	0.227793	0.516704
		LRRK197	0.24631	0.175217
		LRRK64	0.22615	0.224505
		LRRK70.9	0.240452	0.274837
		LRRK191.6	0.125105	0.459842
		LRRK70.10	0.479544	0.309526
		LRRK70.11	0.285524	0.297502
		LRRK70.12	0.265349	0.228071
		LRRK180	0.00777823	0.0210916
		LRRK93.3	0.124553	1.05543
		LRRK32.7	0.905862	0.399908
		LRRK136.3	0.0407406	4.31727
		LRRK61	0.474397	0.290339
		LRRK48	1.21152	2.60013
		LRRK106.7	0.136594	0.666007
		LRRK49.4	0.248964	0.214879
		LRRK70.13	0.314993	0.213847
		LRRK213	0.169175	0.378722
		LRRK70.14	0.266845	0.219309
		LRRK22.2	0.265259	0.18356
		LRRK49.5	0.262424	0.188735
		LRRK231	0.269157	1.31074
		LRRK186.3	0.770994	2.81822
		LRRK143	0.115815	0.707042
		LRRK232	0	0.308886
		LRRK70.15	0.393215	0.268073
		LRRK87.1	0.252109	0.0584787
		LRRK70.16	0.284188	0.291094
		LRRK12.16	0.0484846	0.519268
		LRRK72.3	0	7.47323
		LRRK70.17	0.383005	0.575159
		LRRK12.17	0.0575588	0.427259
		LRRK70.18	0.219141	0.189784
		LRRK70.19	0.37712	0.333135
		LRRK70.20	0.399182	0.263321
		LRRK191.7	0.19425	0.368304
		LRRK216.2	0.263789	0.290491
		LRRK214.2	0.340057	0.387738
		LRRK155.1	0.506061	0.125721
		LRRK214.3	0.391124	0.311825
		LRRK87.2	0.179152	0.186597
		LRRK81.1	0.0667515	2.82081
		LRRK39.1	0.182722	2.71159
		LRRK68.1	0.138821	0.562426
		LRRK130.1	0.031205	0.40947
		LRRK233	0	0.202458
		LRRK204	0	0.00557166
		LRRK11.1	0	2.58423
		LRRK127.1	1.52766	0.249833
		LRRK69.2	0.469606	3.51275
		LRRK194.1	0.00998468	1.743
		LRRK68.2	0.14399	0.563314
		LRRK51.1	0.139729	0.106084
		LRRK216.3	0.215715	0.336861
		LRRK51.2	0.25696	0.200312
		LRRK214.4	0.419263	0.236191
		LRRK127.2	1.52707	0.249454
		LRRK39.2	0.116149	2.74342
		LRRK193.1	0.0796238	9.25787
		LRRK194.2	0.0146269	1.75507
		LRRK39.3	0.189964	2.73251
		LRRK130.2	0.0537002	0.397978
		LRRK84	0.338218	0.35688
		LRRK68.3	0.145666	0.567185
		LRRK158	8.81897	5.09237
		LRRK155.2	0.552306	0.0783027
		LRRK81.2	0.058556	2.78721
		LRRK57.2	0.267275	1.98524
		LRRK216.4	0.2516	0.337021
		LRRK214.5	0.419255	0.319281
		LRRK29.3	0.288034	0.295888
		LRRK164	0.23334	0.380557
		LRRK11.2	0	2.63628
		LRRK127.3	1.49734	0.261233
		LRRK69.3	0.473041	3.564
		LRRK193.2	0.0972629	9.16127
		LRRK194.3	0.0152564	1.79568
		LRRK219.4	0	0.0071316
		LRRK111.2	0.00635041	4.63925
