# Supplementary material for: Genomic Dissection and Expression Profiling Revealed Functional Divergence in Triticum aestivum Leucine Rich Repeat Receptor Like Kinases (TaLRRKs)
Source: Front Plant Sci. 2016 Sep 22;7:1374. doi: 10.3389/fpls.2016.01374 (PMC5031697; doi:10.3389/fpls.2016.01374)
Supplement: File S12 — Expression analysis of LRR receptor like kinases under heat or drought stress. The genes with 2 fold up or down regulation are shown in pink and green color cells respectively. [file DataSheet12.XLS]

## Sheet: Sheet1
		File S12: Fold expression change of TaLRRK genes under heat, drought and combination stress. Only ≥2 fold affected genes are listed. The up or down regulation are shown in pink and green colour cells respectively.
			FOLD CHANGE
		Proposed name	DS_1h	DS_6h	HS_1h	HS_6h	HD_1h	HD_6h
		LRRK27.1	0.745459	0.507063	0.0513724	0.0718144	0.0156379	0.0613591
		LRRK105.1	0.872173	0.461509	0.205328	0.675794	0.178369	0.945263
		LRRK65	0.78685	0.694522	0.288392	0.388378	0.207697	0.363809
		LRRK131.1	0.857072	0.477673	0.0304226	0.543601	0.0193555	0.276489
		LRRK128.1	2.76038	0.536737	0.253809	0.741701	0.361071	0.671553
		LRRK217.1	1.19714	0.847506	0.229538	0.758766	0.315609	0.926631
		LRRK145.1	3.70595	0.716155	1.0671	1.49437	1.98604	1.0487
		LRRK25	0.679353	0.0741317	0.107095	0.311036	0.148408	0.438709
		LRRK26	1.38602	0.20362	0.301937	0.737926	0.282823	0.58132
		LRRK19	0.911715	0	0.0832698	0.154057	0.0965793	0.121936
		LRRK74	2.50862	8.19881	0.129463	0.243468	0.0665764	1.45094
		LRRK53.1	0.766952	0.0911133	0.112859	0.240197	0.139396	0.194922
		LRRK53.2	0.831622	0.139086	0.149077	0.305175	0.193027	0.223118
		LRRK53.3	0.722603	0.111385	0.15765	0.293656	0.19091	0.299106
		LRRK23.1	0.826279	0.110899	0.106161	0.216388	0.122455	0.172773
		LRRK53.4	0.78221	0.105421	0.147625	0.314058	0.210837	0.335018
		LRRK119.1	2.14165	0.273627	0.451937	1.28159	0.333621	0.889683
		LRRK23.2	0.844457	0.129254	0.150694	0.285821	0.199607	0.243383
		LRRK105.2	0.863042	0.41102	0.153011	0.585112	0.181206	0.841411
		LRRK73.4	2.66597	3.09477	0	0	0	0
		LRRK131.2	0.851464	0.483567	0.0311511	0.508345	0.020271	0.244171
		LRRK141.1	3.74234	0.089356	0	0	0.105183	0
		LRRK128.2	2.72802	0.535788	0.242693	0.73531	0.333096	0.643956
		LRRK217.2	1.59615	0.856911	0.272046	0.747321	0.386354	0.892754
		LRRK23.3	0.880744	0.0959882	0.124067	0.253909	0.136764	0.215019
		LRRK53.5	0.920595	0.112652	0.128477	0.253694	0.182871	0.223773
		LRRK23.4	0.859524	0.12274	0.152627	0.284393	0.194632	0.259353
		LRRK53.6	0.768375	0.103289	0.129648	0.246128	0.149853	0.224753
		LRRK53.7	0.800173	0.100637	0.137951	0.257089	0.154772	0.221102
		LRRK53.8	0.791517	0.137626	0.138797	0.306031	0.188883	0.277605
		LRRK53.9	0.786459	0.108322	0.161885	0.311206	0.198789	0.264015
		LRRK23.5	0.810309	0.105653	0.1265	0.255696	0.166363	0.245159
		LRRK53.10	0.925134	0.0583572	0.0689607	0.148304	0.0896232	0.117454
		LRRK53.11	0.699503	0.114357	0.147178	0.291973	0.174733	0.221778
		LRRK212.1	2.5864	1.41742	1.3105	1.90469	1.27764	2.88703
		LRRK217.3	1.23501	0.87325	0.260015	0.742327	0.349318	0.985794
		LRRK119.2	2.1452	0.257742	0.454972	1.29592	0.340054	0.921104
		LRRK105.3	0.862438	0.411501	0.192135	0.640196	0.176507	0.871254
		LRRK105.4	0.791387	0.276461	0.176004	0.404554	0.100219	0.617121
		LRRK145.2	3.65693	0.705021	1.04758	1.50694	1.95546	1.06811
		LRRK44	4.2595	1.08298	1.59507	2.03184	2.28723	0.676915
		LRRK128.3	2.7419	0.535702	0.247751	0.734284	0.346673	0.653679
		LRRK23.6	0.845286	0.118811	0.147816	0.264345	0.184006	0.235005
		LRRK131.3	0.885503	0.491497	0.0314998	0.581439	0.0210776	0.293212
		LRRK23.7	0.792693	0.0950019	0.122913	0.238366	0.142196	0.222081
		LRRK150.2	0.976075	3.43814	0.563822	0.853249	0.60841	0.788439
		LRRK23.8	0.796461	0.112795	0.153581	0.291715	0.173875	0.255132
		LRRK53.12	0.820157	0.1041	0.140071	0.277319	0.176245	0.215215
		LRRK23.9	0.600097	0.101141	0.139288	0.253329	0.188617	0.250775
		LRRK185.1	0.637667	0.957334	0.162404	1.37264	0.164977	0.707862
		LRRK218.1	1.22038	0.976898	0.330305	0.683308	0.435168	0.893014
		LRRK153.1	2.28181	0.172937	0.039978	0.10297	0.0258438	0.0688509
		LRRK141.2	3.12853	0.212306	0.0114496	0.00727428	0.173929	0.0106319
		LRRK108.1	2.11991	0.668334	0.333802	1.87186	0.502947	1.318
		LRRK106.1	1.95132	0.371318	0.209932	0.590172	0.271284	0.616861
		LRRK79.1	1.16717	0.580626	0.348135	0.325172	0.0993159	0.325947
		LRRK126.1	0.972822	0.337217	0.277327	0.334715	0.195073	0.294516
		LRRK45.1	1.09917	0.293171	0.070896	0.310598	0.081502	0.43598
		LRRK122	0.681104	0.36071	0.237853	1.17778	0.134375	0.890831
		LRRK1	0.635193	0.722627	0.414636	1.79182	0.154383	0.596469
		LRRK75.1	3.98254	0.713327	0.478458	1.08482	0.568969	0.634263
		LRRK75.2	3.98254	0.713327	0.478458	1.08482	0.568969	0.634263
		LRRK124.1	1.29482	0.707756	0.392165	0.754516	0.33159	0.762058
		LRRK112.1	1.86404	0.576564	0.720007	0.69978	0.591425	0.446019
		LRRK166	2.79775	1.75797	2.53502	6.99131	0.965495	1.74387
		LRRK113.1	1.03403	0.865304	30.1125	0.571806	15.4551	1.22469
		LRRK175.1	1.48917	1.98562	0.315966	1.91335	0.366555	3.63949
		LRRK134.1	1.14347	0.596699	0.690535	4.60641	1.11626	4.83644
		LRRK21.1	0.870756	0.448284	0.309994	1.34026	0.400674	1.85685
		LRRK221.1	1.19523	0.443074	0.114084	2.05193	0.107695	1.39697
		LRRK116.1	1.18688	1.16374	0.249294	1.87936	0.302428	1.5034
		LRRK100.1	1.28346	0.479526	0.475729	3.02863	0.294658	3.08488
		LRRK37.1	1.22023	0.586378	0.184915	1.95135	0.163086	1.43099
		LRRK184.1	0.726632	0.427502	0.392781	0.839544	0.269523	1.04307
		LRRK142.1	0.982906	0.299779	0.288498	0.164095	0.165649	0.177469
		LRRK52.1	1.77725	0.537292	0.0669029	0.202867	0.0737197	0.216525
		LRRK96.1	1.97744	0.454432	0.0995903	0.630068	0.118674	0.802519
		LRRK96.2	1.97744	0.454432	0.0995903	0.630068	0.118674	0.802519
		LRRK6.1	1.28436	0.473534	0.129139	1.91998	0.145803	1.4965
		LRRK96.3	2.1476	0.497476	0.0904129	0.677179	0.136163	0.927284
		LRRK178.1	2.15159	2.34626	10.4893	16.6305	7.53087	3.6921
		LRRK3.1	0.908912	0.590263	0.347138	0.660413	0.319667	1.07543
		LRRK97.1	7.11763	0.341618	1.07252	0.521712	0.511702	0.473264
		LRRK135.1	1.65567	16.942	0.325739	0.77282	0.367583	1.92507
		LRRK208.1	0.629046	0.702693	0.34936	1.04962	0.22151	0.747426
		LRRK171.1	1.02862	0.762518	0.414723	0.834734	0.709815	0.929787
		LRRK134.2	1.14145	0.588213	0.680715	4.56913	1.10039	4.74762
		LRRK112.2	1.6845	0.817499	0.700711	0.847058	0.509371	0.600167
		LRRK185.2	0.636305	0.947714	0.158025	1.34474	0.160908	0.704226
		LRRK216.1	1.04671	0.436958	0.22972	1.90795	0.289663	0.800379
		LRRK75.3	3.98195	0.708811	0.472933	1.08935	0.567417	0.632435
		LRRK126.2	1.05597	0.351452	0.313609	0.46352	0.27895	0.458517
		LRRK112.3	1.89329	0.497525	0.680725	0.637367	0.5639	0.389343
		LRRK113.2	1.38137	1.01006	22.8542	0.494011	10.7474	0.8507
		LRRK153.2	2.28696	0.182053	0.0431029	0.0874095	0.0213376	0.0675822
		LRRK157	1.84441	1.49877	0.846308	5.71112	1.58962	2.33778
		LRRK154	0.684502	0.0996308	0.132455	0.581869	0.0967708	0.802401
		LRRK220	1.97242	0.338831	0.23237	0.621776	0.0907192	0.102949
		LRRK106.2	1.88458	0.374851	0.197524	0.591919	0.242742	0.595311
		LRRK16	3.50918	9.82158	0.133468	0.261839	0	0.476527
		LRRK175.2	1.50462	1.96327	0.317217	1.9197	0.364739	3.60897
		LRRK45.2	0.934992	0.994389	0.171741	0.946387	0.276078	1.24702
		LRRK79.2	1.14369	0.552135	0.31243	0.318629	0.0973175	0.319388
		LRRK60	0.687268	0.363735	0.24104	1.21508	0.136434	0.909703
		LRRK63	1.12442	0.590271	0.532435	1.19768	0.535602	0.478395
		LRRK218.2	1.22161	0.988305	0.327943	0.691786	0.431604	0.888902
		LRRK36	0.505172	0.0116739	0.0982878	0.139284	0.078127	0.223884
		LRRK6.2	1.27094	0.45286	0.120307	1.97516	0.138517	1.31374
		LRRK221.2	1.26686	0.488983	0.131677	1.99769	0.133134	1.56043
		LRRK6.3	1.2739	0.464533	0.153669	2.28411	0.198436	1.81032
		LRRK96.4	1.9422	0.459927	0.102462	0.737419	0.131063	0.922413
		LRRK52.2	1.58878	0.405889	0.0755158	0.164721	0.0488896	0.161342
		LRRK98	1.87735	0.485925	0.119596	0.683834	0.123815	0.837462
		LRRK219.1	2.37023	0	0	1.06018	0	1.44063
		LRRK219.2	2.37023	0	0	1.06018	0	1.44063
		LRRK80.2	1.66722	0.808473	0.535789	1.43593	0.458126	0.721818
		LRRK182	2.05204	0.444317	0.0947063	0.628748	0.110972	0.801771
		LRRK52.3	1.57136	0.318782	0.0983715	0.227517	0.0444759	0.188821
		LRRK116.2	1.18451	1.18029	0.243379	1.8616	0.305586	1.46631
		LRRK184.2	0.704665	0.423617	0.370462	0.796237	0.27647	0.98318
		LRRK54.1	1.65588	0.274556	0.0611551	0.449152	0.0296761	0.612957
		LRRK52.4	1.68162	0.336531	0.0481263	0.266133	0.0697926	0.139434
		LRRK52.5	1.57876	0.311574	0.0215583	0.257803	0.0916399	0.141229
		LRRK97.2	7.29227	0.354979	1.05276	0.541439	0.527174	0.449079
		LRRK96.5	1.90849	0.428388	0.0915663	0.645998	0.114086	0.870686
		LRRK135.2	1.70852	17.8666	0.329702	0.821387	0.361613	2.00057
		LRRK100.2	1.28771	0.481311	0.474384	3.01034	0.28999	3.09565
		LRRK178.2	2.39932	2.60647	12.8593	18.1207	8.62716	4.27525
		LRRK142.2	1.21818	0.680496	0.591955	0.528025	0.337178	0.358071
		LRRK52.6	1.3985	0.210366	0.0534923	0.298815	0.115649	0.23609
		LRRK189	7.22822	0	1.15004	2.97732	0	2.69715
		LRRK96.6	2.15811	0.539747	0.0809682	0.573898	0.119361	0.762894
		LRRK133	0.889532	0.566775	0.338913	0.655675	0.330248	1.14062
		LRRK112.4	1.74326	0.776927	0.67294	0.796438	0.498385	0.537727
		LRRK106.3	2.14852	0.468187	0.22372	0.618991	0.245208	0.62529
		LRRK75.4	3.98084	0.717368	0.471055	1.08997	0.566717	0.637637
		LRRK171.2	1.0331	0.729726	0.366255	0.763261	0.6255	0.88354
		LRRK112.5	1.87875	0.526487	0.696272	0.661098	0.58669	0.422917
		LRRK153.3	2.3408	0.160477	0.0372539	0.0959766	0.02339	0.0823937
		LRRK79.3	1.16613	0.564239	0.343382	0.320732	0.0979599	0.331432
		LRRK134.3	1.14659	0.613844	0.710377	4.64234	1.16861	4.89267
		LRRK124.2	1.23935	0.679678	0.391043	0.731009	0.332173	0.756209
		LRRK45.3	0.915725	0.860053	0.200764	0.895023	0.239337	1.25609
		LRRK208.2	0.58797	0.659229	0.365473	0.978779	0.193188	0.729537
		LRRK92	0.62868	0.796413	0.383948	1.84096	0.17297	0.576361
		LRRK141.3	3.18048	0.215708	0.0113582	0.00893455	0.172539	0.0105469
		LRRK108.2	2.11505	0.665731	0.329253	1.86686	0.499656	1.31171
		LRRK54.2	1.60415	0.256221	0.0494425	0.528743	0.0322555	0.678925
		LRRK221.3	1.28289	0.47337	0.132968	2.18726	0.160209	1.72437
		LRRK58	1.9713	0.461589	0.0892579	0.523157	0.100139	0.673359
		LRRK21.2	0.873459	0.447866	0.319552	1.37572	0.407077	1.89802
		LRRK54.3	1.57381	0.298302	0.0492953	0.427154	0.0334645	0.589673
		LRRK97.3	7.11888	0.350482	1.05488	0.525198	0.487561	0.456707
		LRRK184.3	0.699661	0.415412	0.370463	0.79378	0.275374	0.963359
		LRRK221.4	1.28218	0.520412	0.147502	1.86069	0.145493	1.4917
		LRRK221.5	1.24791	0.44725	0.113766	2.28638	0.138386	1.57896
		LRRK207	2.37023	0	0	1.06018	0	1.44063
		LRRK52.7	1.3547	0.272582	0.0634104	0.219282	0.0563092	0.128517
		LRRK103.1	1.13799	0.938757	0.141104	0.652686	0.0851247	0.562114
		LRRK135.3	1.7444	18.8112	0.269956	0.870964	0.2809	2.12411
		LRRK221.6	1.306	0.487479	0.144517	2.225	0.157587	1.67659
		LRRK37.2	1.23045	0.504561	0.150674	1.91496	0.151457	1.43376
		LRRK187	2.26688	1.84156	0.292163	0.431529	0.167775	1.0585
		LRRK90.1	1.17782	0.399743	0.667929	1.53933	0.452305	1.11978
		LRRK12.1	1.21909	0.335296	0.169669	0.326649	0.125877	0.374805
		LRRK103.2	1.05258	0.95036	0.132196	0.721128	0.0850224	0.653479
		LRRK20.1	1.97244	0.440278	0.702556	1.05351	0.845515	1.00633
		LRRK9.1	1.36002	1.71785	0.509499	0.648459	0.407497	1.741
		LRRK12.2	1.19901	0.626449	0.170286	0.289787	0.120651	0.411594
		LRRK169.1	1.70575	3.6947	0.230733	0.539785	0.0651917	0.843958
		LRRK215.1	0.914199	0.51215	0.531985	1.42097	0.370252	1.57391
		LRRK129.1	1.40114	0.221184	0.234414	0.530182	0.153012	0.390615
		LRRK12.3	1.15678	0.48005	0.158782	0.346015	0.111138	0.497843
		LRRK13	1.82842	0.188398	0.187095	0.483944	0.342398	0.602801
		LRRK14.1	0.931622	0.969198	0.367394	1.3578	0.276274	1.76651
		LRRK156	1.17467	0.45644	0.219094	1.72343	0.312778	0.69335
		LRRK196	3.42432	0.317917	0.180378	0.248759	0.0716549	0.699718
		LRRK89.1	1.10463	0.29029	0.0584955	0.323209	0.064033	0.291809
		LRRK120.1	0.942934	1.52701	0.405681	3.82125	0.379577	3.57946
		LRRK29.1	0.919233	0.143182	0.0852913	0.185896	0.0563131	0.104475
		LRRK50	2.2421	0.939618	0.124118	0.532892	0.116798	0.353388
		LRRK195	2.9382	6.99767	0.531279	0.300268	0.7296	1.12271
		LRRK117	1.07326	0.510761	0.44616	0.81494	0.600079	0.585472
		LRRK12.4	1.25673	0.282297	0.12542	0.213819	0.0870843	0.260201
		LRRK200	1.20303	0.440771	0.171104	0.621672	0.107856	0.277325
		LRRK89.2	0.655532	0.270786	0.0869777	0.648853	0.0829865	0.404713
		LRRK20.2	1.88482	0.45983	0.689808	1.01826	0.813133	0.902649
		LRRK20.3	2.13191	0.344918	0.492295	1.15951	0.652041	1.01051
		LRRK107	1.04532	0.559283	0.179388	0.333483	0.0995851	0.415987
		LRRK90.2	1.17752	0.400115	0.655338	1.57014	0.424124	1.11756
		LRRK210.1	0.884995	0.435131	0.230713	2.05952	0.280202	0.974504
		LRRK12.5	1.26152	0.353818	0.136578	0.2936	0.100023	0.352212
		LRRK4	0.951026	1.23859	0.38376	1.02014	0.254216	0.900065
		LRRK115.1	0.929195	0.922624	0.191024	0.525191	0.24922	0.658136
		LRRK120.2	0.963476	1.79245	0.390674	4.03481	0.349733	3.68385
		LRRK215.2	0.880678	0.502646	0.52138	1.46339	0.34331	1.52513
		LRRK14.2	0.979694	1.00021	0.380155	1.4688	0.275664	1.84829
		LRRK12.6	1.2548	0.458865	0.243346	0.496051	0.173616	0.541551
		LRRK9.2	1.3394	1.68783	0.467799	0.614666	0.409794	1.76567
		LRRK201.1	1.13229	1.26604	0.228024	0.692757	0.351188	0.319264
		LRRK147	1.49795	2.94294	0.232905	0.504223	0.113196	0.906808
		LRRK77	1.28663	0.179786	0.192035	0.112157	0.136255	0.139342
		LRRK12.7	1.1098	0.481599	0.144382	0.306299	0.103775	0.477571
		LRRK103.3	1.14014	0.875824	0.150466	0.671837	0.0961374	0.617643
		LRRK212.2	1.56074	1.40217	0.445824	0.990092	0.319654	2.18759
		LRRK129.2	1.40322	0.22283	0.237882	0.528004	0.154747	0.39125
		LRRK12.8	1.1874	0.336625	0.157837	0.337767	0.101388	0.505757
		LRRK169.2	1.70057	3.35271	0.25828	0.544436	0.0915974	0.881275
		LRRK53.13	0.819551	0.107752	0.11334	0.250568	0.156391	0.191538
		LRRK12.9	1.20015	0.400888	0.163005	0.38835	0.121071	0.424899
		LRRK20.4	1.99577	0.323316	0.454313	1.08972	0.590019	0.952185
		LRRK201.2	1.0382	1.22215	0.200345	0.561182	0.264671	0.201573
		LRRK8	0.61827	0.353458	0.0274198	0.995305	0.00800487	0.294645
		LRRK90.3	1.17949	0.414374	0.661564	1.57833	0.437117	1.12181
		LRRK104	1.48319	0.449015	0.168136	0.562956	0.151395	0.354982
		LRRK115.2	0.952975	0.913557	0.151107	0.397865	0.186626	0.518964
		LRRK38.1	1.41937	0.769424	0.289819	1.57266	0.438492	1.44152
		LRRK29.2	0.908336	0.142141	0.0874459	0.184952	0.0622783	0.10969
		LRRK210.2	1.01599	0.459742	0.216636	2.01015	0.286102	0.736214
		LRRK106.4	3.08461	0.359396	0.154348	0.198147	0.0606423	0.569612
		LRRK106.5	1.78233	0.474683	0.109646	0.314361	0.0306309	0.339943
		LRRK172.1	2.47131	0.434332	0.0858164	0.232576	0.0637566	0.345755
		LRRK172.2	2.2164	0.936813	0.105246	1.00838	0.0495069	0.546674
		LRRK120.3	0.944694	1.5925	0.367974	3.53078	0.328784	3.32119
		LRRK138.1	2.55955	2.60716	0.225805	1.01413	0.300525	0.733639
		LRRK88.1	1.14003	1.29423	0.98933	2.54568	1.06315	2.25169
		LRRK86.1	1.27504	1.11501	0.873316	3.9485	0.0906072	0.712385
		LRRK69.1	1.01878	0.579872	0.394785	0.453379	0.449278	0.611714
		LRRK111.1	1.1756	1.1891	0.58223	0.855802	0.555207	2.25786
		LRRK170.1	1.5846	0.432349	0.129462	1.02524	0.0715903	0.622906
		LRRK102.1	1.72071	2.23512	0.736918	0.715977	1.08204	2.05836
		LRRK219.3	0	0	1.22854	4.53053	2.96782	2.22538
		LRRK149	0.916953	0.396066	0.365379	0.537335	0.313774	0.297749
		LRRK151	0.875095	0.238576	0.0584846	0.911674	0.334516	1.3939
		LRRK57.1	0.735804	0.238375	0.10049	0.464352	0.0996239	0.821291
		LRRK76	0.978367	0.183072	0.0277209	0.344737	0.0425919	0.482669
		LRRK167	1.60713	0.848328	0.193024	0.325842	0.206398	0.672217
		LRRK55.1	8.93384	0.652087	0.853935	3.13418	0.983883	1.18315
		LRRK176.1	1.22604	0.550689	0.332279	0.715192	0.262097	1.50485
		LRRK161	1.58822	0.856253	0.455522	1.36183	0.420497	0.777762
		LRRK132	1.12336	1.07123	0.593027	1.00061	0.131345	0.71261
		LRRK56.1	1.49048	0.282543	0.242598	0.784891	0.131928	0.629309
		LRRK192.1	0.83098	0.717871	0.309491	0.832852	0.364536	1.2312
		LRRK160.1	2.43788	0.810577	0.549758	2.48924	0.496614	0.66433
		LRRK140.1	1.57351	0.626661	0	0.554524	0.105183	0.337839
		LRRK94.1	1.46361	2.39613	0.695072	2.40223	0.81347	2.9845
		LRRK192.2	0.822865	0.706608	0.304873	0.8127	0.357761	1.20847
		LRRK214.1	1.46722	0.265708	0.251684	0.497227	0.414782	0.636248
		LRRK94.2	1.47119	2.30934	0.663063	2.47648	0.766672	2.93808
		LRRK209	1.07287	0.220875	0.107115	0.25701	0.123712	0.367407
		LRRK163.1	4.78113	0.682406	0	0	0	0
		LRRK176.2	1.22387	0.528549	0.318222	0.68763	0.262426	1.5015
		LRRK139.1	2.66016	1.49767	1.30373	2.47883	3.80518	2.28875
		LRRK3.2	0.969195	0.998532	1.12812	2.42322	1.09528	2.57068
		LRRK52.8	1.57136	0.318782	0.0983715	0.227517	0.0444759	0.188821
		LRRK146.1	2.36813	0.637509	0.194092	1.2953	0.11937	0.345658
		LRRK55.2	8.92572	0.699028	0.785388	2.80652	0.868841	1.17254
		LRRK179	2.88004	2.16246	0.254969	0.908887	0.238182	1.27502
		LRRK102.2	1.68751	2.308	0.731408	0.756584	1.12312	2.2033
		LRRK138.2	2.66932	2.59459	0.228191	1.04062	0.254369	0.751424
		LRRK78.1	0.852502	0.765327	0.364496	0.421151	0.104943	0.907351
		LRRK170.2	1.41556	0.452997	0.140278	1.26326	0.0829092	0.6594
		LRRK202.1	0.851749	0.213418	0.188647	0.556418	0.287872	0.655249
		LRRK202.2	1.49566	0.275056	0.205093	0.469584	0.259273	0.516203
		LRRK163.2	5.30701	0.64441	0.0192374	0	0	0
		LRRK56.2	1.46979	0.278783	0.24328	0.751358	0.132592	0.61738
		LRRK176.3	1.20571	0.563236	0.310673	0.699681	0.271166	1.47443
		LRRK7	1.45439	0.667062	0.364271	0.329378	0.320347	0.374347
		LRRK140.2	1.32223	0.766263	0	0.589944	0.081336	0.275349
		LRRK94.3	1.4704	2.56846	0.694536	2.38272	0.815601	3.11346
		LRRK78.2	0.770753	0.6892	0.328512	0.330233	0.0461808	0.898589
		LRRK170.3	1.65297	0.438169	0.122871	0.837337	0.0619202	0.610523
		LRRK106.6	2.39691	0.412453	0.124176	0.360906	0.0454837	0.479205
		LRRK139.2	2.70606	1.49444	1.32839	2.35734	3.83032	2.25997
		LRRK170.4	1.72932	0.452201	0.123174	0.725305	0.0545533	0.532873
		LRRK160.2	0.470507	0.830328	0.173811	1.79342	0.206466	1.68523
		LRRK83	1.62289	2.31825	0.736452	0.74187	1.0878	2.06907
		LRRK146.2	2.37118	0.667682	0.193739	1.35387	0.145222	0.382967
		LRRK55.3	9.47351	0.735974	0.815381	2.81653	0.914799	1.20093
		LRRK138.3	2.73262	2.91315	0.181034	1.00277	0.275648	0.730598
		LRRK88.2	1.04836	1.08013	0.997281	2.40442	1.04775	2.36804
		LRRK95.1	1.38608	0.357044	0.363637	1.18465	0.400116	1.29253
		LRRK35.1	1.53811	0.19714	0.0791688	0.694359	0.178811	1.06297
		LRRK28.1	2.37482	0.522533	0.138561	0.227245	0.0705479	0.755488
		LRRK202.3	1.07457	0.254215	0.224985	0.741271	0.399876	0.764093
		LRRK66.1	0.942642	1.28119	0.313473	1.47451	0.24309	1.52973
		LRRK198.1	3.47361	2.81343	2.69604	2.86253	3.74683	4.56102
		LRRK35.2	1.09869	0.181754	0.0519432	0.335364	0.0775816	0.430087
		LRRK228	1.55913	0.271218	0.049567	0.0333907	0.139435	0.0453729
		LRRK159.1	2.17611	0.547482	0.413879	0.803282	0.200702	1.33577
		LRRK62.1	1.39678	0.209328	0.383932	0.984531	0.344709	0.603047
		LRRK206	1.22032	0.196507	0.109097	0.431036	0.190427	0.442237
		LRRK121.1	1.51933	0.506418	0.215586	1.00874	0.211762	0.866932
		LRRK123.1	0.609266	0.254717	0.665151	0.108174	0.926211	0.399823
		LRRK168	21.5811	1.44859	1.02978	1.88054	0.845887	1.77936
		LRRK173	1.09243	1.08922	0.512824	0.287855	0.319934	0.300089
		LRRK86.2	1.25529	0.937287	0.907733	3.89613	0.233022	0.762362
		LRRK85	0.797125	0.227989	0.153222	0.848007	0.09511	0.807678
		LRRK152	0.583275	0.484922	0.371581	2.62381	0.422326	1.11485
		LRRK181	1.90776	1.1808	0.21864	0.233683	0.124639	0.992477
		LRRK10.1	1.3378	0.883227	0.220083	0.97109	0.101842	0.710311
		LRRK125.1	1.1967	1.35762	0.324304	0.552831	0.542216	0.659964
		LRRK162	9.29014	0.312349	0.294168	0.368033	0.344591	0.218387
		LRRK159.2	1.48765	0.70517	2.99258	3.31528	0.92264	2.91279
		LRRK31.1	3.26414	1.51736	0.0664216	0.25482	0.0562582	0.182828
		LRRK28.2	2.4174	0.499686	0.148297	0.29837	0.0711387	0.870466
		LRRK35.3	1.33877	0.225423	0.0794668	0.393343	0.191673	0.540285
		LRRK177	1.24973	0.403672	0.274153	0.662103	0.188053	0.670135
		LRRK42.1	1.33472	0.283618	0.178245	0.419173	0.315314	0.575103
		LRRK35.4	1.12776	0.209688	0.0833965	0.43897	0.167402	0.607862
		LRRK66.2	0.942125	1.28093	0.316761	1.4786	0.244069	1.52631
		LRRK82	1.13115	0.83693	0.838139	3.67387	0.495807	1.36625
		LRRK121.2	1.56958	0.518386	0.245404	1.12247	0.2231	0.923612
		LRRK62.2	1.3964	0.209273	0.382249	0.984057	0.345061	0.604336
		LRRK188	1.19305	1.09626	0.177447	0.96531	0.117978	0.870198
		LRRK165.1	1.4294	1.08912	0.214883	0.46412	0.21791	0.865184
		LRRK183.1	0.92814	0.675241	0.594606	1.01564	0.45655	1.80882
		LRRK118	1.00996	1.18719	0.315922	3.17118	0.196761	0.985737
		LRRK123.2	0.553012	0.259649	0.636021	0.169575	1.08168	0.488406
		LRRK191.1	1.18224	0.498104	0.279455	1.85192	0.376099	0.816185
		LRRK121.3	1.55627	0.50926	0.231221	1.0514	0.212996	0.883762
		LRRK125.2	1.2208	1.37411	0.295354	0.539588	0.5197	0.626596
		LRRK198.2	2.21062	1.57333	2.01391	1.63968	2.77385	3.04014
		LRRK28.3	2.49759	0.517437	0.143718	0.267264	0.0711287	0.849797
		LRRK10.2	1.18164	0.931639	0.265068	0.827084	0.0869571	0.515965
		LRRK198.3	3.24347	2.49143	2.50291	2.50581	3.00294	3.42737
		LRRK191.2	1.09454	0.564663	0.313647	1.54638	0.329362	0.768681
		LRRK46	1.07493	0.270746	0.0623768	0.324143	0.0371591	0.348365
		LRRK42.2	1.31381	0.292498	0.165789	0.503516	0.31306	0.63293
		LRRK114	2.03262	0.621073	0.235231	1.57854	0.522043	1.29892
		LRRK35.5	1.08265	0.227013	0.09438	0.908735	0.216633	1.22879
		LRRK95.2	2.3266	0.412926	0.084542	1.25283	0.358106	1.43785
		LRRK62.3	1.39556	0.212079	0.378133	0.989229	0.3428	0.594115
		LRRK31.2	4.50904	2.19588	0.0215001	0.220369	0.0163687	0.126346
		LRRK66.3	0.937765	1.27502	0.315272	1.47592	0.242515	1.51552
		LRRK35.6	1.68619	0.214326	0.132029	0.645489	0.163414	0.725784
		LRRK159.3	1.76718	1.02283	2.99258	3.46464	1.10352	3.09933
		LRRK35.7	1.10608	0.188851	0.0561306	0.394332	0.115146	0.506033
		LRRK165.2	1.43011	1.08528	0.215607	0.462353	0.217351	0.870197
		LRRK183.2	1.01432	0.696655	0.598041	1.06313	0.435568	2.02822
		LRRK123.3	0.719237	0.38391	0.596673	0.912873	0.965418	1.15951
		LRRK32.1	1.04313	0.568584	0.102755	1.01983	0.188142	0.6855
		LRRK32.2	0.962792	0.521141	0.111909	1.01903	0.141762	0.578604
		LRRK93.1	1.31167	1.14341	0.308381	0.663816	0.430627	1.40612
		LRRK110.1	1.06091	0.790079	0.279856	1.11036	0.220647	0.742979
		LRRK30	0.783007	0.339372	0.179083	0.501622	0.0740393	0.174436
		LRRK136.1	1.00791	2.25247	0.560361	1.43103	0.670511	1.30486
		LRRK27.2	1.04928	0.61764	0.125878	0.840609	0.153919	0.567112
		LRRK34	1.92536	0.967828	0.163978	0.638473	0.333889	0.666103
		LRRK211.1	1.31216	0.311557	0.30345	1.56983	0.451435	1.19241
		LRRK174.1	0.9572	0.733961	0.456225	1.47619	0.469264	1.51579
		LRRK70.1	1.54774	0.445848	0.50382	0.947305	0.382637	0.927535
		LRRK22.1	1.14981	0.567705	0.438745	1.67706	0.326097	0.9514
		LRRK49.1	1.16701	0.374347	0.321907	1.12782	0.239584	0.810679
		LRRK191.3	0.900978	0.511227	0.179491	2.06851	0.159662	0.963458
		LRRK32.3	1.19964	1.03221	0.254069	1.61725	0.423771	1.26802
		LRRK12.10	1.13957	0.685821	0.256076	0.455869	0.151634	0.557593
		LRRK40.1	0.846908	1.00867	0.628351	2.10386	0.373698	1.3192
		LRRK186.1	1.06267	0.745235	0.583342	1.24801	0.135819	0.573185
		LRRK49.2	1.21166	0.388335	0.594661	1.1325	0.403627	0.869671
		LRRK191.4	1.14436	0.528105	0.249998	1.8161	0.327605	0.850721
		LRRK12.11	1.15196	0.382529	0.188969	0.251336	0.126704	0.390906
		LRRK70.2	1.16833	0.404348	0.253161	1.279	0.228434	1.06533
		LRRK109.1	1.61703	0.861383	0.237402	0.798099	0.158417	0.614693
		LRRK70.3	1.06713	0.302923	0.190094	1.28269	0.153732	0.978703
		LRRK70.4	1.1026	0.327374	0.979207	1.25218	0.508136	0.963611
		LRRK24	1.48201	0.332834	0.431726	1.17801	0.277228	0.933217
		LRRK70.5	1.18276	0.305562	0.432508	1.05219	0.295456	0.712105
		LRRK2	1.17979	0.681088	0.220756	0.980772	0.144464	0.684002
		LRRK144	0.674921	0.364767	1.05457	0.945752	1.6697	1.68384
		LRRK12.12	1.13846	0.614959	0.196928	0.331368	0.15591	0.463254
		LRRK41.1	1.15034	0.364188	0.307708	0.986148	0.336229	1.1969
		LRRK93.2	1.31622	1.02103	0.322011	0.648616	0.389173	1.48554
		LRRK110.2	1.06149	0.789644	0.279595	1.10844	0.220493	0.742891
		LRRK32.4	1.06718	0.470348	0.115737	0.879473	0.139861	0.586227
		LRRK136.2	0.803136	0.440661	0.595983	0.886357	0.693187	1.09565
		LRRK211.2	1.29811	0.30418	0.305389	1.73444	0.506181	1.31261
		LRRK52.9	1.42091	0.354153	0.110496	0.23829	0.0283812	0.240982
		LRRK229	0.949316	0.42716	0.819029	0	0.494636	1.23274
		LRRK32.5	1.15768	1.03256	0.237107	1.52725	0.38429	1.16837
		LRRK32.6	1.15768	1.03256	0.237107	1.52725	0.38429	1.16837
		LRRK70.6	1.13283	0.368026	0.267104	1.11694	0.233871	0.887056
		LRRK174.2	0.932902	0.73466	0.441871	1.43112	0.456738	1.4918
		LRRK43	1.12369	0.491358	0.232693	1.85628	0.350778	0.964411
		LRRK186.2	0.95559	0.623467	0.614543	1.30158	0.141522	0.521404
		LRRK12.13	1.13403	0.457754	0.207122	0.284485	0.138259	0.396511
		LRRK230	1.55658	0.599799	0	0	0	0.704449
		LRRK15	1.17437	0.61557	0.212231	1.01704	0.144466	0.706615
		LRRK12.14	1.18305	0.584974	0.247906	0.390455	0.133203	0.513654
		LRRK70.7	1.20846	0.324451	0.16625	1.13036	0.169231	0.904765
		LRRK70.8	1.12181	0.395237	0.328909	1.30482	0.270353	1.07008
		LRRK12.15	1.0973	0.657937	0.252741	0.368468	0.172429	0.50432
		LRRK49.3	1.18507	0.369347	0.223558	1.19306	0.205009	0.940578
		LRRK191.5	1.04764	0.477483	0.272802	1.73636	0.318027	0.851681
		LRRK197	1.19569	0.557031	0.366168	1.42557	0.278405	0.884205
		LRRK64	1.25997	0.402274	0.292656	1.08243	0.241398	0.795335
		LRRK109.2	1.67688	0.98403	0.25431	0.881094	0.175754	0.629956
		LRRK70.9	1.28331	0.386193	0.894043	1.18472	0.54081	1.03627
		LRRK191.6	1.06401	0.422457	0.247055	1.98284	0.323271	0.656741
		LRRK70.10	1.10714	0.324117	0.170329	1.33919	0.147619	0.982104
		LRRK70.11	1.39632	0.34527	0.389972	1.215	0.303057	0.997154
		LRRK70.12	1.3688	0.415155	0.392063	0.994049	0.299504	0.912898
		LRRK180	0.955262	0.0251715	0.0257049	0.0873791	0.00681773	0.133425
		LRRK93.3	1.36145	1.12993	0.283062	0.703853	0.421267	1.4542
		LRRK32.7	1.03808	0.544209	0.125085	0.945319	0.172771	0.665869
		LRRK136.3	0.800975	0.461461	0.57396	0.852697	0.561791	0.9961
		LRRK61	0.627878	0.268672	0.0720673	1.43113	0.0176206	0.518681
		LRRK48	1.13694	0.925486	3.01639	10.6171	2.47738	3.44497
		LRRK33	1.73226	3.64688	0.272225	0.989506	0.151152	1.49203
		LRRK211.3	1.30358	0.301456	0.304685	1.73296	0.512511	1.31512
		LRRK110.3	1.05941	0.791954	0.274324	1.08914	0.220937	0.735618
		LRRK106.7	2.35254	0.433545	0.0859779	0.264561	0.0432881	0.444602
		LRRK49.4	1.21218	0.384813	0.411156	1.07394	0.343782	0.825846
		LRRK70.13	1.12777	0.365159	0.257091	1.10744	0.234356	0.852767
		LRRK213	1.15088	0.474273	0.22647	1.78362	0.337703	0.819276
		LRRK70.14	1.40485	0.428238	0.475766	1.045	0.344988	0.944102
		LRRK22.2	1.11793	0.536993	0.425635	1.66549	0.32133	0.907336
		LRRK49.5	1.1485	0.36282	0.246945	1.20736	0.218232	0.97531
		LRRK231	0.941159	0.713804	0.189255	0.532243	0.194776	0.649451
		LRRK186.3	1.00557	0.687978	0.537792	1.20597	0.139106	0.534599
		LRRK32.8	1.15947	1.01573	0.255505	1.64549	0.430465	1.28791
		LRRK232	1.06031	0.408568	0	0.384211	0	0.479853
		LRRK70.15	1.05162	0.323633	0.198602	1.20125	0.150356	0.897945
		LRRK87.1	0.200799	0.0331807	0.0445238	1.09683	0.0471742	0.426483
		LRRK70.16	1.30486	0.372881	0.827712	1.16497	0.505066	1.00772
		LRRK12.16	1.29738	0.569649	0.219073	0.409076	0.134123	0.492564
		LRRK72.3	0.847193	1.1705	0.710605	2.00854	0.486317	2.00451
		LRRK174.3	0.921491	0.702129	0.411252	1.22052	0.428513	1.34648
		LRRK70.17	1.14719	0.668612	0.21661	1.01674	0.126723	0.69292
		LRRK41.2	1.25242	0.388707	1.05242	1.15334	0.930225	1.21564
		LRRK12.17	1.13481	0.483496	0.192496	0.359498	0.0982985	0.387323
		LRRK70.18	1.21722	0.395895	0.240613	1.34196	0.219709	1.10971
		LRRK70.19	1.35036	0.354054	0.504965	1.28331	0.358264	1.01815
		LRRK40.2	1.02256	0.860223	0.613686	1.99893	0.393734	1.06819
		LRRK70.20	1.16572	0.331181	0.151352	1.0992	0.157067	0.878622
		LRRK191.7	1.16873	0.475569	0.200571	1.95702	0.310016	0.79539
		LRRK216.2	0.79848	0.259934	0.311143	2.22886	0.272587	0.569137
		LRRK214.2	1.18095	0.357275	0.518043	1.41502	0.688772	1.37868
		LRRK155.1	5.22126	0.50541	0.296151	0.190654	0.0832673	0.130066
		LRRK214.3	1.79198	0.297542	0.8375	2.63941	1.9803	2.75623
		LRRK87.2	1.12941	0.314645	0.194651	0.65304	0.228418	0.432221
		LRRK81.1	1.09882	1.43858	0.237826	0.395304	0.33844	0.543287
		LRRK39.1	1.17251	1.03935	0.343267	0.309704	0.316448	0.265627
		LRRK137.1	0.922024	0.194675	0.499256	0.381944	0.580019	0.501688
		LRRK199	0.841565	0.599014	0.184248	0.915591	0.162851	0.842428
		LRRK68.1	1.07333	0.293435	1.91419	2.78255	1.9194	0.782982
		LRRK130.1	1.57543	0.462863	0.0598076	1.83063	0.120042	2.07852
		LRRK233	0.826203	0.331458	0	0.395564	0.125412	0.632856
		LRRK91.1	1.21176	0.304975	0.24089	0.454337	0.490021	1.26639
		LRRK11.1	0.654824	0.476116	0.0373393	0.43738	0.193928	0.385152
		LRRK127.1	0.907257	0.326336	0.180896	0.347042	0.237342	0.259492
		LRRK69.2	1.01131	0.332806	0.392829	0.321983	0.394865	0.47632
		LRRK71	1.40557	0.765984	0.323471	1.11421	0.384272	0.986688
		LRRK194.1	2.56131	1.50768	8.63017	43.784	5.51771	10.6165
		LRRK68.2	1.06286	0.30543	2.05258	2.9846	2.00617	0.832658
		LRRK153.4	1.90055	0.162817	0.0397103	0.121264	0.040574	0.0912958
		LRRK51.1	1.04794	0.243859	0.184617	0.387247	0.210839	0.229822
		LRRK137.2	0.958506	0.20156	0.509683	0.406765	0.596211	0.536615
		LRRK216.3	0.802462	0.278808	0.287819	2.13579	0.259885	0.570927
		LRRK51.2	1.35757	0.39609	0.211674	0.370295	0.199004	0.291567
		LRRK214.4	1.85423	0.298205	0.712484	2.31138	1.75777	2.41169
		LRRK18	0.965558	0.564048	0.191049	0.753692	0.181014	0.997946
		LRRK127.2	0.905773	0.329213	0.178298	0.345993	0.235969	0.256424
		LRRK38.2	1.38832	0.725175	0.312238	1.21856	0.394738	1.15121
		LRRK91.2	1.21659	0.304966	0.235452	0.457453	0.487193	1.27109
		LRRK39.2	1.21502	1.04204	0.289002	0.277544	0.320929	0.266731
		LRRK193.1	0.784174	0.198277	0.449325	0.393387	0.35641	0.491684
		LRRK194.2	2.57906	1.55227	8.77059	44.3584	6.1155	11.556
		LRRK39.3	1.16468	1.03681	0.362045	0.314075	0.318337	0.274951
		LRRK32.9	1.15414	0.73069	0.14633	1.17998	0.22426	0.786279
		LRRK130.2	1.54671	0.498839	0.0526917	1.70134	0.105536	2.08298
		LRRK84	1.24452	0.641447	2.21546	1.84975	3.44907	1.87044
		LRRK153.5	2.31742	0.186525	0.0555316	0.172902	0.0493324	0.187055
		LRRK68.3	1.07678	0.289673	1.98114	2.85725	1.93112	0.781683
		LRRK137.3	0.933227	0.197177	0.502154	0.388501	0.597729	0.525545
		LRRK158	1.29879	2.84751	0.314228	0.763844	0.300038	0.592333
		LRRK155.2	5.25901	0.528149	0.301005	0.206076	0.08033	0.149437
		LRRK81.2	1.10202	1.36778	0.257071	0.323491	0.328693	0.51534
		LRRK57.2	0.856548	0.288317	0.157994	0.663986	0.111283	0.907494
		LRRK216.4	0.791936	0.263519	0.306683	2.16978	0.274809	0.544102
		LRRK214.5	1.86702	0.308457	0.736307	2.37391	1.69521	2.43622
		LRRK153.6	1.90988	0.172322	0.0391396	0.12208	0.038798	0.0950619
		LRRK29.3	0.843562	0.124136	0.104611	0.167853	0.0858693	0.118077
		LRRK164	1.63748	0.348191	1.00602	4.4135	1.79095	2.61552
		LRRK11.2	0.738789	0.476397	0.067276	0.551857	0.219871	0.436294
		LRRK91.3	1.20669	0.301301	0.237972	0.454337	0.489518	1.26046
		LRRK127.3	0.902197	0.322899	0.179175	0.349077	0.234452	0.258389
		LRRK69.3	0.995792	0.340432	0.368868	0.333114	0.398557	0.485047
		LRRK193.2	0.865146	0.203355	0.475573	0.421929	0.377362	0.539282
		LRRK194.3	2.51308	1.3442	8.82683	42.8839	5.76655	10.8791
		LRRK219.4	0	0	2.45709	6.7958	4.42717	5.89139
		LRRK111.2	1.11702	1.17077	0.569421	0.844843	0.564676	2.20945
