# Supplementary material for: Genomic Dissection and Expression Profiling Revealed Functional Divergence in Triticum aestivum Leucine Rich Repeat Receptor Like Kinases (TaLRRKs)
Source: Front Plant Sci. 2016 Sep 22;7:1374. doi: 10.3389/fpls.2016.01374 (PMC5031697; doi:10.3389/fpls.2016.01374)
Supplement: File S13 — Expression analysis of LRR receptor like kinases during salt stress. The genes with 2 fold up or down regulation are shown in pink and green color cells respectively. [file DataSheet13.XLS]

## Sheet: Sheet1
	File S13: Fold expression change of TaLRRK genes under salt stress. Only ≥2 fold affected genes are listed. The up or down regulation are shown in pink and green colour cells respectively.
			Fold change
	Gene name	Salt_6h	Salt_12h	Salt_24h	Salt_48h
	LRRK27.1	0	0.0845196	0.0701538	0
	LRRK105.1	1.14442	3.79308	4.13082	6.03483
	LRRK128.1	1.94565	2.56992	2.19418	2.00857
	LRRK99	1.13684	0.922302	0.0796263	0.0152102
	LRRK217.1	1.06491	0.606281	0.149977	0.0476171
	LRRK205	0.920599	0.630172	0.053647	0.0048635
	LRRK145.1	2.91306	3.39267	2.95538	1.20196
	LRRK25	1.77531	2.74689	0.342	0
	LRRK73.1	2.23643	0.978648	0.157527	0.0289745
	LRRK73.2	1.01801	0.563464	0.0701538	0.0246691
	LRRK26	2.8501	4.58126	6.25807	4.96062
	LRRK19	0.640363	1.94011	3.23	4.27707
	LRRK73.3	0.276672	0.187821	0.228	0.0819013
	LRRK74	2.03552	0.579563	0.434285	0.110677
	LRRK53.1	0.950747	1.44128	2.8763	4.06582
	LRRK53.2	0.784876	1.51301	2.84329	3.05967
	LRRK53.3	0.810897	1.99662	3.09066	4.52779
	LRRK23.1	0.799276	1.86712	3.13316	4.87313
	LRRK53.4	0.818489	1.90725	2.74494	3.98004
	LRRK119.1	1.49403	1.39884	0.579908	0.300214
	LRRK23.2	0.840189	1.87956	3.87405	4.91592
	LRRK59.1	0.265921	0.258357	0.0334678	0
	LRRK105.2	1.47801	2.67265	3.11845	4.20882
	LRRK73.4	0.951658	0.601882	0.149508	0.0191358
	LRRK131.2	0.193671	0	1.368	0
	LRRK128.2	1.99013	2.55407	2.1708	2.00575
	LRRK59.2	0.101932	0.461016	0.0701538	0.130857
	LRRK223	0.677847	0.528248	0.016	0.0151669
	LRRK217.2	1.00886	0.578983	0.154412	0.0539455
	LRRK23.3	0.770922	1.68116	2.90181	3.50735
	LRRK53.5	0.75678	1.55169	2.70534	3.30276
	LRRK224	0.0806961	0.216213	0.312	0.156003
	LRRK150.1	0.832477	0.963377	0.3355	0.203474
	LRRK23.4	0.886903	1.88124	3.15291	3.86866
	LRRK53.6	0.727982	2.15315	3.50633	4.83218
	LRRK53.7	0.544699	1.33337	2.17143	2.89745
	LRRK73.5	0.193671	0.181114	0.152	0
	LRRK53.8	0.811323	1.60339	2.4966	3.90606
	LRRK53.9	0.816028	1.98404	3.60633	3.93949
	LRRK23.5	0.57108	1.62779	3.136	2.47518
	LRRK53.10	0.614532	1.46169	3.84518	3.2716
	LRRK53.11	0.704257	1.62322	3.67891	3.47017
	LRRK212.1	0.658281	0.502067	0.118765	0.00978744
	LRRK217.3	1.10375	0.630395	0.166986	0.048831
	LRRK225	0.253037	0.224236	0.0247154	0
	LRRK119.2	1.52737	1.4454	0.602529	0.292821
	LRRK105.3	1.34494	3.46205	3.93173	7.16637
	LRRK203	1.0747	0.644177	0.181865	0.0109494
	LRRK73.6	0.978546	0.55624	0.1425	0.0116337
	LRRK105.4	2.29984	3.58202	2.59569	5.16537
	LRRK145.2	2.79871	3.35675	2.91428	1.16498
	LRRK59.3	0.0907831	0.380338	0.090074	0.0995329
	LRRK44	4.47287	9.07384	4.21004	4.89133
	LRRK128.3	1.99415	2.627	2.22071	2.03706
	LRRK23.6	0.836784	1.95794	3.4048	4.25705
	LRRK23.7	0.784876	2.16394	3.07534	4.02859
	LRRK150.2	0.733752	0.852982	0.149214	0.0195974
	LRRK23.8	0.817721	2.08323	3.08295	4.08418
	LRRK53.12	0.750256	1.87558	3.35653	3.2882
	LRRK226	0	0.0528248	0.14592	0.0315005
	LRRK23.9	0.768191	1.97593	4.38843	4.47076
	LRRK218.1	0.297134	0.23879	0.103147	0.0589281
	LRRK153.1	10.0146	17.9222	59.8917	78.479
	LRRK106.1	0.852862	1.0565	1.16967	2.51313
	LRRK79.1	0.83924	1.21708	0.74311	0.130002
	LRRK126.1	1.33094	1.63561	0.405092	0.115961
	LRRK45.1	3.02283	5.37025	3.38157	2.20656
	LRRK122	0.991031	1.35425	0.64905	0.23777
	LRRK75.1	2.71769	2.54279	1.87736	0.973219
	LRRK75.2	2.71769	2.54279	1.87736	0.973219
	LRRK112.1	3.24774	4.20324	2.8784	2.35611
	LRRK166	7.53303	6.92104	5.79771	5.62407
	LRRK113.1	1.44043	2.92688	0.841066	0.668582
	LRRK175.1	1.71758	1.44098	0.476754	0.264382
	LRRK134.1	0.584456	0.684269	0.225992	0.0129796
	LRRK221.1	3.30531	5.72755	3.07377	2.03995
	LRRK100.1	1.31997	1.0969	0.55023	0.258007
	LRRK37.1	2.71139	6.15242	3.81215	2.67561
	LRRK184.1	1.80171	1.4692	0.270381	0.0753652
	LRRK142.1	0.173573	0.172881	0.0352463	0.0578399
	LRRK52.1	8.19376	6.77666	9.91153	31.4021
	LRRK96.1	2.2195	3.70233	1.86365	2.26691
	LRRK96.2	2.2195	3.70233	1.86365	2.26691
	LRRK6.1	3.25859	7.61938	3.8131	2.35975
	LRRK96.3	1.42705	1.772	1.73552	2.13656
	LRRK178.1	13.5228	18.3371	19.3307	11.9225
	LRRK3.1	0.529459	0.86532	0.153201	0.00887659
	LRRK97.1	0.387934	0.306511	0.149847	0.104499
	LRRK135.1	1.03167	0.809062	0.516474	0.182536
	LRRK208.1	0.428183	0.581606	0.438149	0.284037
	LRRK171.1	2.02925	1.46593	0.701226	0.126391
	LRRK134.2	0.580009	0.68892	0.227712	0.0113572
	LRRK112.2	2.67996	3.37624	3.0472	2.6285
	LRRK216.1	0.936483	1.36051	1.58589	2.001
	LRRK75.3	2.64111	2.47008	1.83575	0.925677
	LRRK126.2	1.24341	1.68068	0.435137	0.13903
	LRRK112.3	3.45409	4.15431	2.67711	2.14352
	LRRK113.2	1.7683	3.09133	0.891272	1.04002
	LRRK153.2	2.03595	3.17368	15.2074	19.309
	LRRK157	0.792426	0.534805	0.269454	0.224254
	LRRK154	4.31609	4.8677	3.76442	3.97602
	LRRK220	4.09309	3.53677	4.00402	3.14006
	LRRK106.2	0.798397	0.98906	1.13691	2.64037
	LRRK16	0.507178	0.562478	0.194969	0.0663962
	LRRK175.2	1.69162	1.45139	0.48105	0.254119
	LRRK45.2	3.07347	5.34382	3.26013	2.18474
	LRRK79.2	0.815455	1.17027	0.700285	0.127971
	LRRK60	0.990017	1.36764	0.661357	0.247723
	LRRK63	3.23572	3.05693	3.47261	4.24534
	LRRK218.2	0.299856	0.243787	0.104493	0.0664341
	LRRK6.2	2.90506	5.60903	2.84785	2.34329
	LRRK221.2	2.53337	5.5147	3.2379	2.62167
	LRRK101	0.617387	0.449963	0.368417	0.17732
	LRRK6.3	3.62606	8.59565	5.24608	3.38891
	LRRK80.1	1.01172	1.19432	0.409029	0.170363
	LRRK96.4	2.564	4.8732	2.30364	1.8209
	LRRK52.2	7.23959	6.49358	8.43599	27.7697
	LRRK98	2.21211	4.10034	2.2639	2.39381
	LRRK219.1	3.30854	8.84205	8.45672	9.32359
	LRRK219.2	3.30854	8.84205	8.45672	9.32359
	LRRK182	1.48569	1.9591	1.95638	2.28154
	LRRK52.3	10.3291	5.19192	7.77599	34.8081
	LRRK184.2	1.81066	1.43937	0.260764	0.0754817
	LRRK54.1	8.231	6.85548	41.9519	23.8258
	LRRK52.4	5.44699	9.63524	10.5427	31.1581
	LRRK52.5	4.49593	9.08586	9.21599	20.1341
	LRRK97.2	0.39134	0.314539	0.151572	0.105741
	LRRK96.5	2.04	2.84983	1.84188	2.43429
	LRRK135.2	1.05942	0.808549	0.52386	0.179699
	LRRK100.2	1.32939	1.09921	0.557812	0.262074
	LRRK178.2	13.1909	20.1764	20.6244	13.032
	LRRK142.2	0.435014	0.626471	0.473932	0.501123
	LRRK52.6	6.99366	6.66214	9.47465	22.5767
	LRRK133	0.560358	0.806778	0.148898	0.0100963
	LRRK112.4	2.84431	3.51055	2.99636	2.65942
	LRRK106.3	0.912843	0.943376	1.10215	2.90132
	LRRK75.4	2.73456	2.54157	1.87397	0.962955
	LRRK171.2	1.96688	1.43168	0.705808	0.110581
	LRRK112.5	3.36637	4.19253	2.85546	2.2372
	LRRK153.3	5.06139	7.23301	30.0314	31.0083
	LRRK79.3	0.828197	1.20979	0.719999	0.130002
	LRRK134.3	0.580811	0.692482	0.225399	0.0114296
	LRRK112.6	2.94733	3.62625	3.09173	2.74499
	LRRK45.3	3.01733	5.17146	3.07377	2.35223
	LRRK208.2	0.455696	0.531994	0.413462	0.239478
	LRRK54.2	2.90506	9.79019	10.0856	15.4077
	LRRK221.3	3.92065	7.93645	4.25215	2.81
	LRRK58	1.41529	1.70562	1.96297	2.99639
	LRRK54.3	2.45813	10.5265	5.68914	13.2066
	LRRK97.3	0.3785	0.307169	0.15056	0.102837
	LRRK184.3	1.7983	1.42334	0.260634	0.0736883
	LRRK221.4	3.20591	6.17973	3.83394	2.62968
	LRRK221.5	3.11463	6.92005	3.7809	2.0841
	LRRK207	3.30854	9.0371	8.62253	10.0408
	LRRK52.7	6.42634	11.5197	9.84491	22.9184
	LRRK135.3	1.05237	0.798506	0.517541	0.179583
	LRRK221.6	3.64627	6.22239	4.10977	2.79027
	LRRK37.2	2.83671	6.92122	4.53034	2.62589
	LRRK20.1	2.57523	3.29532	2.807	1.52492
	LRRK9.1	1.90768	2.18392	1.3896	1.07706
	LRRK12.2	1.13618	1.34013	2.5422	3.45576
	LRRK169.1	3.24683	3.15028	0.985945	0.713534
	LRRK215.1	0.507233	0.669114	0.345931	0.398131
	LRRK129.1	0.707041	0.643277	0.34991	0.291153
	LRRK12.3	0.947385	1.01994	1.8817	2.89624
	LRRK13	0.484495	0.483875	0.261324	0.17379
	LRRK156	1.01661	1.50765	1.80493	2.08848
	LRRK196	2.11457	2.84766	4.42623	4.24416
	LRRK89.1	1.97129	7.52993	11.9963	22.2472
	LRRK120.1	1.00648	0.90679	0.746181	0.338167
	LRRK29.1	0	0.120742	2.736	0.511883
	LRRK50	4.45443	5.66001	5.25485	2.64709
	LRRK195	1.10649	0.838805	0.208174	0.0372635
	LRRK117	1.07211	1.10873	0.682419	0.202427
	LRRK200	1.49222	2.05262	1.47946	1.25127
	LRRK89.2	1.66003	4.40873	10.2475	15.1452
	LRRK20.2	2.63371	3.16667	2.46342	1.42579
	LRRK20.3	3.11928	4.27362	3.84579	2.0396
	LRRK107	0.989646	0.947795	0.67737	0.428015
	LRRK210.1	1.90736	3.01914	3.5435	3.20587
	LRRK4	1.3626	1.25124	0.630116	0.342302
	LRRK115.1	1.31887	1.21857	0.308756	0.132674
	LRRK120.2	1.04524	0.823525	0.764627	0.28554
	LRRK215.2	0.512658	0.724454	0.434285	0.438757
	LRRK12.6	0.862646	1.09548	1.64448	2.216
	LRRK201.1	3.18173	4.58821	4.15466	40.9507
	LRRK147	3.4584	4.90214	0.709332	0.511883
	LRRK77	1.89888	2.50132	0.811779	0.127971
	LRRK12.7	1.13017	1.09326	1.84021	3.14849
	LRRK212.2	0.649366	0.597004	0.267103	0.20743
	LRRK129.2	0.715299	0.633395	0.349137	0.292176
	LRRK12.8	1.00817	1.13123	2.06371	3.13945
	LRRK169.2	3.79892	4.69554	0.959999	0.75277
	LRRK53.13	0.713128	1.9511	3.31476	3.96112
	LRRK20.4	3.07144	4.20917	3.92834	2.11905
	LRRK201.2	3.87341	5.49378	6.74879	7.67825
	LRRK8	0.198045	0.2549	0.568374	0.760676
	LRRK115.2	1.69818	1.38518	0.342603	0.11503
	LRRK29.2	0	0.120742	2.736	0.511883
	LRRK210.2	1.67733	2.60337	3.40771	3.03109
	LRRK106.4	2.21645	2.48659	3.88799	3.94451
	LRRK106.5	2.22363	2.01812	3.3502	3.58318
	LRRK172.1	2.08568	3.18574	7.62763	6.59306
	LRRK172.2	3.09077	3.80338	7.10987	10.6764
	LRRK120.3	1.02688	0.869282	0.769499	0.321305
	LRRK138.1	0.297488	0.159202	0.0875862	0.0602216
	LRRK88.1	0.602531	0.781764	0.231175	0.0558101
	LRRK86.1	18.2896	23.2589	28.7307	21.192
	LRRK102.1	2.53532	2.81732	0.641777	0.742231
	LRRK190	1.11305	1.8644	2.07547	2.01082
	LRRK148.1	#DIV/0!	0	0.911999	5.11883
	LRRK219.3	3.41389	3.25641	3.21954	3.2554
	LRRK149	1.61392	3.16949	0.911999	0.682511
	LRRK151	1.56815	2.60248	3.23853	1.79159
	LRRK57.1	2.42088	1.69039	0.911999	0.204753
	LRRK47.1	0.721571	0.570574	0.268486	0.245508
	LRRK76	1.93671	3.27514	2.90971	4.51388
	LRRK167	0.897281	0.531698	0.138215	0.0591731
	LRRK55.1	2.42387	2.49511	2.31921	1.61262
	LRRK17	0.797467	0.782589	0.499518	0.484942
	LRRK132	0.358465	0.689994	0.139364	0.0943646
	LRRK192.1	0.936042	1.28362	0.599805	0.348173
	LRRK47.2	0.721571	0.570574	0.268486	0.245508
	LRRK160.1	0.691681	0.950846	1.9	3.15005
	LRRK140.1	2.6421	2.61886	0.942856	0.571405
	LRRK5.1	1.85985	1.7459	0.387726	0.140402
	LRRK94.1	1.0108	1.16743	0.789455	0.409922
	LRRK192.2	0.942344	1.28859	0.597414	0.348018
	LRRK214.1	6.20739	3.85461	3.24502	1.60128
	LRRK94.2	0.991405	1.14698	0.766671	0.398793
	LRRK209	6.07725	3.51525	3.07377	1.20181
	LRRK163.1	9.44144	98.0428	17.328	144.863
	LRRK47.3	0.720825	0.550048	0.260884	0.249092
	LRRK139.1	2.25189	2.6547	0.830715	0.445504
	LRRK3.2	0.539993	0.851723	0.232189	0.0231921
	LRRK52.8	10.3291	5.19192	7.77599	34.8081
	LRRK146.1	1.01363	0.911361	0.47545	0.330165
	LRRK55.2	2.2893	2.4195	2.3035	1.75174
	LRRK148.2	0.484177	0	1.4592	4.60695
	LRRK179	1.43684	1.32775	0.51195	0.11147
	LRRK102.2	2.49474	2.86632	0.689845	0.833298
	LRRK138.2	0.348547	0.192993	0.0967454	0.0707472
	LRRK78.1	8.83842	11.929	12.312	13.3473
	LRRK202.1	5.89157	3.71991	2.2847	0.905314
	LRRK202.2	5.62223	4.2811	3.87599	1.61117
	LRRK5.2	1.84552	1.73393	0.374659	0.134782
	LRRK163.2	9.19936	119.595	23.5015	131.426
	LRRK47.4	0.720763	0.558876	0.257058	0.252782
	LRRK140.2	2.52198	2.70566	1.03056	0.63064
	LRRK94.3	0.96798	1.09046	0.723131	0.37645
	LRRK78.2	8.1065	11.9004	12.0784	17.5155
	LRRK170.3	1.43052	1.31073	1.55334	2.39189
	LRRK106.6	2.1505	3.71683	5.10719	6.54212
	LRRK139.2	2.35691	2.75249	0.799076	0.432074
	LRRK170.4	1.34004	1.44979	1.69267	2.77555
	LRRK160.2	0.484177	0	2.0064	4.35101
	LRRK83	2.28032	2.90307	0.667316	0.853139
	LRRK146.2	0.934015	0.847167	0.456955	0.315347
	LRRK55.3	2.25187	2.37685	2.30386	1.69472
	LRRK138.3	0.290104	0.131887	0.0724253	0.0573572
	LRRK88.2	0.563714	0.781938	0.202956	0.0108911
	LRRK95.1	0.484177	1.01424	0.471723	0.255942
	LRRK35.1	15.4937	12.8892	18.6048	45.7282
	LRRK28.1	2.75834	2.05664	8.02559	33.7843
	LRRK202.3	5.75915	3.71803	2.51959	0.995525
	LRRK198.1	1.15156	0.585136	0.0781713	0.0376187
	LRRK35.2	4.84177	5.74734	8.00532	12.5127
	LRRK228	1.72152	1.37059	2.98153	5.56929
	LRRK159.1	7.74683	4.22598	3.192	2.38879
	LRRK62.1	2.99429	7.92419	12.6407	9.71922
	LRRK206	6.41771	3.88994	4.14959	1.62096
	LRRK121.1	1.20492	1.147	0.666488	0.46576
	LRRK123.1	1.18432	1.44842	1.04487	0.120991
	LRRK168	0.781599	0.445441	0.221254	0.110854
	LRRK86.2	17.6839	22.215	28.0212	20.2474
	LRRK85	0.647842	0.647618	0.275219	0.244383
	LRRK59.4	0.605221	0.311388	0.0434285	0.107765
	LRRK181	0.728418	0.954731	0.157866	0.050212
	LRRK10.1	26.0837	10.4665	6.03096	5.93135
	LRRK125.1	0.867962	0.546264	0.24	0.094191
	LRRK159.2	9.68353	4.22598	2.28	0.511883
	LRRK31.1	7.10126	5.20641	38.5319	11.0908
	LRRK28.2	2.882	2.42723	11.6736	43.5101
	LRRK35.3	4.91093	6.41581	5.81399	20.5891
	LRRK177	0.726988	0.956454	0.460464	0.226975
	LRRK42.1	2.10153	2.87367	4.25599	3.89531
	LRRK35.4	5.81012	11.5158	10.2424	45.5576
	LRRK82	0.261218	0.22196	0.103434	0.0615307
	LRRK121.2	1.16671	1.15781	0.685159	0.466624
	LRRK222	7.23683	11.3652	9.37489	7.77155
	LRRK62.2	3.00156	7.95253	12.6195	9.74547
	LRRK188	0.881539	0.671469	0.491527	0.345422
	LRRK165.1	2.31641	2.85692	4.61543	3.9432
	LRRK183.1	2.729	3.49103	1.19648	1.74893
	LRRK118	3.43439	3.43944	6.6098	4.65985
	LRRK123.2	1.25439	1.5112	1.10537	0.112091
	LRRK67	4.1155	1.37344	0.152	0
	LRRK121.3	1.17535	1.14908	0.671999	0.456617
	LRRK125.2	0.893865	0.558889	0.242105	0.10513
	LRRK198.2	1.25886	1.37966	0.335666	0.127156
	LRRK28.3	3.02921	2.51144	10.6704	0
	LRRK10.2	29.3619	12.1074	5.51759	5.60512
	LRRK198.3	1.0925	0.563464	0.0856337	0.0354906
	LRRK191.2	1.13907	2.14342	2.51931	2.50225
	LRRK46	1.15458	1.3555	2.52	3.72756
	LRRK42.2	2.0981	3.41329	3.87599	4.77758
	LRRK35.5	2.00587	5.31266	3.37043	8.19013
	LRRK95.2	0.34584	1.26779	0.107294	0.113752
	LRRK62.3	2.97346	7.87009	11.678	9.17954
	LRRK31.2	8.90885	6.33897	44.4599	10.2377
	LRRK35.6	7.97029	14.7306	19.0691	34.9218
	LRRK159.3	1.13436	0.672707	0.140308	0.0910015
	LRRK35.7	3.22784	4.95849	4.30666	7.89763
	LRRK165.2	2.33926	2.86749	4.65316	3.97853
	LRRK183.2	2.83589	3.52778	1.216	1.76436
	LRRK123.3	1.18256	1.4746	1.06181	0.159599
	LRRK32.2	0.494968	0.497748	0.761712	0.88165
	LRRK93.1	3.09282	2.79501	1.12776	0.281255
	LRRK110.1	0.846064	0.747782	0.348409	0.220512
	LRRK30	15.2516	8.68247	5.39599	11.9439
	LRRK136.1	7.74683	15.2135	20.064	3.0713
	LRRK34	1.84663	1.03402	2.38729	1.48611
	LRRK70.1	3.14361	3.05175	1.44155	1.19945
	LRRK22.1	4.53817	3.14222	2.37661	1.56598
	LRRK72.1	2.96558	1.31475	1.27256	0.658136
	LRRK49.1	2.29941	3.46924	3.73136	2.83263
	LRRK32.3	1.3642	0.940013	1.50788	2.03681
	LRRK12.10	4.93042	6.02082	13.5836	15.0962
	LRRK40.1	21.519	26.8772	20.2666	25.7277
	LRRK186.1	0.771657	2.34777	1.2768	1.09689
	LRRK49.2	2.60149	4.4294	4.24649	3.2728
	LRRK191.4	1.04021	1.54202	1.91588	2.23602
	LRRK12.11	7.08249	8.05627	15.9371	20.6537
	LRRK70.2	2.47468	2.39665	1.27309	1.23705
	LRRK70.4	2.27563	2.54514	1.54096	1.531
	LRRK24	2.2425	2.20779	1.40472	1.60827
	LRRK2	1.20237	1.19401	0.627356	0.489215
	LRRK144	1.76365	2.52778	3.6604	5.50166
	LRRK12.12	1.15563	1.35353	1.68087	2.6938
	LRRK41.1	11.4127	15.1822	18.5859	11.8914
	LRRK93.2	3.18243	2.78065	1.20278	0.29561
	LRRK110.2	0.839609	0.745374	0.34899	0.219824
	LRRK52.9	8.06961	5.46892	6.70587	39.2103
	LRRK229	0.491535	0.261189	0.217703	0.00865155
	LRRK32.5	1.46909	0.940901	1.74296	2.61697
	LRRK32.6	1.46909	0.940901	1.74296	2.61697
	LRRK70.6	1.71811	2.19041	1.56841	1.27358
	LRRK12.13	9.20644	12.3863	25.6655	32.5461
	LRRK230	1.77531	1.75541	0.515478	0
	LRRK12.14	10.7135	11.9342	23.2953	26.5423
	LRRK70.7	1.62545	2.13432	1.74526	1.72589
	LRRK70.8	2.54458	2.69623	1.54817	1.52752
	LRRK12.15	9.15356	10.4833	20.1319	24.8827
	LRRK49.3	2.62669	4.02491	3.42322	3.25522
	LRRK197	4.22142	3.231	2.32006	1.56554
	LRRK64	1.94932	2.22462	1.97361	1.72593
	LRRK70.9	2.11844	2.3729	1.49981	1.32965
	LRRK70.11	2.0411	2.04491	1.43386	1.69375
	LRRK70.12	2.81867	2.73584	1.44214	1.24376
	LRRK180	1.93671	5.91637	3.1008	19.4516
	LRRK93.3	3.08614	2.51978	1.07355	0.275453
	LRRK61	0.615596	1.32062	5.45627	11.5174
	LRRK48	0.968353	2.11299	3.648	0.819013
	LRRK33	0	12.1145	14.592	16.8921
	LRRK110.3	0.841505	0.753981	0.351962	0.223515
	LRRK106.7	1.907	1.72703	3.04935	3.58115
	LRRK49.4	2.32763	2.94327	2.74698	2.3523
	LRRK70.13	1.66782	2.2242	1.69191	1.28681
	LRRK70.14	2.8554	2.87697	1.44551	1.28428
	LRRK22.2	4.64707	3.65182	2.65814	1.88723
	LRRK49.5	2.49654	3.24555	2.81713	2.46952
	LRRK231	4.44562	10.1665	8.54165	4.24562
	LRRK143	0.97043	0.715076	0.270472	0.0823947
	LRRK232	2.38364	1.80309	0.620159	0
	LRRK87.1	2.18571	5.52195	9.40799	3.43263
	LRRK70.16	2.05807	2.50105	1.41925	1.29075
	LRRK12.16	7.62052	7.99116	19.6286	20.1434
	LRRK72.3	6.53638	1.69039	1.06924	0.767825
	LRRK41.2	7.97202	10.2325	12.4716	8.82182
	LRRK12.17	6.2002	7.65661	15.1312	17.6766
	LRRK70.18	2.66596	2.46703	1.26548	1.24039
	LRRK70.19	2.15855	2.27572	1.50076	1.71382
	LRRK40.2	21.3417	21.8462	22.3206	29.085
	LRRK70.20	1.74023	2.14707	1.67902	1.67343
	LRRK214.2	6.10601	6.22776	4.45055	1.89456
	LRRK214.3	8.48144	12.3258	8.64102	3.60828
	LRRK87.2	16.5573	31.2341	39.779	29.245
	LRRK81.1	0.897498	2.61776	0.581792	0.247859
	LRRK39.1	0.695555	0.692171	0.220622	0.126629
	LRRK137.1	0.761426	0.564609	0.549521	0.231731
	LRRK68.1	2.17705	2.7941	2.05579	1.32265
	LRRK233	1.85176	2.97831	2.62656	2.10958
	LRRK204	3.81913	3.92006	4.35269	3.99108
	LRRK11.1	3.25367	3.40091	2.30792	1.47166
	LRRK69.2	1.04905	1.21497	0.0628965	0.383912
	LRRK71	1.40337	2.12545	3.42425	2.26306
	LRRK194.1	4.6602	4.50107	7.17411	4.78977
	LRRK68.2	2.18068	2.78837	2.05483	1.32381
	LRRK153.4	1.21174	1.87413	5.64972	7.76356
	LRRK51.1	16.7789	36.1623	47.8693	32.9034
	LRRK137.2	0.745286	0.609857	0.58679	0.273625
	LRRK51.2	16.6234	28.6066	28.0273	27.3346
	LRRK214.4	8.90737	12.1307	6.73114	3.08579
	LRRK38.2	1.4652	2.0509	2.63424	2.04508
	LRRK91.2	1.41218	1.75139	1.72494	2.04314
	LRRK39.2	0.67744	0.678855	0.215111	0.137815
	LRRK194.2	4.32433	3.95176	6.6171	4.44555
	LRRK39.3	0.704544	0.699113	0.230414	0.129538
	LRRK32.9	0.905473	0.730743	1.21966	2.44129
	LRRK130.2	1.50424	2.09037	2.05924	1.28515
	LRRK84	1.43963	1.09477	0.655914	0.37205
	LRRK153.5	1.56349	3.87011	9.07148	14.2456
	LRRK68.3	2.18989	2.90671	2.13814	1.32758
	LRRK137.3	0.783516	0.586369	0.565387	0.233705
	LRRK158	1.47559	1.48638	1.824	0.341256
	LRRK155.2	1.22851	1.11864	2.166	0.639854
	LRRK81.2	0.881753	2.58254	0.565777	0.317721
	LRRK57.2	4.59968	0.633897	0.321882	0.372279
	LRRK214.5	8.80851	11.5158	7.46853	3.12518
	LRRK153.6	1.2771	1.9872	5.93441	8.1499
	LRRK29.3	0	0	2.736	0.255942
	LRRK164	9.7261	11.8721	21.6104	15.6681
	LRRK11.2	3.23793	3.62227	2.432	1.42329
	LRRK91.3	1.44043	1.79217	1.65217	2.0173
	LRRK69.3	1.03291	0.971976	0.082909	0.511883
	LRRK194.3	4.23898	4.27773	7.16906	4.64477
	LRRK219.4	3.70874	3.53182	3.71696	3.67488
