# Supplementary material for: Genomic Dissection and Expression Profiling Revealed Functional Divergence in Triticum aestivum Leucine Rich Repeat Receptor Like Kinases (TaLRRKs)
Source: Front Plant Sci. 2016 Sep 22;7:1374. doi: 10.3389/fpls.2016.01374 (PMC5031697; doi:10.3389/fpls.2016.01374)
Supplement: Table S1 — List of primers used for quantitative real time PCR. [file Table1.XLS]

## Sheet: Sheet1
	Table S1. List of primers used for quantitative real time PCR.
Genes	Primers (5'-3')
LRRK 113.2F	GCGCCTTTCGAGCTGGGAC
LRRK 113.2R	CGGCGGGGGAAGCGCT
LRRK 31.2F	CCGGCGGCGACACCGAC
LRRK 31.2R	CGGCTGCACGAGACGCCG
LRRK 178.1F	AGCCTACGCGCCCGGTTC
LRRK 178.1R	CACCCCGTGGCAGACGAC
LRRK 135.3F	CGGCCACGGTCCGAGCAG
LRRK 135.3R	CGGCGAAGCGGGACAGGG
LRRK 55.3F	GCCGCCGGCTTCGGCCT
LRRK 55.3R	GCCCCGCAAGGGCCGAG
LRRK 180F	CACAAGGGGGACGGCAAAGCT
LRRK 180R	GCTGGGCTTCAGATCACAATGG
LRRK 177F	GCGTGCAGCGCCCGACGAT
LRRK 177R	GGTTGGGGCAGGAGGGTTGGA
LRRK 7F	GCGCCGGCGAAGGGCTGT
LRRK 7R	CTCGAGCCGGCCGTCTTGT
LRRK 67F	CCTCATCCGGGGCCAGTTC
LRRK 67R	GGCCTCCGCATACACCGCT
LRRK 26F	CATCCCAGAAGAGATAGGAAACA
LRRK 26R	CGGTCCCAGTATTTGGTTTTGG
18S_F	GTGACGGGTGACGGAGAATT
18S_R	GACACTAATGCGCCCGGTAT
